# Supplementary material for: Formation of a TBX20-CASZ1 protein complex is protective against dilated cardiomyopathy and critical for cardiac homeostasis
Source: PLoS Genet. 2017 Sep 25;13(9):e1007011. doi: 10.1371/journal.pgen.1007011 (PMC5629033; doi:10.1371/journal.pgen.1007011)
Supplement: S1 Table — (XLSX) [file pgen.1007011.s011.xlsx]

## Sheet: Tbx20-BirA Day 7
Description	Gene	Accession	MW, kDa	Control Spectral Counts	Tbx20 Spectral Counts	SC Fold Change, Tbx20/Control	Subcellular Localization	Functional Class	Prot Length, # of AA	norm SC	NSAF	PAXDB, ppm	Enrichment Index (EI), NSAF/ PAX	Norm EI	Log2 (Norm EI)
60S ribosomal protein L24	Rpl24	Q8BP67	18	0	28	Unique		RNA	157	0.178344	0.00304976	1	0.00304976	32895.9	15.0056
Dachshund homolog 1	Dach1	Q9QYB2	78	0	42	Unique	Nucleus {ECO:0000250}.	Chromatin/Transcription	751	0.0559254	0.000956349	0.616	0.00155251	16746	14.0315
T-box transcription factor TBX20	Tbx20	Q9ES03	49	6	32	5.33333	Nucleus {ECO:0000255|PROSITE-ProRule:PRU00201}.	Chromatin/Transcription	445	0.0719101	0.00122969	1	0.00122969	13264	13.6952
Protein Zcchc3	Zcchc3	Q8BPK2	44	0	10	Unique		RNA	400	0.025	0.000427511	0.425	0.00100591	10850.1	13.4054
Protein Baz2b	Baz2b	A2AUY4	234	0	83	Unique		Chromatin/Transcription	2123	0.0390956	0.000668552	1.28	0.000522306	5633.8	12.4599
Protein Gltscr1	Gltscr1	F8VPZ9	161	0	34	Unique		Unknown	1578	0.0215463	0.00036845	0.711	0.000518214	5589.66	12.4485
5'-nucleotidase domain containing 2	Nt5dc2	Q91X76	46	3	75	25		Unknown	390	0.192308	0.00328854	6.8	0.000483609	5216.4	12.3488
Protein NRDE2 homolog	Nrde2	Q80XC6	133	0	15	Unique		RNA	1172	0.0127986	0.000218862	0.483	0.000453131	4887.65	12.2549
HMG box domain containing 4	Hmgxb4	Q80Y32	65	0	45	Unique		Chromatin/Transcription	594	0.0757576	0.00129549	3.15	0.000411266	4436.08	12.1151
MPN domain-containing protein	Mpnd	E0CXX6	50	0	10	Unique		Unknown	457	0.0218818	0.000374189	0.957	0.000391002	4217.5	12.0422
Coiled-coil domain-containing protein 86	Ccdc86	Q9JJ89	46	0	63	Unique	Nucleus {ECO:0000269|PubMed:17300783}.	RNA	426	0.147887	0.00252894	7.55	0.000334958	3613	11.819
Bromodomain-containing protein 9	Brd9	Q3UQU0	67	0	29	Unique		Chromatin/Transcription	596	0.0486577	0.000832068	2.59	0.000321262	3465.26	11.7587
Chromodomain-helicase-DNA-binding protein 7	Chd7	A2AJK6	334	0	128	Unique	Nucleus {ECO:0000250|UniProtKB:Q9P2D1}.	Chromatin/Transcription	2986	0.0428667	0.000733039	2.35	0.000311931	3364.62	11.7162
Zinc finger protein 292	Zfp292	Q9Z2U2	301	0	115	Unique	Nucleus {ECO:0000305}.	Chromatin/Transcription	2698	0.0426242	0.000728891	2.47	0.000295098	3183.04	11.6362
Mediator of RNA polymerase II transcription subunit 19	Med19	Q8C1S0	26	3	15	5	Nucleus {ECO:0000305}.	Chromatin/Transcription	244	0.0614754	0.00105126	3.71	0.000283357	3056.4	11.5776
Protein tyrosine phosphatase, non-receptor type 13	Ptpn13	G5E8B1	270	0	24	Unique		Signaling	2451	0.00979192	0.000167446	0.661	0.000253322	2732.43	11.416
Mediator of RNA polymerase II transcription subunit 13	Med13	Q5SWW4	239	0	10	Unique	Nucleus {ECO:0000250}.	Chromatin/Transcription	2171	0.00460617	7.87675e-05	0.317	0.000248478	2680.18	11.3881
DNA-directed RNA polymerase I subunit RPA43	Twistnb	Q78WZ7	37	3	17	5.66667	Nucleus, nucleolus {ECO:0000250}.	Chromatin/Transcription	330	0.0515152	0.000880931	3.61	0.000244025	2632.15	11.362
Protein Acacb	Acacb	E9Q4Z2	276	0	305	Unique	Mitochondrion {ECO:0000269|PubMed:10677481}. Nucleus {ECO:0000250|UniProtKB:O00763}. Endomembrane system {ECO:0000250|UniProtKB:O00763}. Note=May associate with membranes. {ECO:0000250|UniProtKB:O00763}.	Metabolism	2448	0.124592	0.00213057	8.88	0.000239929	2587.97	11.3376
MCG120108, isoform CRA_a	Rsbn1l	D3Z0K6	92	0	43	Unique		Unknown	821	0.0523752	0.000895637	3.82	0.00023446	2528.98	11.3043
Nuclear factor related to kappa-B-binding protein	Nfrkb	Q6PIJ4	139	0	67	Unique	Nucleus {ECO:0000250}.	Chromatin/Transcription	1296	0.0516975	0.00088405	3.8	0.000232645	2509.4	11.2931
Zinc finger protein castor homolog 1	Casz1	B1AS46	191	0	39	Unique		Chromatin/Transcription	1762	0.0221339	0.0003785	1.63	0.000232208	2504.69	11.2904
Cullin-associated NEDD8-dissociated protein 2	Cand2	Q6ZQ73	136	2	46	23	Nucleus {ECO:0000250}.	Ubiquitin	1235	0.037247	0.000636939	2.79	0.000228293	2462.46	11.2659
DNA-directed RNA polymerase I subunit RPA1	Polr1a	O35134	194	0	123	Unique	Nucleus, nucleolus {ECO:0000250}.	Chromatin/Transcription	1717	0.0716366	0.00122502	5.79	0.000211574	2282.13	11.1562
Bromodomain-containing protein 7	Brd7	O88665	74	0	30	Unique	Nucleus {ECO:0000269|PubMed:10526152, ECO:0000269|PubMed:19909775}.	Chromatin/Transcription	651	0.0460829	0.000788038	4.21	0.000187182	2019.02	10.9794
Myosin regulatory light chain 2, atrial isoform	Myl7	Q9QVP4	19	0	36	Unique		Cytoskeleton	175	0.205714	0.0035178	19.1	0.000184178	1986.62	10.9561
Protein FAM76B	Fam76b	Q80XP8	39	2	36	18	Nucleus speckle {ECO:0000250}.	Ubiquitin	339	0.106195	0.00181597	9.86	0.000184176	1986.59	10.9561
Actin-related protein 8	Actr8	Q8R2S9	71	0	18	Unique	Nucleus {ECO:0000250}. Chromosome {ECO:0000250}. Note=Specifically localizes to mitotic chromosomes. {ECO:0000250}.	Chromatin/Transcription	624	0.0288462	0.000493281	2.8	0.000176172	1900.26	10.892
U4/U6.U5 tri-snRNP-associated protein 1	Sart1	Q9Z315	91	8	139	17.375	Nucleus {ECO:0000250}.	RNA	806	0.172457	0.00294908	17	0.000173475	1871.17	10.8697
Transcriptional repressor CTCF	Ctcf	Q61164	84	0	169	Unique	Nucleus, nucleoplasm {ECO:0000305|PubMed:8649389}. Chromosome {ECO:0000250}. Chromosome, centromere {ECO:0000250}. Note=May translocate to the nucleolus upon cell differentiation. Associates with both centromeres and chromosomal arms during metaphase. Associates with the H19 ICR in mitotic chromosomes. May be preferentially excluded from heterochromatin during interphase (By similarity). {ECO:000…	Chromatin/Transcription	736	0.22962	0.00392659	22.9	0.000171467	1849.51	10.8529
TFIIH basal transcription factor complex helicase XPB subunit	Ercc3	P49135	89	0	14	Unique	Nucleus.	Chromatin/Transcription	783	0.0178799	0.000305755	1.97	0.000155205	1674.11	10.7092
DNA-directed RNA polymerase I subunit RPA2	Polr1b	P70700	128	0	46	Unique	Nucleus, nucleolus {ECO:0000250}.	Chromatin/Transcription	1135	0.0405286	0.000693057	4.5	0.000154013	1661.24	10.698
TAF2 RNA polymerase II, TATA box binding protein (TBP)-associated factor	Taf2	B9EJX5	137	0	35	Unique		Chromatin/Transcription	1198	0.0292154	0.000499595	3.29	0.000151853	1637.94	10.6777
Guanine nucleotide-binding protein-like 3	Gnl3	Q8CI11	61	32	132	4.125	Nucleus {ECO:0000269|PubMed:21132010}. Nucleus, nucleolus {ECO:0000269|PubMed:12464630}. Note=Shuttles between the nucleus and nucleolus. {ECO:0000250|UniProtKB:Q811S9}.	Signaling	538	0.245353	0.00419564	27.8	0.000150922	1627.91	10.6688
DNA helicase INO80	Ino80	Q6ZPV2	177	0	55	Unique	Nucleus {ECO:0000255|PROSITE-ProRule:PRU00746, ECO:0000269|PubMed:20971067}. Note=Colocalizes with PCNA at replication forks during S-phase (By similarity). Recruited to DNA damage sites in a ACTR8-dependent manner. {ECO:0000250}.	Chromatin/Transcription	1559	0.035279	0.000603286	4.04	0.000149328	1610.71	10.6535
Activator of basal transcription 1	Abt1	Q9QYL7	31	2	11	5.5	Nucleus {ECO:0000269|PubMed:10648625}. Nucleus, nucleolus {ECO:0000269|PubMed:10648625}.	Chromatin/Transcription	269	0.0408922	0.000699274	4.77	0.000146598	1581.27	10.6269
SWI/SNF-related matrix-associated actin-dependent regulator of chromatin subfamily D member 3	Smarcd3	Q6P9Z1	55	0	22	Unique	Nucleus {ECO:0000250}.	Chromatin/Transcription	483	0.0455487	0.000778901	5.35	0.000145589	1570.38	10.6169
Transcription elongation factor B polypeptide 3	Tceb3	Q8CB77	87	0	43	Unique	Nucleus {ECO:0000255|PROSITE-ProRule:PRU00649}.	Chromatin/Transcription	773	0.0556274	0.000951253	6.68	0.000142403	1536.02	10.585
Mediator of RNA polymerase II transcription subunit 17	Med17	Q8VCD5	72	0	11	Unique	Nucleus {ECO:0000305}.	Chromatin/Transcription	649	0.0169492	0.000289838	2.14	0.000135438	1460.89	10.5126
MCG18410, isoform CRA_a	Ddx23	D3Z0M9	95	0	90	Unique		RNA	819	0.10989	0.00187917	14.5	0.000129598	1397.89	10.449
Elongator complex protein 3	Elp3	Q9CZX0	62	0	17	Unique	Cytoplasm {ECO:0000269|PubMed:19185337}. Nucleus {ECO:0000250|UniProtKB:Q9H9T3}.	Chromatin/Transcription	547	0.0310786	0.000531457	4.18	0.000127143	1371.41	10.4214
Protein Arid2	Arid2	E9Q7E2	196	0	54	Unique		Chromatin/Transcription	1828	0.0295405	0.000505155	4.03	0.000125349	1352.06	10.4009
Mediator of RNA polymerase II transcription subunit 14	Med14	A2ABV5	161	0	34	Unique	Nucleus {ECO:0000305}.	Chromatin/Transcription	1459	0.0233036	0.000398502	3.23	0.000123375	1330.77	10.3781
Bifunctional lysine-specific demethylase and histidyl-hydroxylase NO66	No66	Q9JJF3	68	0	35	Unique	Nucleus, nucleolus {ECO:0000250}. Nucleus, nucleoplasm {ECO:0000269|PubMed:14742713, ECO:0000269|PubMed:19927124}.	Chromatin/Transcription	603	0.0580431	0.000992562	8.42	0.000117881	1271.52	10.3123
Actin-related protein 5	Actr5	Q80US4	68	0	12	Unique	Nucleus {ECO:0000250|UniProtKB:Q9H9F9}.	Chromatin/Transcription	605	0.0198347	0.000339182	2.9	0.000116959	1261.57	10.301
DNA-directed RNA polymerase I subunit RPA34	Cd3eap	Q76KJ5	43	8	40	5	Nucleus, nucleolus {ECO:0000269|PubMed:15226435}. Note=Accumulates in the nucleolus of exponentially growing cells.	Chromatin/Transcription	399	0.100251	0.00171433	15.1	0.000113532	1224.6	10.2581
Ribosome production factor 1	Rpf1	Q7TND5	40	0	16	Unique	Nucleus, nucleolus {ECO:0000250}.	RNA	349	0.0458453	0.000783974	7.03	0.000111518	1202.88	10.2323
Round spermatid basic protein 1	Rsbn1	Q80T69	89	0	71	Unique	Nucleus {ECO:0000269|PubMed:14724137}.	Unknown	795	0.0893082	0.00152721	13.8	0.000110667	1193.7	10.2212
Mediator of RNA polymerase II transcription subunit 27	Med27	Q9DB40	35	0	11	Unique	Nucleus {ECO:0000250}.	Chromatin/Transcription	311	0.0353698	0.000604838	5.58	0.000108394	1169.18	10.1913
SWI/SNF-related matrix-associated actin-dependent regulator of chromatin subfamily D member 1	Smarcd1	Q61466	58	3	30	10	Nucleus {ECO:0000305}.	Chromatin/Transcription	515	0.0582524	0.000996141	9.2	0.000108276	1167.91	10.1897
PR domain zinc finger protein 10	Prdm10	D3YYD1	128	0	22	Unique			1135	0.0193833	0.000331462	3.11	0.000106579	1149.61	10.1669
pre-rRNA processing protein FTSJ3	Ftsj3	Q9DBE9	96	0	109	Unique	Nucleus, nucleolus {ECO:0000255|HAMAP-Rule:MF_03163}.		838	0.130072	0.00222428	21.7	0.000102501	1105.62	10.1106
Elongator complex protein 1	Ikbkap	Q7TT37	150	3	48	16	Cytoplasm {ECO:0000269|PubMed:19185337}. Nucleus {ECO:0000250|UniProtKB:O95163}.		1333	0.036009	0.000615769	6.04	0.000101949	1099.66	10.1028
Anaphase-promoting complex subunit 5	Anapc5	Q8BTZ4	83	0	11	Unique			740	0.0148649	0.000254195	2.52	0.000100871	1088.04	10.0875
Histone-lysine N-methyltransferase Smyd1	Smyd1	P97443	56	0	35	Unique	Cytoplasm {ECO:0000269|PubMed:11923873}. Nucleus {ECO:0000269|PubMed:11923873}.		490	0.0714286	0.00122146	12.2	0.00010012	1079.93	10.0767
Calcineurin binding protein 1, isoform CRA_a	Cabin1	G3X8Q1	243	0	26	Unique			2187	0.0118884	0.000203297	2.18	9.32556e-05	1005.89	9.97426
INO80 complex subunit D	Ino80d	E9Q9Q0	112	0	19	Unique			1021	0.0186092	0.000318225	3.59	8.86421e-05	956.13	9.90106
Cleavage and polyadenylation specificity factor subunit 7	Cpsf7	Q8BTV2	52	2	26	13	Nucleus {ECO:0000250}.		471	0.0552017	0.000943972	11.2	8.42833e-05	909.113	9.82832
Probable dimethyladenosine transferase	Dimt1	Q9D0D4	35	2	20	10	Nucleus, nucleolus {ECO:0000250}.		313	0.0638978	0.00109268	13.9	7.861e-05	847.919	9.72778
Core histone macro-H2A.2	H2afy2	Q8CCK0	40	0	66	Unique	Nucleus {ECO:0000269|PubMed:11262398}. Chromosome {ECO:0000269|PubMed:11262398}. Note=Enriched in inactive X chromosome chromatin and in senescence-associated heterochromatin.		372	0.177419	0.00303395	38.8	7.81945e-05	843.437	9.72014
Bifunctional arginine demethylase and lysyl-hydroxylase JMJD6	Jmjd6	G3UVU9	32	0	18	Unique			270	0.0666667	0.00114003	14.8	7.70289e-05	830.865	9.69847
Protein SDA1 homolog	Sdad1	Q80UZ2	80	0	15	Unique	Nucleus, nucleolus {ECO:0000250}.		687	0.0218341	0.000373372	4.85	7.69839e-05	830.379	9.69763
Cell division cycle protein 23 homolog	Cdc23	Q8BGZ4	69	0	18	Unique			597	0.0301508	0.000515591	6.76	7.62708e-05	822.687	9.6842
Integrator complex subunit 1	Ints1	K3W4P2	248	0	25	Unique			2220	0.0112613	0.000192572	2.54	7.58159e-05	817.78	9.67557
Cleavage and polyadenylation specificity factor subunit 2	Cpsf2	O35218	88	3	23	7.66667	Nucleus {ECO:0000305}.		782	0.0294118	0.000502954	6.68	7.52925e-05	812.135	9.66557
7SK snRNA methylphosphate capping enzyme	Mepce	Q8K3A9	72	0	12	Unique			666	0.018018	0.000308116	4.11	7.49673e-05	808.628	9.65933
Protein Chd6	Chd6	A3KFM7	305	0	41	Unique	Nucleus, nucleoplasm {ECO:0000250}. Note=Enriched at sites of mRNA synthesis. {ECO:0000250}.		2711	0.0151236	0.000258619	3.58	7.22401e-05	779.21	9.60587
Insulin-like growth factor 2 mRNA-binding protein 2	Igf2bp2	Q5SF07	66	14	56	4	Nucleus {ECO:0000250}. Cytoplasm {ECO:0000250}. Note=Localized in cytoplasmic mRNP granules containing untranslated mRNAs. Localizes at the connecting piece and the tail of the spermatozoa. In response to cellular stress, such as oxidative stress, recruited to stress granules (By similarity). {ECO:0000250}.		592	0.0945946	0.00161761	22.9	7.06379e-05	761.928	9.57351
Treacle protein	Tcof1	H3BL37	139	53	806	15.2075			1356	0.594395	0.0101644	144	7.05862e-05	761.371	9.57246
U4/U6 small nuclear ribonucleoprotein Prp3	Prpf3	Q922U1	77	10	132	13.2	Nucleus speckle {ECO:0000255|PROSITE-ProRule:PRU00627}. Note=Colocalizes with spliceosomal snRNPs. {ECO:0000250}.		683	0.193265	0.00330491	47.1	7.0168e-05	756.86	9.56388
General transcription factor IIIC, polypeptide 3	Gtf3c3	Q3TMP1	101	0	10	Unique			882	0.0113379	0.000193882	2.8	6.92437e-05	746.89	9.54475
ATP-dependent RNA helicase DDX18	Ddx18	Q8K363	74	0	136	Unique	Nucleus, nucleolus {ECO:0000250|UniProtKB:Q9NVP1}. Chromosome {ECO:0000250|UniProtKB:Q9NVP1}.		660	0.206061	0.00352372	51.3	6.86886e-05	740.902	9.53314
Ubinuclein-2	Ubn2	Q80WC1	142	0	19	Unique			1314	0.0144597	0.000247266	3.63	6.81175e-05	734.742	9.52109
Nucleolar protein 58	Nop58	Q6DFW4	60	30	218	7.26667	Nucleus, nucleolus {ECO:0000250}. Nucleus, nucleoplasm {ECO:0000250}.		536	0.406716	0.00695502	105	6.62383e-05	714.473	9.48074
Lysine-specific demethylase 5A	Kdm5a	E9Q8F1	185	0	18	Unique	Nucleus {ECO:0000256|SAAS:SAAS00575847}.		1690	0.0106509	0.000182135	2.75	6.62308e-05	714.392	9.48057
Pre-rRNA-processing protein TSR1 homolog	Tsr1	Q5SWD9	92	2	25	12.5	Nucleus, nucleolus {ECO:0000250}.		803	0.0311333	0.000532392	8.12	6.55655e-05	707.216	9.46601
N-acetyltransferase 10	Nat10	Q8K224	115	0	117	Unique	Nucleus, nucleolus {ECO:0000255|HAMAP-Rule:MF_03211}.		1024	0.114258	0.00195386	30	6.51286e-05	702.503	9.45636
Cleavage and polyadenylation specificity factor subunit 1	Cpsf1	Q9EPU4	161	3	34	11.3333	Nucleus, nucleoplasm {ECO:0000250}.		1441	0.0235947	0.00040348	6.32	6.38417e-05	688.623	9.42757
Casein kinase II subunit alpha'	Csnk2a2	O54833	41	3	31	10.3333			350	0.0885714	0.00151461	23.8	6.3639e-05	686.436	9.42298
Protein argonaute-2	Ago2	Q8CJG0	97	0	16	Unique	Cytoplasm, P-body {ECO:0000255|HAMAP-Rule:MF_03031}. Nucleus {ECO:0000255|HAMAP-Rule:MF_03031}. Note=Translational repression of mRNAs results in their recruitment to P-bodies. Translocation to the nucleus requires IMP8. {ECO:0000255|HAMAP-Rule:MF_03031}.		860	0.0186047	0.000318147	5	6.36295e-05	686.333	9.42276
Transcription initiation factor TFIID subunit 3	Taf3	Q5HZG4	105	0	43	Unique	Nucleus {ECO:0000269|PubMed:17704303}.		932	0.0461373	0.000788968	12.4	6.36265e-05	686.3	9.4227
Anaphase-promoting complex subunit 1	Anapc1	P53995	216	0	26	Unique			1944	0.0133745	0.000228709	3.64	6.28322e-05	677.734	9.40457
Pre-mRNA-processing factor 40 homolog A	Prpf40a	Q9R1C7	108	0	88	Unique	Nucleus speckle. Nucleus matrix. Note=Colocalizes with AKAP8L in the nuclear matrix.		953	0.09234	0.00157905	25.8	6.12036e-05	660.166	9.36669
Nucleolar complex protein 4 homolog	Noc4l	Q8BHY2	59	0	12	Unique	Nucleus membrane {ECO:0000250}; Multi-pass membrane protein {ECO:0000250}. Nucleus, nucleolus {ECO:0000250}.		516	0.0232558	0.000397684	6.51	6.10882e-05	658.922	9.36396
Probable ATP-dependent RNA helicase DDX27	Ddx27	Q921N6	86	2	51	25.5	Nucleus, nucleolus {ECO:0000250|UniProtKB:Q96GQ7}. Chromosome {ECO:0000250|UniProtKB:Q96GQ7}. Note=Associates with 60S and 90S pre-ribosomal particles. {ECO:0000250|UniProtKB:Q96GQ7}.		760	0.0671053	0.00114753	18.9	6.07158e-05	654.905	9.35514
Testis-expressed sequence 10 protein	Tex10	Q3URQ0	105	0	43	Unique	Nucleus membrane {ECO:0000250}; Multi-pass membrane protein {ECO:0000250}. Nucleus, nucleolus {ECO:0000250}. Nucleus, nucleoplasm {ECO:0000269|PubMed:22872859}. Cytoplasm {ECO:0000269|PubMed:22872859}. Note=Mainly found in the nucleoplasm, with low levels detected in the cytoplasmic and chromatin fractions.		928	0.0463362	0.000792369	13.1	6.04862e-05	652.428	9.34967
Something about silencing protein 10	Utp3	Q9JI13	53	0	24	Unique	Nucleus {ECO:0000269|PubMed:11404095}.		469	0.0511727	0.000875075	14.5	6.035e-05	650.959	9.34642
DNA topoisomerase 1	Top1	Q04750	91	31	437	14.0968	Nucleus, nucleolus {ECO:0000250|UniProtKB:P11387}. Nucleus, nucleoplasm {ECO:0000250|UniProtKB:P11387}. Note=Diffuse nuclear localization with some enrichment in nucleoli. On CPT treatment, cleared from nucleoli into nucleoplasm. Sumolyated forms found in both nucleoplasm and nucleoli. {ECO:0000250|UniProtKB:P11387}.		767	0.569752	0.00974301	162	6.0142e-05	648.716	9.34144
Protein HIRA	Hira	Q61666	112	0	16	Unique	Nucleus {ECO:0000250}. Nucleus, PML body {ECO:0000250}. Note=Primarily, though not exclusively, localized to the nucleus (By similarity). Localizes to PML bodies immediately prior to onset of senescence (By similarity). Localizes specifically to the male nucleus in fertilized eggs. This localization persists from the initiation of sperm nucleus decondensation to pronucleus formation. {ECO:0000250…		1015	0.0157635	0.000269563	4.51	5.97701e-05	644.705	9.33249
p21-activated protein kinase-interacting protein 1	Pak1ip1	Q9DCE5	42	0	15	Unique	Nucleus, nucleolus {ECO:0000250}.		382	0.039267	0.000671483	11.3	5.94232e-05	640.963	9.3241
Mediator of RNA polymerase II transcription subunit 12	Med12	A2AGH6	245	0	22	Unique	Nucleus {ECO:0000305}.		2190	0.0100457	0.000171785	2.91	5.90327e-05	636.75	9.31458
Procollagen-lysine,2-oxoglutarate 5-dioxygenase 2	Plod2	E9Q718	87	0	29	Unique			758	0.0382586	0.000654238	11.1	5.89403e-05	635.754	9.31233
H1 histone family, member X	H1fx	Q80ZM5	20	0	23	Unique	Chromosome {ECO:0000256|SAAS:SAAS00569684}.; Nucleus {ECO:0000256|RuleBase:RU003895, ECO:0000256|SAAS:SAAS00569685}.		188	0.12234	0.00209207	36.1	5.79522e-05	625.095	9.28793
Small subunit processome component 20 homolog	Utp20	E9QK83	318	0	86	Unique			2789	0.0308354	0.000527299	9.42	5.59765e-05	603.785	9.23789
General transcription factor 3C polypeptide 1	Gtf3c1	Q8K284	237	0	33	Unique	Nucleus {ECO:0000250}.		2101	0.0157068	0.000268593	4.81	5.58405e-05	602.318	9.23438
Ubinuclein-1	Ubn1	Q4G0F8	122	0	11	Unique	Nucleus, nucleoplasm {ECO:0000250}. Nucleus, PML body {ECO:0000250}. Cell junction, tight junction {ECO:0000269|PubMed:18823282}. Note=Localized as a nuclear speckled-like pattern in proliferating primary fibroblasts. Colocalizes with HIRA, PML and SP100 in PML bodies of senescent cells. Colocalizes with CLDN1. Detected along the upper granular cell layer of epidermis. When overexpressed, accumul…		1135	0.00969163	0.000165731	3.05	5.4338e-05	586.112	9.19503
Cleavage and polyadenylation specificity factor subunit 3	Cpsf3	Q9QXK7	78	0	15	Unique	Nucleus {ECO:0000250}.		684	0.0219298	0.000375009	7.13	5.2596e-05	567.321	9.14802
Histone H1.1	Hist1h1a	P43275	22	0	298	Unique	Nucleus. Chromosome. Note=Mainly localizes in euchromatin. {ECO:0000250}.		213	1.39906	0.0239245	460	5.20099e-05	560.999	9.13185
Casein kinase II subunit alpha	Csnk2a1	Q60737	45	16	90	5.625	Nucleus {ECO:0000250|UniProtKB:P68400}.		391	0.230179	0.00393616	76.5	5.14531e-05	554.993	9.11633
U5 small nuclear ribonucleoprotein 200 kDa helicase	Snrnp200	Q6P4T2	245	6	239	39.8333	Nucleus {ECO:0000250}.		2136	0.111891	0.00191339	37.2	5.14352e-05	554.801	9.11583
U3 small nucleolar ribonucleoprotein protein MPP10	Mphosph10	Q810V0	79	3	47	15.6667	Nucleus, nucleolus {ECO:0000250|UniProtKB:O00566}. Chromosome {ECO:0000250|UniProtKB:O00566}. Note=Fibrillar region of the nucleolus. After dissolution of the nucleolus in early M phase becomes associated with chromosomes through metaphase and anaphase. In telophase localized to small cellular prenucleolar bodies that not always contain fibrillarin. The reassociation with nucleolus is preceeded b…		681	0.0690162	0.00118021	23	5.13133e-05	553.486	9.1124
Mediator of RNA polymerase II transcription subunit 1	Med1	Q925J9	167	0	31	Unique	Nucleus {ECO:0000269|PubMed:15150259}. Note=A subset of the protein may enter the nucleolus subsequent to phosphorylation by MAPK1 or MAPK3. {ECO:0000250}.		1575	0.0196825	0.00033658	6.62	5.08429e-05	548.411	9.09911
La-related protein 7	Larp7	Q05CL8	65	0	25	Unique	Nucleus, nucleoplasm {ECO:0000250}.		570	0.0438596	0.000750019	14.8	5.06769e-05	546.622	9.0944
Pre-mRNA-splicing factor SLU7	Slu7	Q8BHJ9	68	0	11	Unique	Nucleus {ECO:0000250}. Cytoplasm {ECO:0000250}. Note=Predominantly nuclear. Shuttling between the nucleus and the cytoplasm is regulated by the CCHC-type zinc finger. Translocates from the nucleus to the cytoplasm after heat shock cell treatment. Accumulates in cytoplasmic vesicle-like organelles after heat shock treatment, which may represent stress granules (By similarity). {ECO:0000250}.		585	0.0188034	0.000321546	6.45	4.98522e-05	537.725	9.07073
Transcription initiation factor TFIID subunit 1	Taf1	Q80UV9	214	0	57	Unique	Nucleus {ECO:0000250}.		1891	0.0301428	0.000515454	10.5	4.90909e-05	529.514	9.04852
Phosphatidylinositol 5-phosphate 4-kinase type-2 beta	Pip4k2b	Q80XI4	47	3	21	7	Endoplasmic reticulum membrane {ECO:0000250}; Peripheral membrane protein {ECO:0000250}. Cell membrane {ECO:0000250}; Peripheral membrane protein {ECO:0000250}. Nucleus {ECO:0000250}. Cytoplasm {ECO:0000250}. Note=Associated with the plasma membrane and the endoplasmic reticulum. {ECO:0000250}.		416	0.0504808	0.000863243	17.6	4.90479e-05	529.05	9.04726
Mediator of RNA polymerase II transcription subunit 23	Med23	Q80YQ2	156	0	17	Unique	Nucleus {ECO:0000305}.		1367	0.012436	0.000212661	4.4	4.8332e-05	521.328	9.02605
G patch domain-containing protein 4	Gpatch4	Q3TFK5	47	0	13	Unique			415	0.0313253	0.000535676	11.1	4.82591e-05	520.542	9.02387
Glycogenin-1	Gyg1	Q9R062	37	0	31	Unique			333	0.0930931	0.00159193	33.8	4.70986e-05	508.024	8.98875
CST complex subunit CTC1	Ctc1	Q5SUQ9	134	0	13	Unique	Nucleus {ECO:0000269|PubMed:19119139, ECO:0000269|PubMed:19854130}. Chromosome, telomere {ECO:0000269|PubMed:19854130}. Note=A transmembrane region is predicted by sequence analysis tools (ESKW, MEMSAT and Phobius); however, given the telomeric localization of the protein, the relevance of the transmembrane region is unsure in vivo. {ECO:0000305}.		1212	0.0107261	0.00018342	3.91	4.69106e-05	505.996	8.98298
Regulator of nonsense transcripts 1	Upf1	Q9EPU0	124	7	61	8.71429	Cytoplasm. Cytoplasm, P-body {ECO:0000250}. Nucleus {ECO:0000250}. Note=Hyperphosphorylated form is targeted to the P-body, while unphosphorylated protein is distributed throughout the cytoplasm. {ECO:0000250}.		1124	0.0542705	0.000928048	19.8	4.68711e-05	505.57	8.98177
Probable ATP-dependent RNA helicase DDX10	Ddx10	Q80Y44	101	0	28	Unique			875	0.032	0.000547214	11.7	4.67704e-05	504.484	8.97866
Guanine nucleotide-binding protein-like 1	Gnl1	P36916	69	0	11	Unique			607	0.0181219	0.000309892	6.65	4.66004e-05	502.65	8.97341
DNA (cytosine-5)-methyltransferase 3A	Dnmt3a	O88508	102	0	54	Unique	Nucleus {ECO:0000269|PubMed:12138111, ECO:0000269|PubMed:15456878, ECO:0000269|PubMed:20547484}. Cytoplasm {ECO:0000250}. Note=Accumulates in the major satellite repeats at pericentric heterochromatin.		908	0.0594714	0.00101699	21.9	4.64377e-05	500.896	8.96837
MCG2065, isoform CRA_c	Gltscr2	Q8BK35	56	0	14	Unique			484	0.0289256	0.00049464	10.7	4.62281e-05	498.634	8.96184
Leucine-rich repeat and WD repeat-containing protein 1	LRWD1	Q8BUI3	72	2	11	5.5	Nucleus {ECO:0000250|UniProtKB:Q9UFC0}. Chromosome, centromere {ECO:0000250|UniProtKB:Q9UFC0}. Chromosome, telomere {ECO:0000250|UniProtKB:Q9UFC0}. Cytoplasm, cytoskeleton, microtubule organizing center, centrosome {ECO:0000269|PubMed:20180869}. Chromosome, centromere, kinetochore {ECO:0000250|UniProtKB:Q9UFC0}. Note=Localizes to heterochromatin during G1 phase. Restricted to centromeres or telom…		648	0.0169753	0.000290285	6.28	4.62237e-05	498.588	8.9617
Exportin-5	Xpo5	Q924C1	137	0	19	Unique	Nucleus {ECO:0000250}. Cytoplasm {ECO:0000250}. Note=Shuttles between the nucleus and the cytoplasm. {ECO:0000250}.		1204	0.0157807	0.000269857	5.85	4.61294e-05	497.57	8.95876
Ribosomal RNA processing protein 1 homolog B	Rrp1b	Q91YK2	81	0	55	Unique	Nucleus, nucleolus {ECO:0000250}.		724	0.0759669	0.00129907	28.3	4.59034e-05	495.132	8.95167
MCG127334	1810009A15Rik	Q9D937	14	0	18	Unique			123	0.146341	0.0025025	55.3	4.52532e-05	488.119	8.93109
Protein Chd2	Chd2	E9PZM4	211	0	21	Unique	Nucleus {ECO:0000269|PubMed:22569126}. Note=Binds to myogenic gene promoters.		1827	0.0114943	0.000196557	4.37	4.49786e-05	485.157	8.92231
Superkiller viralicidic activity 2-like 2	Skiv2l2	Q9CZU3	118	3	31	10.3333	Nucleus, nucleoplasm {ECO:0000250}. Nucleus, nucleolus {ECO:0000250}. Nucleus {ECO:0000250|UniProtKB:P42285}.		1040	0.0298077	0.000509724	11.4	4.47126e-05	482.288	8.91375
DDB1- and CUL4-associated factor 13	Dcaf13	Q6PAC3	51	0	11	Unique	Nucleus, nucleolus {ECO:0000250|UniProtKB:Q9NV06}. Note=In the nucleolus, localizes predominantly in the granular component, but also detected in the fibrillar center and dense fibrillar component. {ECO:0000250|UniProtKB:Q9NV06}.		445	0.0247191	0.000422707	9.54	4.43089e-05	477.934	8.90067
Nucleolar protein 14	Nop14	Q8R3N1	99	0	16	Unique	Nucleus, nucleolus {ECO:0000250}.		860	0.0186047	0.000318147	7.19	4.42486e-05	477.283	8.8987
Periodic tryptophan protein 1 homolog	Pwp1	Q99LL5	56	0	15	Unique	Nucleus {ECO:0000250}.		501	0.0299401	0.000511989	11.6	4.4137e-05	476.079	8.89506
Chromodomain-helicase-DNA-binding protein 8	Chd8	Q09XV5	291	0	31	Unique	Nucleus {ECO:0000269|PubMed:16949368}. Note=Localizes to the promoter regions of several CTNNB1-responsive genes. Also present at known CTCF target sites.		2582	0.0120062	0.000205311	4.71	4.35905e-05	470.184	8.87708
RRP12-like protein	Rrp12	Q6P5B0	143	0	51	Unique	Nucleus, nucleolus {ECO:0000250}. Nucleus membrane {ECO:0000250}; Single-pass membrane protein {ECO:0000250}.		1295	0.0393822	0.000673453	15.7	4.28951e-05	462.684	8.85388
Suppressor of SWI4 1 homolog	Ppan	Q91YU8	53	0	17	Unique	Nucleus, nucleolus {ECO:0000250}.		470	0.0361702	0.000618526	14.5	4.2657e-05	460.115	8.84585
Nucleolar protein 10	Nol10	Q5RJG1	80	0	19	Unique	Nucleus, nucleolus {ECO:0000250}.		687	0.0276565	0.000472937	11.1	4.2607e-05	459.576	8.84416
DNA-directed RNA polymerase II subunit RPB2	Polr2b	Q8CFI7	134	0	39	Unique	Nucleus {ECO:0000250}.		1174	0.0332198	0.000568072	13.5	4.20794e-05	453.885	8.82618
Squamous cell carcinoma antigen recognized by T-cells 3	Sart3	Q9JLI8	110	0	23	Unique	Nucleus, nucleoplasm {ECO:0000269|PubMed:12578909}. Nucleus, Cajal body {ECO:0000269|PubMed:12578909}. Nucleus speckle {ECO:0000250|UniProtKB:Q15020}. Cytoplasm {ECO:0000250|UniProtKB:Q15020}.		962	0.0239085	0.000408846	9.74	4.1976e-05	452.77	8.82263
Probable ATP-dependent RNA helicase DDX56	Ddx56	Q9D0R4	61	2	21	10.5	Nucleus, nucleolus {ECO:0000250}.		546	0.0384615	0.000657709	15.7	4.18923e-05	451.867	8.81975
26S proteasome non-ATPase regulatory subunit 3	Psmd3	P14685	61	0	59	Unique			530	0.111321	0.00190363	45.7	4.1655e-05	449.307	8.81156
THO complex subunit 2	Thoc2	B1AZI6	183	0	28	Unique	Nucleus {ECO:0000305}. Nucleus speckle {ECO:0000250}.		1594	0.0175659	0.000300384	7.22	4.16044e-05	448.762	8.80981
Protein FAM98B	Fam98b	Q80VD1	45	0	14	Unique	Nucleus {ECO:0000250}. Cytoplasm {ECO:0000250}.		429	0.032634	0.000558056	13.5	4.13375e-05	445.882	8.80052
Splicing factor 3B subunit 1	Sf3b1	G5E866	146	0	123	Unique			1304	0.0943252	0.001613	39.7	4.06297e-05	438.248	8.77561
Histone H1.5	Hist1h1b	P43276	23	3	284	94.6667	Nucleus. Chromosome. Note=Mainly localizes in heterochromatin. {ECO:0000250}.		223	1.27354	0.0217781	537	4.05552e-05	437.444	8.77295
Protein Sf3b2	Sf3b2	Q3UJB0	98	9	84	9.33333			878	0.095672	0.00163603	40.5	4.03958e-05	435.726	8.76728
Maged2 protein	Maged2	Q9ER67	65	0	46	Unique			616	0.0746753	0.00127698	31.7	4.02833e-05	434.511	8.76325
Histone H1.4	Hist1h1e	P43274	22	5	412	82.4	Nucleus. Chromosome. Note=Mainly localizes in heterochromatin. Dysplays a punctuate staining pattern in the nucleus. {ECO:0000250}.		219	1.88128	0.0321707	808	3.98152e-05	429.462	8.74639
Transformer-2 protein homolog beta	Tra2b	F8WJG3	22	4	57	14.25			188	0.303191	0.0051847	131	3.95779e-05	426.903	8.73776
Huntingtin-interacting protein 1	Hip1	Q8VD75	115	0	11	Unique	Cytoplasm {ECO:0000250}. Nucleus {ECO:0000250}. Endomembrane system {ECO:0000250}. Cytoplasmic vesicle, clathrin-coated vesicle membrane {ECO:0000250}. Note=Shuttles between cytoplasm and nucleus. Nuclear translocation can be induced by AR (By similarity). {ECO:0000250}.		1029	0.01069	0.000182803	4.62	3.95678e-05	426.794	8.7374
U4/U6.U5 tri-snRNP-associated protein 2	Usp39	Q3TIX9	65	0	18	Unique	Nucleus {ECO:0000250}.		564	0.0319149	0.000545758	13.8	3.95477e-05	426.577	8.73666
N-alpha-acetyltransferase 15, NatA auxiliary subunit	Naa15	G3X8Y3	101	0	34	Unique			865	0.0393064	0.000672155	17.1	3.93073e-05	423.985	8.72787
Uncharacterized protein	Knop1	E9QKQ3	60	0	24	Unique			189	0.126984	0.00217148	56	3.87765e-05	418.259	8.70825
Putative pre-mRNA-splicing factor ATP-dependent RNA helicase DHX15	Dhx15	O35286	91	19	78	4.10526	Nucleus {ECO:0000269|PubMed:9342318}. Nucleus, nucleolus {ECO:0000269|PubMed:9342318}.		795	0.0981132	0.00167778	43.5	3.85696e-05	416.027	8.70053
Cell division cycle 5-like protein	Cdc5l	Q6A068	92	15	89	5.93333	Nucleus {ECO:0000255|PROSITE-ProRule:PRU00625, ECO:0000269|PubMed:10570151}. Nucleus speckle {ECO:0000255|PROSITE-ProRule:PRU00625, ECO:0000269|PubMed:10570151}. Cytoplasm {ECO:0000269|PubMed:10570151}. Note=May shuttle between cytoplasm and nucleus. {ECO:0000269|PubMed:10570151}.		802	0.110973	0.00189768	49.6	3.82596e-05	412.684	8.68889
DNA replication licensing factor MCM5	Mcm5	Q52KC3	82	16	65	4.0625	Nucleus {ECO:0000256|SAAS:SAAS00534438}.		734	0.0885559	0.00151434	39.7	3.81447e-05	411.443	8.68455
Histone H1.0	H1f0	P10922	21	0	59	Unique	Nucleus. Chromosome.		194	0.304124	0.00520064	137	3.79609e-05	409.462	8.67758
Tyrosine-protein kinase BAZ1B	Baz1b	Q9Z277	171	0	47	Unique	Nucleus {ECO:0000255|PROSITE-ProRule:PRU00063, ECO:0000255|PROSITE-ProRule:PRU00475}. Note=Accumulates in pericentromeric heterochromatin during replication. Targeted to replication foci throughout S phase via its association with PCNA (By similarity). {ECO:0000250}.		1479	0.0317782	0.000543421	14.4	3.77376e-05	407.053	8.66907
[Protein ADP-ribosylarginine] hydrolase	Adprh	P54923	40	0	10	Unique			362	0.0276243	0.000472387	12.6	3.74911e-05	404.394	8.65962
Histone H1.3	Hist1h1d	P43277	22	7	414	59.1429	Nucleus. Chromosome. Note=Mainly localizes in euchromatin. {ECO:0000250}.		221	1.8733	0.0320343	855	3.7467e-05	404.134	8.65869
Surfeit locus protein 6	Surf6	P70279	41	0	25	Unique	Nucleus, nucleoplasm {ECO:0000269|PubMed:8639267, ECO:0000269|PubMed:9548374}. Note=Granular component of the nucleolus.		355	0.0704225	0.00120426	32.3	3.72834e-05	402.154	8.6516
Cell growth-regulating nucleolar protein	Lyar	Q08288	44	30	216	7.2	Nucleus, nucleolus {ECO:0000269|PubMed:8491376}.		388	0.556701	0.00951982	256	3.71868e-05	401.112	8.64786
Intron-binding protein aquarius	Aqr	A2AQA7	162	0	32	Unique			1400	0.0228571	0.000390867	10.6	3.68742e-05	397.74	8.63568
WD repeat-containing protein 18	Wdr18	Q4VBE8	47	2	13	6.5	Nucleus, nucleoplasm {ECO:0000269|PubMed:22872859}. Cytoplasm {ECO:0000269|PubMed:22872859}. Note=Mainly found in the nucleoplasm, with low levels detected in the cytoplasmic and chromatin fractions.		431	0.0301624	0.00051579	14.2	3.63232e-05	391.797	8.61396
SWI/SNF-related matrix-associated actin-dependent regulator of chromatin subfamily E member 1	Smarce1	O54941	47	5	24	4.8	Nucleus {ECO:0000255|PROSITE-ProRule:PRU00267}.		411	0.0583942	0.000998565	27.5	3.63115e-05	391.67	8.61349
Protein FAM111A	Fam111a	Q9D2L9	70	0	12	Unique	Nucleus {ECO:0000250}. Cytoplasm {ECO:0000250}. Note=Mainly localizes to nucleus: colocalizes with PCNA on replication sites. {ECO:0000250}.		613	0.0195759	0.000334755	9.3	3.59952e-05	388.259	8.60087
DBIRD complex subunit KIAA1967 homolog	Q8VDP4	Q8VDP4	103	5	37	7.4	Nucleus {ECO:0000250|UniProtKB:Q8N163}. Cytoplasm {ECO:0000250|UniProtKB:Q8N163}. Note=Recruited to chromatin, post-UV irradiation. Sequestered to the cytoplasm in the presence of MCC. Translocated to the cytoplasm during UV-induced apoptosis. {ECO:0000250|UniProtKB:Q8N163}.		922	0.0401302	0.000686243	19.1	3.59289e-05	387.544	8.59822
BMS1 homolog, ribosome assembly protein (Yeast)	Bms1	Q6PGF5	145	0	25	Unique			1284	0.0194704	0.000332952	9.33	3.56862e-05	384.926	8.58844
E3 ubiquitin-protein ligase RBBP6	Rbbp6	P97868	200	0	78	Unique	Nucleus, nucleolus. Chromosome. Cytoplasm, cytoskeleton, microtubule organizing center, centrosome {ECO:0000250}. Note=Colocalizes with mitotic chromosomes. Co-localizes with NEK6 in the centrosome (By similarity). {ECO:0000250}.		1790	0.0435754	0.000745158	21	3.54837e-05	382.742	8.58023
Histone H1.2	Hist1h1c	P15864	21	0	374	Unique	Nucleus. Chromosome. Note=Mainly localizes in euchromatin. {ECO:0000250}.		212	1.76415	0.0301677	857	3.52015e-05	379.698	8.56871
PHD finger protein 6	Phf6	Q9D4J7	41	6	35	5.83333	Nucleus {ECO:0000250}. Nucleus, nucleolus {ECO:0000250}. Chromosome, centromere, kinetochore {ECO:0000250|UniProtKB:Q8IWS0}. Note=Nuclear, it particularly localizes to the nucleolus. {ECO:0000250}.		364	0.0961538	0.00164427	46.9	3.50591e-05	378.161	8.56286
Rab-like protein 6	Rabl6	Q5U3K5	80	0	15	Unique	Nucleus {ECO:0000305}. Cytoplasm {ECO:0000250|UniProtKB:Q3YEC7}. Note=Predominantly cytoplasmic. {ECO:0000250|UniProtKB:Q3YEC7}.		725	0.0206897	0.000353802	10.1	3.50299e-05	377.846	8.56166
RE1-silencing transcription factor	Rest	Q8VIG1	118	0	10	Unique	Nucleus {ECO:0000305}.		1082	0.00924214	0.000158045	4.52	3.49656e-05	377.153	8.55901
Myb-binding protein 1A	Mybbp1a	Q7TPV4	152	43	643	14.9535	Nucleus {ECO:0000269|PubMed:12941609}. Nucleus, nucleolus {ECO:0000269|PubMed:12941609, ECO:0000269|PubMed:19129230}. Cytoplasm {ECO:0000269|PubMed:12941609}. Note=Predominantly nucleolar. Also shuttles between the nucleus and cytoplasm. Nuclear import may be mediated by KPNA2, while export appears to depend partially on XPO1/CRM1. {ECO:0000269|PubMed:12941609}.		1344	0.478423	0.00818123	237	3.452e-05	372.346	8.5405
Exportin-7	Xpo7	E9PUW7	124	0	20	Unique			1088	0.0183824	0.000314346	9.12	3.44678e-05	371.783	8.53832
Target of EGR1 protein 1	Toe1	Q9D2E2	57	0	13	Unique	Nucleus, nucleolus {ECO:0000250}. Nucleus speckle {ECO:0000250}. Note=Localizes to nuclear speckles. {ECO:0000250}.		511	0.0254403	0.00043504	12.7	3.42551e-05	369.489	8.52939
MCG21756, isoform CRA_b	Nup205	B9EJ54	227	0	41	Unique			2008	0.0204183	0.000349162	10.3	3.38992e-05	365.651	8.51432
WD40 repeat-containing protein SMU1	Smu1	Q3UKJ7	58	0	23	Unique	Cytoplasm {ECO:0000250}. Nucleus {ECO:0000250}.		513	0.0448343	0.000766686	22.7	3.37747e-05	364.307	8.50901
Mediator of RNA polymerase II transcription subunit 24	Med24	A6PW47	112	0	11	Unique			1006	0.0109344	0.000186983	5.54	3.37514e-05	364.056	8.50802
Cyclin-dependent kinase 13	Cdk13	Q69ZA1	165	0	13	Unique	Nucleus speckle {ECO:0000250}.		1511	0.00860357	0.000147125	4.36	3.37442e-05	363.979	8.50771
Zinc finger protein 22	Znf22	Q9ERU3	27	0	10	Unique	Nucleus {ECO:0000250}.		237	0.0421941	0.000721537	21.8	3.3098e-05	357.008	8.47981
Protein Bptf	Bptf	A2A654	333	0	66	Unique			3036	0.0217391	0.000371748	11.3	3.28981e-05	354.852	8.47107
DNA damage-binding protein 1	Ddb1	Q3U1J4	127	7	94	13.4286	Cytoplasm {ECO:0000250}. Nucleus {ECO:0000250}. Note=Primarily cytoplasmic. Translocates to the nucleus following UV irradiation and subsequently accumulates at sites of DNA damage (By similarity). {ECO:0000250}.		1140	0.0824561	0.00141003	43	3.27915e-05	353.702	8.46639
General transcription factor 3C polypeptide 4	Gtf3c4	Q8BMQ2	92	0	12	Unique	Nucleus {ECO:0000250}.		817	0.0146879	0.000251169	7.67	3.27469e-05	353.222	8.46443
Nipped-B-like protein	Nipbl	Q6KCD5	315	0	21	Unique	Nucleus {ECO:0000250}.		2798	0.00750536	0.000128345	3.92	3.2741e-05	353.158	8.46417
Serine/threonine-protein kinase PRP4 homolog	Prpf4b	Q61136	117	0	67	Unique	Nucleus.		1007	0.0665343	0.00113776	34.9	3.26007e-05	351.644	8.45797
FACT complex subunit SPT16	Supt16	G3X956	120	14	82	5.85714			1047	0.078319	0.00133929	41.1	3.25861e-05	351.487	8.45733
DNA-directed RNA polymerase I subunit RPA49 (Fragment)	Polr1e	G8JL51	46	0	39	Unique			407	0.0958231	0.00163862	50.5	3.24478e-05	349.995	8.45119
MCG1407, isoform CRA_a	Rpf2	G3X926	31	0	11	Unique			273	0.040293	0.000689028	21.3	3.23487e-05	348.926	8.44678
SWI/SNF-related matrix-associated actin-dependent regulator of chromatin subfamily A member 5	Smarca5	Q91ZW3	122	4	101	25.25	Nucleus {ECO:0000255|PROSITE-ProRule:PRU00624, ECO:0000269|PubMed:11532953}.		1051	0.096099	0.00164333	51	3.22222e-05	347.562	8.44113
26S proteasome non-ATPase regulatory subunit 2	Psmd2	Q8VDM4	100	19	77	4.05263			908	0.0848018	0.00145015	45.1	3.2154e-05	346.826	8.43807
pre-mRNA 3' end processing protein WDR33	Wdr33	Q8K4P0	145	0	13	Unique	Nucleus {ECO:0000269|PubMed:11162572}.		1330	0.00977444	0.000167147	5.23	3.19593e-05	344.725	8.4293
Protein Rsl1d1	Rsl1d1	Q8BVY0	50	6	134	22.3333	Nucleus, nucleolus {ECO:0000250|UniProtKB:O76021}.		452	0.29646	0.00506959	159	3.18842e-05	343.916	8.42591
Glycogen [starch] synthase, muscle	Gys1	D3Z0Q6	77	0	28	Unique			674	0.041543	0.000710403	22.3	3.18567e-05	343.619	8.42466
ATP-dependent RNA helicase A	Dhx9	E9QNN1	150	28	230	8.21429			1384	0.166185	0.00284183	89.5	3.17523e-05	342.493	8.41993
Pre-mRNA-processing factor 6	Prpf6	Q91YR7	107	0	46	Unique	Nucleus, nucleoplasm {ECO:0000250}. Nucleus speckle {ECO:0000250}. Note=Localized in splicing speckles. {ECO:0000250}.		941	0.0488842	0.00083594	26.4	3.16644e-05	341.545	8.41593
Bromodomain adjacent to zinc finger domain protein 2A	Baz2a	E9Q374	209	0	13	Unique			1888	0.00688559	0.000117747	3.74	3.1483e-05	339.589	8.40764
Bifunctional glutamate/proline--tRNA ligase	Eprs	Q8CGC7	170	26	112	4.30769			1512	0.0740741	0.0012667	40.3	3.14317e-05	339.035	8.40529
Glycogen phosphorylase, brain form	Pygb	Q8CI94	97	0	101	Unique			843	0.11981	0.00204881	65.6	3.12318e-05	336.879	8.39608
Lysine-specific demethylase PHF2	Phf2	Q9WTU0	121	0	17	Unique	Nucleus, nucleolus {ECO:0000250|UniProtKB:O75151}. Chromosome, centromere, kinetochore {ECO:0000250|UniProtKB:O75151}.		1096	0.0155109	0.000265244	8.53	3.10954e-05	335.407	8.38977
DNA-directed RNA polymerase I subunit RPA49	Polr1e	Q8K202	54	3	44	14.6667	Nucleus, nucleolus {ECO:0000269|PubMed:8641287, ECO:0000269|PubMed:9254723}.		482	0.0912863	0.00156103	50.5	3.09116e-05	333.425	8.38122
Nucleolar GTP-binding protein 1	Gtpbp4	Q99ME9	74	0	27	Unique	Nucleus, nucleolus {ECO:0000250}.		634	0.0425868	0.000728251	23.7	3.07279e-05	331.444	8.37262
Leucine-rich PPR motif-containing protein, mitochondrial	Lrpprc	Q6PB66	157	2	148	74	Mitochondrion {ECO:0000250}. Nucleus {ECO:0000269|PubMed:12071956}. Nucleus, nucleoplasm {ECO:0000250}. Nucleus inner membrane {ECO:0000250}. Nucleus outer membrane {ECO:0000250}.		1392	0.106322	0.00181815	59.2	3.0712e-05	331.272	8.37187
Sodium/calcium exchanger 1	Slc8a1	G3X9J1	108	0	22	Unique			970	0.0226804	0.000387845	12.7	3.05389e-05	329.405	8.36372
Nuclear cap-binding protein subunit 1	Ncbp1	Q3UYV9	92	0	14	Unique	Nucleus {ECO:0000269|PubMed:22767893}. Cytoplasm {ECO:0000250|UniProtKB:Q09161}. Note=Localized in cytoplasmic mRNP granules containing untranslated mRNAs. {ECO:0000250|UniProtKB:Q09161}.		790	0.0177215	0.000303045	10.1	3.00045e-05	323.641	8.33825
Bifunctional protein NCOAT	Mgea5	Q9EQQ9	103	0	15	Unique	Nucleus {ECO:0000250}. Cytoplasm {ECO:0000250}.		916	0.0163755	0.000280029	9.39	2.9822e-05	321.672	8.32945
Nuclear RNA export factor 1	Nxf1	Q99JX7	70	0	21	Unique	Nucleus, nucleoplasm {ECO:0000250|UniProtKB:Q9UBU9}. Nucleus speckle {ECO:0000250|UniProtKB:Q9UBU9}. Cytoplasm {ECO:0000250|UniProtKB:Q9UBU9}. Nucleus {ECO:0000250|UniProtKB:Q9UBU9}. Note=Localized predominantly in the nucleoplasm and at both the nucleoplasmic and cytoplasmic faces of the nuclear pore complex. Shuttles between the nucleus and the cytoplasm. Travels to the cytoplasm as part of the…		618	0.0339806	0.000581082	19.6	2.96471e-05	319.785	8.32096
Probable global transcription activator SNF2L1	Smarca1	Q6PGB8	122	0	41	Unique	Nucleus {ECO:0000255|PROSITE-ProRule:PRU00624}.		1046	0.0391969	0.000670284	22.7	2.95279e-05	318.5	8.31515
Nucleolar GTP-binding protein 2	Gnl2	Q99LH1	83	0	15	Unique	Nucleus, nucleolus {ECO:0000250}.		728	0.0206044	0.000352344	12	2.9362e-05	316.71	8.30702
Serine/threonine-protein kinase mTOR	Mtor	Q9JLN9	289	0	10	Unique	Endoplasmic reticulum membrane {ECO:0000250|UniProtKB:P42345}; Peripheral membrane protein {ECO:0000250|UniProtKB:P42345}; Cytoplasmic side {ECO:0000250|UniProtKB:P42345}. Golgi apparatus membrane {ECO:0000250|UniProtKB:P42345}; Peripheral membrane protein {ECO:0000250|UniProtKB:P42345}; Cytoplasmic side {ECO:0000250|UniProtKB:P42345}. Mitochondrion outer membrane {ECO:0000269|PubMed:11930000}; P…		2549	0.00392311	6.70868e-05	2.29	2.92955e-05	315.993	8.30375
Jumonji domain containing 1B	Kdm3b	B9EKS2	191	0	10	Unique			1762	0.00567537	9.70512e-05	3.34	2.90572e-05	313.423	8.29197
DNA-directed RNA polymerase II subunit RPB1	Polr2a	P08775	217	5	70	14	Nucleus.		1970	0.035533	0.000607629	21.1	2.87976e-05	310.622	8.27902
Protein Rbm15	Rbm15	Q0VBL3	106	0	16	Unique			962	0.016632	0.000284415	9.95	2.85844e-05	308.322	8.2683
Cullin-associated NEDD8-dissociated protein 1	Cand1	Q6ZQ38	136	5	97	19.4	Cytoplasm {ECO:0000250}. Nucleus {ECO:0000250}. Note=Predominantly cytoplasmic. {ECO:0000250}.		1230	0.0788618	0.00134857	47.7	2.82719e-05	304.952	8.25244
C-terminal-binding protein 2	Ctbp2	P56546	49	4	18	4.5	Nucleus {ECO:0000305}. Cell junction, synapse {ECO:0000250}.		445	0.0404494	0.000691703	24.5	2.82328e-05	304.53	8.25044
Protein Taf4a	Taf4a	E9QAP7	105	10	46	4.6			1042	0.0441459	0.000754913	26.8	2.81684e-05	303.836	8.24715
General transcription factor IIE subunit 2	Gtf2e2	Q9D902	33	0	12	Unique	Nucleus {ECO:0000255|PROSITE-ProRule:PRU00682}.		292	0.0410959	0.000702757	25.1	2.79983e-05	302.001	8.23841
E3 ubiquitin-protein ligase TRIP12	Trip12	G5E870	224	0	57	Unique	Nucleus, nucleoplasm {ECO:0000250}.		2025	0.0281481	0.000481345	17.3	2.78234e-05	300.115	8.22937
Ribosomal biogenesis protein LAS1L	Las1l	A2BE28	89	0	20	Unique	Nucleus, nucleolus {ECO:0000250}. Nucleus, nucleoplasm {ECO:0000269|PubMed:22872859}. Cytoplasm {ECO:0000269|PubMed:22872859}. Note=Localizes mainly to the granular component, the region implicated in the later steps of rRNA processing and subunit assembly and export (By similarity). Mainly found in the nucleoplasm, with low levels detected in the cytoplasmic and chromatin fractions. {ECO:0000250…		776	0.0257732	0.000440733	16.3	2.70388e-05	291.651	8.1881
Transcription activator BRG1	Smarca4	Q3TKT4	181	3	158	52.6667	Nucleus {ECO:0000255|PROSITE-ProRule:PRU00549}.		1613	0.0979541	0.00167506	62	2.7017e-05	291.417	8.18694
Death domain-associated protein 6	Daxx	G3UX50	77	6	27	4.5			702	0.0384615	0.000657709	24.4	2.69553e-05	290.75	8.18364
Heterogeneous nuclear ribonucleoprotein L-like	Hnrnpll	Q921F4	64	0	26	Unique			591	0.0439932	0.000752303	28.2	2.66774e-05	287.753	8.16869
Splicing factor 3B subunit 3	Sf3b3	Q921M3	136	19	113	5.94737	Nucleus {ECO:0000250}.		1217	0.0928513	0.0015878	59.7	2.65962e-05	286.878	8.16429
H/ACA ribonucleoprotein complex subunit 4	Dkc1	Q9ESX5	57	9	110	12.2222	Nucleus, nucleolus. Nucleus, Cajal body. Note=Also localized to Cajal bodies (coiled bodies).		509	0.21611	0.00369557	139	2.65869e-05	286.776	8.16378
40S ribosomal protein S3a	Rps3a	P97351	30	27	110	4.07407	Cytoplasm {ECO:0000255|HAMAP-Rule:MF_03122, ECO:0000269|PubMed:10713066}. Nucleus {ECO:0000255|HAMAP-Rule:MF_03122, ECO:0000269|PubMed:10713066}. Note=Localized in cytoplasmic mRNP granules containing untranslated mRNAs. {ECO:0000255|HAMAP-Rule:MF_03122}.		264	0.416667	0.00712518	268	2.65865e-05	286.772	8.16376
26S proteasome non-ATPase regulatory subunit 6	Psmd6	Q99JI4	46	0	20	Unique			389	0.0514139	0.000879199	33.1	2.65619e-05	286.507	8.16243
Ribosome biogenesis regulatory protein homolog	Rrs1	Q9CYH6	42	0	12	Unique	Nucleus, nucleolus {ECO:0000250}.		365	0.0328767	0.000562206	21.3	2.63946e-05	284.703	8.15331
DEAH (Asp-Glu-Ala-His) box polypeptide 37	Dhx37	Q6NZL1	128	0	14	Unique			1150	0.0121739	0.000208179	7.95	2.6186e-05	282.453	8.14187
Nucleolar protein 56	Nop56	Q9D6Z1	64	37	241	6.51351	Nucleus, nucleolus {ECO:0000250}. Cytoplasm {ECO:0000269|PubMed:21683323}. Nucleus, nucleoplasm {ECO:0000250}.		580	0.415517	0.00710552	275	2.58383e-05	278.702	8.12258
Cyclin-dependent kinase 9	Cdk9	Q99J95	43	0	13	Unique	Nucleus {ECO:0000269|PubMed:22767893}. Cytoplasm {ECO:0000250}. Nucleus, PML body {ECO:0000250}. Note=Accumulates on chromatin in response to replication stress. Complexed with CCNT1 in nuclear speckles, but uncomplexed form in the cytoplasm. The translocation from nucleus to cytoplasm is XPO1/CRM1-dependent. Associates with PML body when acetylated (By similarity). {ECO:0000250}.		372	0.0349462	0.000597595	23.6	2.53218e-05	273.131	8.09345
Titin	Ttn	A2ASS6	3906	2	1289	644.5	Cytoplasm {ECO:0000305}. Nucleus {ECO:0000250|UniProtKB:Q8WZ42}.		35213	0.0366058	0.000625975	24.9	2.51395e-05	271.165	8.08303
Pre-mRNA-processing-splicing factor 8	Prpf8	Q99PV0	274	5	279	55.8	Nucleus speckle {ECO:0000269|PubMed:15169873}.		2335	0.119486	0.00204326	82.7	2.47069e-05	266.499	8.05798
RNA-binding protein 25	Rbm25	B2RY56	100	0	46	Unique	Nucleus speckle {ECO:0000255|PROSITE-ProRule:PRU00627}. Cytoplasm {ECO:0000250}. Note=Colocalizes predominantly, with SFRS2 and LUC7L3 splicing factors, in nuclear speckles. Cytoplasmic localization is faint (By similarity). {ECO:0000250}.		838	0.0548926	0.000938687	38.1	2.46374e-05	265.749	8.05392
Tripeptidyl-peptidase 2	Tpp2	Q64514	140	9	69	7.66667	Cytoplasm {ECO:0000269|PubMed:19747897}. Nucleus {ECO:0000269|PubMed:19747897}. Note=Translocates to the nucleus in responce to gamma-irradiation.		1262	0.0546751	0.000934968	38.1	2.45398e-05	264.696	8.0482
Cleavage stimulation factor subunit 3	Cstf3	Q99LI7	83	0	10	Unique	Nucleus {ECO:0000250}.		717	0.013947	0.0002385	9.73	2.45118e-05	264.394	8.04654
Myosin-binding protein C, cardiac-type	Mybpc3	E9Q9T8	141	0	167	Unique			1277	0.130775	0.00223631	91.4	2.44673e-05	263.914	8.04393
Transcriptional repressor protein YY1	Yy1	Q00899	45	0	12	Unique	Nucleus {ECO:0000269|PubMed:21454521}. Nucleus matrix {ECO:0000269|PubMed:19786570}. Cytoplasm {ECO:0000269|PubMed:21454521}. Note=Associated with the nuclear matrix. In testis, localized to heterochromatin of spermatocytes. {ECO:0000269|PubMed:19786570}.		414	0.0289855	0.000495664	20.3	2.4417e-05	263.371	8.04095
Ribosome biogenesis protein BRX1 homolog	Brix1	Q9DCA5	41	0	11	Unique	Nucleus, nucleolus {ECO:0000250}.		353	0.0311615	0.000532874	22.1	2.4112e-05	260.081	8.02282
Fermitin family homolog 2	Fermt2	Q8CIB5	78	0	39	Unique	Cytoplasm {ECO:0000250}. Cytoplasm, cell cortex {ECO:0000250}. Cytoplasm, cytoskeleton {ECO:0000250}. Cell junction, focal adhesion {ECO:0000250}. Membrane {ECO:0000250}; Peripheral membrane protein {ECO:0000250}; Cytoplasmic side {ECO:0000250}. Cell projection, lamellipodium membrane {ECO:0000250}; Peripheral membrane protein {ECO:0000250}; Cytoplasmic side {ECO:0000250}. Nucleus {ECO:0000250}. …		680	0.0573529	0.00098076	41	2.3921e-05	258.021	8.01135
MKI67 FHA domain-interacting nucleolar phosphoprotein	Mki67ip	Q91VE6	36	0	29	Unique	Nucleus, nucleolus. Chromosome {ECO:0000250}. Note=Localizes to mitotic chromosomes in conjunction with MKI67. {ECO:0000250}.		317	0.0914826	0.00156439	65.6	2.38474e-05	257.228	8.0069
26S proteasome non-ATPase regulatory subunit 5	Psmd5	Q8BJY1	56	0	12	Unique			504	0.0238095	0.000407153	17.2	2.36717e-05	255.332	7.99623
Hexokinase-2	Hk2	O08528	103	0	54	Unique			917	0.0588877	0.001007	42.8	2.35281e-05	253.784	7.98746
Protein Numa1	Numa1	E9Q7G0	236	4	170	42.5			2094	0.0811843	0.00138829	59.1	2.34905e-05	253.378	7.98514
Probable ATP-dependent RNA helicase DDX47	Ddx47	Q9CWX9	51	4	27	6.75	Nucleus, nucleolus {ECO:0000250}. Note=Localizes in the nucleolar-organizing region during ribosome biogenesis. {ECO:0000250}.		455	0.0593407	0.00101475	43.7	2.32208e-05	250.469	7.96849
Protein Chd3	Chd3	E9Q614	229	0	52	Unique	Nucleus {ECO:0000256|SAAS:SAAS00539527}.		2021	0.0257298	0.000439991	19	2.31574e-05	249.785	7.96454
26S proteasome non-ATPase regulatory subunit 1	Psmd1	Q3TXS7	106	5	57	11.4			953	0.0598111	0.0010228	44.4	2.30359e-05	248.475	7.95696
Glutaminyl-tRNA synthetase	Qars	Q8BML9	88	6	54	9			775	0.0696774	0.00119151	52.4	2.27388e-05	245.27	7.93823
Sister chromatid cohesion protein PDS5 homolog A	Pds5a	E9QPI5	150	0	28	Unique			1332	0.021021	0.000359468	15.9	2.26081e-05	243.86	7.92991
Pescadillo homolog	Pes1	Q5SQ20	68	0	35	Unique	Nucleus, nucleolus {ECO:0000256|HAMAP-Rule:MF_03028}. Nucleus, nucleoplasm {ECO:0000256|HAMAP-Rule:MF_03028}. Chromosome {ECO:0000256|HAMAP-Rule:MF_03028}. Note=Appears to localize to the periphery of metaphase chromosomes during mitosis and to the prenucleolar bodies that form in mitotic cells prior to the actual nucleoli. {ECO:0000256|HAMAP-Rule:MF_03028}.; Nucleus, nucleoplasm {ECO:0000256|SAA…		588	0.0595238	0.00101788	45.2	2.25195e-05	242.905	7.92425
ATP-dependent Clp protease ATP-binding subunit clpX-like, mitochondrial	Clpx	Q6P8N8	67	0	17	Unique			620	0.0274194	0.000468883	20.9	2.24346e-05	241.988	7.91879
Phosphatidylinositol 5-phosphate 4-kinase type-2 alpha	Pip4k2a	O70172	46	0	12	Unique	Nucleus {ECO:0000250}. Cytoplasm. Cell membrane. Note=Localization to the nucleus is modulated by the interaction with PIP4K2B (By similarity). Localized to the demarcation membrane system (DMS). May translocate from the cytosol to the cell membrane upon activation of tyrosine phosphorylation. May translocate from the inner to the outer segments of the rod photoreceptor cells in response to light…		405	0.0296296	0.000506679	22.6	2.24194e-05	241.825	7.91782
Chromodomain-helicase-DNA-binding protein 1	Chd1	P40201	196	0	15	Unique	Nucleus {ECO:0000269|PubMed:10199952, ECO:0000269|PubMed:7739555}. Cytoplasm {ECO:0000269|PubMed:7739555}. Note=Is released into the cytoplasm when cells enter mitosis and is reincorporated into chromatin during telophase-cytokinesis (PubMed:7739555).		1711	0.0087668	0.000149916	6.69	2.2409e-05	241.712	7.91715
60S ribosomal protein L4	Rpl4	Q9D8E6	47	6	171	28.5			419	0.408115	0.00697893	312	2.23684e-05	241.274	7.91453
Cullin-1	Cul1	Q9WTX6	90	0	18	Unique			776	0.0231959	0.000396659	18	2.20366e-05	237.696	7.89297
Ribose-phosphate pyrophosphokinase 2	Prps2	Q9CS42	35	0	12	Unique			318	0.0377358	0.000645299	29.5	2.18745e-05	235.948	7.88232
Probable global transcription activator SNF2L2	Smarca2	F2Z4A9	181	0	62	Unique			1583	0.0391661	0.000669758	31	2.16051e-05	233.041	7.86444
Proline-, glutamic acid- and leucine-rich protein 1	Pelp1	Q9DBD5	118	4	34	8.5	Nucleus {ECO:0000269|PubMed:22872859}. Nucleus, nucleoplasm {ECO:0000269|PubMed:22872859}. Cytoplasm {ECO:0000269|PubMed:22872859}. Note=Also found associated with the plasma membrane (By similarity). Mainly found in the nucleoplasm, with low levels detected in the cytoplasm. {ECO:0000250}.		1123	0.030276	0.000517733	24.2	2.13939e-05	230.764	7.85027
Ubiquitin conjugation factor E4 B	Ube4b	Q9ES00	133	0	20	Unique	Cytoplasm {ECO:0000269|PubMed:11435423, ECO:0000269|PubMed:11770485, ECO:0000269|PubMed:12504083}. Nucleus {ECO:0000269|PubMed:11435423}.		1173	0.0170503	0.000291567	13.7	2.12823e-05	229.559	7.84272
CapZ-interacting protein	Rcsd1	Q3UZA1	44	0	11	Unique			412	0.026699	0.000456565	21.6	2.11373e-05	227.995	7.83286
E3 ubiquitin-protein ligase UBR5	Ubr5	Q80TP3	308	0	11	Unique	Nucleus {ECO:0000250}.		2792	0.00393983	6.73727e-05	3.19	2.112e-05	227.809	7.83168
RNA exonuclease 4	Rexo4	A2ALB2	45	0	15	Unique			409	0.0366748	0.000627155	29.7	2.11163e-05	227.769	7.83143
Tubulin--tyrosine ligase-like protein 12	Ttll12	Q3UDE2	74	0	10	Unique			639	0.0156495	0.000267612	12.7	2.10718e-05	227.289	7.82839
DNA (cytosine-5)-methyltransferase 1	Dnmt1	P13864	183	0	72	Unique	Nucleus {ECO:0000269|PubMed:11290321}. Cytoplasm {ECO:0000269|PubMed:11290321}. Note=It is nucleoplasmic through most of the cell cycle and associates with replication foci during S-phase. In germ cells, spermatogonia, preleptotene and leptotene spermatocytes all express high levels of nuclear protein, while the protein is not detected in pachytene spermatocytes, despite the fact they expressed h…		1620	0.0444444	0.000760019	36.2	2.0995e-05	226.46	7.82312
WD repeat-containing protein 3	Wdr3	Q8BHB4	106	0	11	Unique	Nucleus, nucleolus {ECO:0000250}.		942	0.0116773	0.000199686	9.52	2.09755e-05	226.25	7.82177
Nuclear pore complex protein Nup155	Nup155	Q99P88	155	0	27	Unique	Nucleus, nuclear pore complex {ECO:0000250|UniProtKB:P37199}. Nucleus membrane {ECO:0000250|UniProtKB:P37199}; Peripheral membrane protein {ECO:0000250|UniProtKB:P37199}; Cytoplasmic side {ECO:0000250|UniProtKB:P37199}. Nucleus membrane {ECO:0000250|UniProtKB:P37199}; Peripheral membrane protein {ECO:0000250|UniProtKB:P37199}; Nucleoplasmic side {ECO:0000250|UniProtKB:P37199}. Note=In mitosis, as…		1391	0.0194105	0.000331928	16	2.07455e-05	223.769	7.80587
Methylosome protein 50	Wdr77	Q99J09	37	0	12	Unique	Nucleus {ECO:0000250}. Cytoplasm {ECO:0000250}.		342	0.0350877	0.000600015	29.1	2.06191e-05	222.405	7.79705
60S ribosomal protein L23a	Rpl23a	P62751	18	11	125	11.3636			156	0.801282	0.0137023	670	2.04511e-05	220.594	7.78525
Cytosolic purine 5'-nucleotidase	Nt5c2	E9Q9M1	68	0	10	Unique			586	0.0170648	0.000291816	14.7	1.98514e-05	214.126	7.74231
Probable ATP-dependent RNA helicase DDX52	Ddx52	Q8K301	67	0	10	Unique	Nucleus, nucleolus {ECO:0000250}.		598	0.0167224	0.00028596	14.5	1.97214e-05	212.723	7.73283
PHD finger protein 3	Phf3	B2RQG2	226	0	10	Unique			2025	0.00493827	8.44465e-05	4.29	1.96845e-05	212.325	7.73013
60S ribosomal protein L32	Rpl32	P62911	16	0	29	Unique			135	0.214815	0.00367342	187	1.9644e-05	211.888	7.72716
Histone deacetylase 1	Hdac1	O09106	55	9	40	4.44444	Nucleus {ECO:0000269|PubMed:21454521}.		482	0.0829876	0.00141912	72.4	1.96011e-05	211.426	7.72401
Dysferlin	Dysf	E9PXU9	237	0	18	Unique			2083	0.00864138	0.000147771	7.56	1.95465e-05	210.836	7.71998
Chromodomain-helicase-DNA-binding protein 4	Chd4	E9QAS4	216	7	236	33.7143	Nucleus {ECO:0000256|SAAS:SAAS00539527}.		1902	0.12408	0.00212182	109	1.94662e-05	209.971	7.71404
Sister chromatid cohesion protein PDS5 homolog B	Pds5b	Q4VA53	164	0	63	Unique	Nucleus {ECO:0000250|UniProtKB:Q6TRW4}.		1446	0.0435685	0.000745039	38.7	1.92517e-05	207.656	7.69805
Protein Srsf6	Srsf6	Q3TWW8	39	7	52	7.42857	Nucleus {ECO:0000269|PubMed:12549914}. Nucleus speckle {ECO:0000250|UniProtKB:Q13247}.		339	0.153392	0.00262307	139	1.8871e-05	203.551	7.66924
40S ribosomal protein S30	Fau	Q642K5	14	0	13	Unique			133	0.0977444	0.00167147	88.6	1.88653e-05	203.489	7.66881
60S ribosomal protein L7a	Rpl7a	P12970	30	13	69	5.30769			266	0.259398	0.00443582	236	1.87959e-05	202.74	7.66348
Zinc finger protein 512	Znf512	Q69Z99	64	0	13	Unique	Nucleus {ECO:0000305}.		562	0.0231317	0.000395561	21.1	1.8747e-05	202.212	7.65973
Alkyldihydroxyacetonephosphate synthase, peroxisomal	Agps	A2AL50	74	0	19	Unique			671	0.0283159	0.000484215	25.9	1.86955e-05	201.658	7.65576
AT-rich interactive domain-containing protein 1A	Arid1a	E9QAQ7	243	4	66	16.5			2287	0.0288588	0.000493497	26.7	1.8483e-05	199.365	7.63927
Poly (ADP-ribose) polymerase family, member 1	Parp1	Q921K2	113	28	119	4.25			1014	0.117357	0.00200685	109	1.84115e-05	198.594	7.63368
High mobility group protein HMGI-C	Hmga2	P52927	12	0	15	Unique	Nucleus {ECO:0000269|PubMed:14668482}.		108	0.138889	0.00237506	129	1.84113e-05	198.592	7.63366
Histone deacetylase 2	Hdac2	P70288	55	6	36	6	Nucleus. Cytoplasm {ECO:0000250}.		488	0.0737705	0.00126151	69.5	1.81512e-05	195.786	7.61313
Transcription elongation factor SPT5	Supt5h	O55201	121	3	16	5.33333	Nucleus {ECO:0000250}.		1082	0.0147874	0.000252871	14	1.80622e-05	194.827	7.60605
Lamin-B receptor	Lbr	Q3U9G9	71	0	20	Unique	Nucleus inner membrane {ECO:0000250}; Multi-pass membrane protein {ECO:0000250}.		626	0.0319489	0.000546339	30.5	1.79128e-05	193.214	7.59406
U1 small nuclear ribonucleoprotein 70 kDa	Snrnp70	Q62376	52	0	42	Unique	Nucleus speckle {ECO:0000269|PubMed:17656373}. Nucleus, nucleoplasm {ECO:0000269|PubMed:17656373}. Note=Colocalizes with SCNM1 and LUC7L2 in nuclear speckles.		448	0.09375	0.00160316	89.7	1.78725e-05	192.78	7.59081
ATP-binding cassette sub-family F member 1	Abcf1	Q6P542	95	0	37	Unique	Cytoplasm {ECO:0000250|UniProtKB:Q8NE71}. Nucleus, nucleoplasm {ECO:0000250|UniProtKB:Q8NE71}. Nucleus envelope {ECO:0000250|UniProtKB:Q8NE71}.		837	0.0442055	0.000755933	42.6	1.77449e-05	191.404	7.58047
60S ribosomal protein L29	Rpl29	P47915	18	0	33	Unique			160	0.20625	0.00352696	203	1.73742e-05	187.405	7.55002
5'-3' exoribonuclease 2	Xrn2	Q9DBR1	109	0	16	Unique	Nucleus, nucleolus {ECO:0000250}.		951	0.0168244	0.000287704	16.6	1.73316e-05	186.945	7.54647
Echinoderm microtubule-associated protein-like 4	Eml4	F8WJ93	110	0	13	Unique			988	0.0131579	0.000225006	13	1.73081e-05	186.692	7.54452
DNA mismatch repair protein Msh6	Msh6	P54276	151	0	16	Unique	Nucleus {ECO:0000250}. Chromosome {ECO:0000250}. Note=Associates with H3K36me3 via its PWWP domain. {ECO:0000250}.		1358	0.011782	0.000201478	11.7	1.72203e-05	185.745	7.53718
60S ribosomal protein L6	Rpl6	P47911	34	7	102	14.5714			296	0.344595	0.00589271	343	1.71799e-05	185.31	7.53379
Glycogen phosphorylase, muscle form	Pygm	Q9WUB3	97	0	98	Unique			842	0.11639	0.00199031	116	1.71578e-05	185.071	7.53194
Ribosomal protein	Rpl10a	Q5XJF6	25	8	43	5.375			217	0.198157	0.00338856	198	1.7114e-05	184.598	7.52824
Splicing factor 3B subunit 4	Sf3b4	Q8QZY9	44	0	10	Unique	Nucleus {ECO:0000250}.		424	0.0235849	0.000403312	23.7	1.70174e-05	183.556	7.52008
Arginine and glutamate-rich protein 1	Arglu1	Q3UL36	33	0	32	Unique			271	0.118081	0.00201924	119	1.69684e-05	183.028	7.51592
Importin-5	Ipo5	Q8BKC5	124	11	55	5	Cytoplasm {ECO:0000269|PubMed:17143267}. Nucleus {ECO:0000269|PubMed:17143267}.		1097	0.0501367	0.000857359	51.2	1.67453e-05	180.622	7.49683
Nuclear pore complex protein Nup133	Nup133	Q8R0G9	129	0	12	Unique	Nucleus, nuclear pore complex {ECO:0000250|UniProtKB:Q8WUM0}. Chromosome, centromere, kinetochore {ECO:0000250|UniProtKB:Q8WUM0}. Note=Located on both the cytoplasmic and nuclear sides of the nuclear pore. During mitosis, localizes to the kinetochores. {ECO:0000250|UniProtKB:Q8WUM0}.		1155	0.0103896	0.000177667	10.7	1.66044e-05	179.101	7.48463
Protein Zfp219	Zfp219	Q6IQX8	78	0	10	Unique			726	0.0137741	0.000235543	14.3	1.64715e-05	177.669	7.47305
Transformation/transcription domain-associated protein	Trrap	E9QLK7	436	0	42	Unique			3847	0.0109176	0.000186696	11.4	1.63768e-05	176.647	7.46472
Importin subunit alpha-3	Kpna4	O35343	58	0	20	Unique	Cytoplasm {ECO:0000250}. Nucleus {ECO:0000250}.		521	0.0383877	0.000656446	40.2	1.63295e-05	176.137	7.46055
Coilin	Coil	E9Q284	62	0	10	Unique			573	0.017452	0.000298437	18.3	1.6308e-05	175.905	7.45865
Metastasis-associated protein MTA2	Mta2	Q9R190	75	4	23	5.75	Nucleus {ECO:0000255|PROSITE-ProRule:PRU00512, ECO:0000255|PROSITE-ProRule:PRU00624, ECO:0000269|PubMed:11749719}.		668	0.0344311	0.000588787	36.2	1.62648e-05	175.439	7.45483
Pinin	Pnn	Q3TUQ5	83	0	17	Unique			726	0.023416	0.000400423	24.7	1.62115e-05	174.863	7.45008
Splicing factor U2AF 35 kDa subunit	U2af1	Q9D883	28	5	45	9	Nucleus {ECO:0000269|PubMed:18758164}. Nucleus speckle {ECO:0000269|PubMed:18758164}.		239	0.188285	0.00321975	199	1.61796e-05	174.52	7.44725
C-terminal-binding protein 1	Ctbp1	O88712	48	0	11	Unique	Cytoplasm {ECO:0000250|UniProtKB:Q13363}. Nucleus {ECO:0000250|UniProtKB:Q13363}.		441	0.0249433	0.000426541	26.6	1.60354e-05	172.964	7.43433
SUMO-activating enzyme subunit 2	Uba2	Q9Z1F9	71	6	28	4.66667	Cytoplasm {ECO:0000250}. Nucleus {ECO:0000250}. Note=Shuttles between the cytoplasm and the nucleus, sumoylation is required either for nuclear translocation or nuclear retention. {ECO:0000250}.		638	0.0438871	0.000750489	47	1.59678e-05	172.236	7.42824
NmrA-like family domain-containing protein 1	Nmral1	D3YU12	33	2	10	5			299	0.0334448	0.000571921	35.9	1.59309e-05	171.837	7.4249
Probable rRNA-processing protein EBP2	Ebna1bp2	Q9D903	35	0	21	Unique	Nucleus, nucleolus {ECO:0000250}.		306	0.0686275	0.00117356	73.9	1.58804e-05	171.292	7.42031
116 kDa U5 small nuclear ribonucleoprotein component	Eftud2	A2AH85	109	26	103	3.96154			972	0.105967	0.00181208	115	1.57572e-05	169.964	7.40908
Importin-9	Ipo9	Q91YE6	116	0	39	Unique	Cytoplasm {ECO:0000250}. Nucleus {ECO:0000250}.		1041	0.037464	0.00064065	41.6	1.54002e-05	166.113	7.37602
Transformer-2 protein homolog alpha	Tra2a	Q6PFR5	32	0	15	Unique	Nucleus {ECO:0000250}.		281	0.0533808	0.000912834	59.3	1.53935e-05	166.04	7.37539
Myosin-10	Myh10	Q3UH59	233	2	328	164			2013	0.162941	0.00278636	183	1.5226e-05	164.234	7.35961
Protein Ogdhl	Ogdhl	E9Q7L0	117	0	67	Unique			1029	0.0651118	0.00111344	73.2	1.52109e-05	164.071	7.35818
Mothers against decapentaplegic homolog 2	Smad2	Q62432	52	0	11	Unique	Cytoplasm {ECO:0000250|UniProtKB:Q15796}. Nucleus {ECO:0000250|UniProtKB:Q15796}. Note=Cytoplasmic and nuclear in the absence of TGF-beta. On TGF-beta stimulation, migrates to the nucleus when complexed with SMAD4. On dephosphorylation by phosphatase PPM1A, released from the SMAD2/SMAD4 complex, and exported out of the nucleus by interaction with RANBP1. {ECO:0000250|UniProtKB:Q15796}.		467	0.0235546	0.000402794	26.9	1.49737e-05	161.513	7.3355
Ribosome biogenesis protein BOP1	Bop1	P97452	83	2	12	6	Nucleus, nucleolus. Nucleus, nucleoplasm.		732	0.0163934	0.000280335	19.2	1.46008e-05	157.49	7.29911
Putative RNA-binding protein Luc7-like 1	Luc7l	Q9CYI4	44	0	31	Unique			371	0.083558	0.00142888	98	1.45804e-05	157.27	7.2971
60S ribosomal protein L3	Rpl3	P27659	46	2	136	68	Nucleus, nucleolus {ECO:0000250}. Cytoplasm.		403	0.337469	0.00577086	396	1.45729e-05	157.189	7.29636
Splicing factor U2AF 65 kDa subunit	U2af2	P26369	54	3	65	21.6667	Nucleus.		475	0.136842	0.00234006	161	1.45345e-05	156.775	7.29255
Signal recognition particle subunit SRP68	Srp68	Q8BMA6	71	0	14	Unique	Cytoplasm {ECO:0000250}. Nucleus, nucleolus {ECO:0000250}.		625	0.0224	0.000383049	26.5	1.44547e-05	155.914	7.28461
Carbamoyl-phosphate synthetase 2, aspartate transcarbamylase, and dihydroorotase	Cad	B2RQC6	243	29	132	4.55172	Cytoplasm {ECO:0000250}. Nucleus {ECO:0000250}. Note=Cytosolic and unphosphorylated in resting cells, translocates to the nucleus in response to EGF stimulation, nuclear import promotes optimal cell growth. {ECO:0000250}.		2225	0.0593258	0.0010145	71.4	1.42086e-05	153.26	7.25984
Integrator complex subunit 3	Ints3	Q7TPD0	118	0	10	Unique	Nucleus {ECO:0000250}. Note=Localizes to nuclear foci following DNA damage. {ECO:0000250}.		1041	0.00960615	0.000164269	11.6	1.41611e-05	152.748	7.25501
Pogo transposable element with ZNF domain	Pogz	D3YUW8	145	0	21	Unique			1314	0.0159817	0.000273294	19.3	1.41603e-05	152.739	7.25492
Protein SON	Son	H9KV00	269	18	178	9.88889			2477	0.0718611	0.00122886	87.1	1.41086e-05	152.181	7.24964
Protein transport protein Sec23A	Sec23a	E9Q1S3	83	3	22	7.33333			736	0.0298913	0.000511154	36.4	1.40427e-05	151.47	7.24289
U2 snRNP-associated SURP motif-containing protein	U2surp	Q6NV83	118	0	35	Unique	Nucleus {ECO:0000250}.		1029	0.0340136	0.000581647	41.5	1.40156e-05	151.178	7.2401
Protein RRP5 homolog	Pdcd11	Q6NS46	208	0	31	Unique	Nucleus, nucleolus {ECO:0000250}.		1862	0.0166488	0.000284701	20.5	1.38879e-05	149.8	7.22689
Eukaryotic translation initiation factor 2 subunit 3, Y-linked	Eif2s3y	Q9Z0N2	51	0	35	Unique			472	0.0741525	0.00126804	92.2	1.37531e-05	148.347	7.21283
Nebulette	Nebl	B7ZCI2	116	0	19	Unique			1014	0.0187377	0.000320422	23.4	1.36933e-05	147.701	7.20653
Transducin beta-like protein 3	Tbl3	Q8C4J7	88	0	10	Unique	Nucleus, nucleolus {ECO:0000250}.		801	0.0124844	0.000213488	15.6	1.36852e-05	147.614	7.20568
Translation initiation factor eIF-2B subunit delta	Eif2b4	D3Z780	62	0	15	Unique			566	0.0265018	0.000453191	33.2	1.36503e-05	147.238	7.20201
Ankyrin repeat domain-containing protein 17	Ankrd17	Q99NH0	274	0	20	Unique	Cytoplasm {ECO:0000250|UniProtKB:O75179}. Nucleus {ECO:0000250|UniProtKB:O75179}. Note=Detected around the nucleolus. {ECO:0000250|UniProtKB:O75179}.		2603	0.00768344	0.00013139	9.79	1.34208e-05	144.763	7.17755
DNA topoisomerase 2-beta	Top2b	Q64511	182	8	95	11.875	Nucleus, nucleolus.		1612	0.058933	0.00100778	75.8	1.32952e-05	143.408	7.16398
Histone-lysine N-methyltransferase, H3 lysine-36 and H4 lysine-20-specific	Nsd1	E9QAE4	296	0	16	Unique	Nucleus {ECO:0000256|SAAS:SAAS00574581}.		2691	0.00594575	0.000101675	7.71	1.31874e-05	142.244	7.15223
Alpha actinin 1a	Actn1	A1BN54	103	16	132	8.25			887	0.148816	0.00254482	193	1.31856e-05	142.225	7.15203
Protein arginine N-methyltransferase 1	Prmt1	Q9JIF0	42	9	58	6.44444	Nucleus. Nucleus, nucleoplasm. Cytoplasm, cytosol. Note=Mostly found in the cytoplasm. Colocalizes with CHTOP within the nucleus. Low levels detected also in the chromatin fraction.		371	0.156334	0.00267338	203	1.31694e-05	142.05	7.15026
Exportin-1	Xpo1	Q6P5F9	123	4	93	23.25	Cytoplasm {ECO:0000250}. Nucleus, nucleoplasm {ECO:0000250}. Nucleus, Cajal body {ECO:0000250}. Nucleus, nucleolus {ECO:0000250}. Note=Located in the nucleoplasm, Cajal bodies and nucleoli. Shuttles between the nucleus/nucleolus and the cytoplasm (By similarity). {ECO:0000250}.		1071	0.0868347	0.00148491	113	1.31408e-05	141.742	7.14712
60S ribosomal protein L27a	Rpl27a	P14115	17	4	36	9			148	0.243243	0.00415956	318	1.30804e-05	141.09	7.14047
Midasin	Mdn1	A2ANY6	630	0	19	Unique			5589	0.00339953	5.81335e-05	4.45	1.30637e-05	140.91	7.13863
Nucleolar protein 16	Nop16	Q9CPT5	21	2	10	5	Nucleus, nucleolus {ECO:0000250}.		178	0.0561798	0.000960698	73.8	1.30176e-05	140.413	7.13353
Putative RNA-binding protein Luc7-like 2	Luc7l2	Q7TNC4	47	0	49	Unique	Isoform 4: Nucleus speckle. Nucleus, nucleoplasm. Note=Colocalizes with SCNM1 and SNRNP70 in nuclear speckles.		392	0.125	0.00213755	166	1.28768e-05	138.895	7.11785
40S ribosomal protein S15	Rps15	P62843	17	0	77	Unique			145	0.531034	0.00908091	715	1.27006e-05	136.994	7.09796
Importin-7	Ipo7	Q9EPL8	119	0	17	Unique	Cytoplasm {ECO:0000250}. Nucleus {ECO:0000250}.		1038	0.0163776	0.000280065	22.4	1.25029e-05	134.861	7.07533
CCR4-NOT transcription complex subunit 1	Cnot1	B7ZWL1	261	0	17	Unique			2326	0.00730868	0.000124982	10	1.24982e-05	134.81	7.07479
Platelet-activating factor acetylhydrolase IB subunit alpha	Pafah1b1	P63005	47	0	24	Unique	Cytoplasm, cytoskeleton. Cytoplasm, cytoskeleton, microtubule organizing center, centrosome. Cytoplasm, cytoskeleton, spindle. Nucleus membrane {ECO:0000255|HAMAP-Rule:MF_03141}. Note=May localize to the nuclear membrane (By similarity). Localizes to the plus end of microtubules and to the centrosome. Redistributes to axons during neuronal development. Also localizes to the microtubules of the ma…		410	0.0585366	0.001001	80.5	1.24348e-05	134.127	7.06745
Protein Sec24c	Sec24c	G3X972	119	0	15	Unique			1096	0.0136861	0.000234039	19	1.23178e-05	132.865	7.05382
Sentrin-specific protease 3	Senp3	Q9EP97	64	0	11	Unique	Nucleus, nucleolus {ECO:0000269|PubMed:11029585}. Nucleus, nucleoplasm {ECO:0000269|PubMed:22872859}. Cytoplasm {ECO:0000269|PubMed:22872859}. Note=Redistributes between the nucleolus and the nucleoplasm in response to mild oxidative stress (By similarity). Mainly found in the nucleoplasm, with low levels detected in the cytoplasmic and chromatin fractions (PubMed:22872859). {ECO:0000250|UniProtK…		568	0.0193662	0.00033117	27.3	1.21308e-05	130.847	7.03174
Symplekin	Sympk	F8WJD4	143	0	11	Unique			1288	0.00854037	0.000146044	12.2	1.19708e-05	129.122	7.01259
Core histone macro-H2A.1	H2afy	Q9QZQ8	40	3	88	29.3333	Nucleus {ECO:0000269|PubMed:15564378, ECO:0000269|PubMed:9634239}. Chromosome {ECO:0000269|PubMed:15564378, ECO:0000269|PubMed:9634239}. Note=Enriched in inactive X chromosome chromatin and in senescence-associated heterochromatin (PubMed:9634239). In quiescent lymphocytes, associated with centromeric constitutive heterochromatin (PubMed:15564378). {ECO:0000269|PubMed:15564378, ECO:0000269|PubMed…		372	0.236559	0.00404526	341	1.18629e-05	127.958	6.99953
Valine--tRNA ligase	Vars	Q9Z1Q9	140	19	79	4.15789			1263	0.0625495	0.00106962	90.2	1.18583e-05	127.909	6.99897
SWI/SNF complex subunit SMARCC1	Smarcc1	P97496	123	24	113	4.70833	Nucleus.		1104	0.102355	0.00175032	148	1.18265e-05	127.565	6.99509
Spliceosome RNA helicase Ddx39b	Ddx39b	Q9Z1N5	49	17	104	6.11765	Nucleus {ECO:0000250}. Nucleus speckle {ECO:0000250}. Cytoplasm {ECO:0000250}. Note=Can translocate to the cytoplasm in the presence of MX1. {ECO:0000250}.		428	0.242991	0.00415524	352	1.18047e-05	127.33	6.99243
Exosome component 10	Exosc10	P56960	101	0	11	Unique	Cytoplasm {ECO:0000250}. Nucleus, nucleolus {ECO:0000250}. Nucleus {ECO:0000250}.		887	0.0124014	0.000212068	18	1.17816e-05	127.081	6.9896
RNA-binding protein 39	Rbm39	E9Q8F0	47	0	98	Unique			415	0.236145	0.00403817	345	1.17048e-05	126.253	6.98018
Uncharacterized protein	Gm9825	J3QK23	32	0	13	Unique			282	0.0460993	0.000788317	67.5	1.16788e-05	125.972	6.97696
Exportin-2	Cse1l	Q9ERK4	110	12	62	5.16667	Cytoplasm. Nucleus. Note=Shuttles between the nucleus and the cytoplasm. {ECO:0000250}.		971	0.0638517	0.00109189	93.9	1.16282e-05	125.427	6.9707
60S ribosomal protein L36	Rpl36	Q6ZWZ4	12	0	19	Unique			105	0.180952	0.00309436	267	1.15894e-05	125.008	6.96587
Protein Arid1b	Arid1b	E9Q6R4	237	0	10	Unique			2243	0.00445831	7.62391e-05	6.58	1.15865e-05	124.976	6.96551
60S ribosomal protein L7	Rpl7	P14148	31	0	89	Unique			270	0.32963	0.00563681	490	1.15037e-05	124.083	6.95517
Nuclear pore complex protein Nup93	Nup93	Q8BJ71	93	0	27	Unique	Nucleus membrane {ECO:0000250}; Peripheral membrane protein {ECO:0000250}. Nucleus, nuclear pore complex {ECO:0000250}. Note=Localizes at the nuclear basket and at or near the nuclear entry to the gated channel of the pore. {ECO:0000250}.		819	0.032967	0.00056375	49.6	1.13659e-05	122.597	6.93779
Protein phosphatase 1G	Ppm1g	Q61074	59	0	10	Unique	Nucleus {ECO:0000269|PubMed:9271424}. Membrane {ECO:0000250|UniProtKB:O15355}; Lipid-anchor {ECO:0000250|UniProtKB:O15355}.		542	0.0184502	0.000315506	27.9	1.13085e-05	121.978	6.93047
Pre-mRNA-processing factor 19	Prpf19	Q99KP6	55	11	76	6.90909	Isoform 1: Nucleus {ECO:0000269|PubMed:16352598}. Nucleus, nucleoplasm {ECO:0000250|UniProtKB:Q9UMS4}. Cytoplasm, cytoskeleton, spindle {ECO:0000250|UniProtKB:Q9UMS4}. Cytoplasm {ECO:0000250|UniProtKB:Q9UMS4}. Lipid droplet {ECO:0000269|PubMed:17118936}. Note=Nucleoplasmic in interphase cells. Irregularly distributed in anaphase cells. In prophase cells, uniformly distributed, but not associated …		504	0.150794	0.00257864	229	1.12604e-05	121.459	6.92433
Zinc finger RNA-binding protein	Zfr	O88532	117	0	21	Unique	Nucleus. Cytoplasm. Cytoplasmic granule {ECO:0000250}. Chromosome {ECO:0000250}. Note=Associated with chromosome foci in meiotic cells. Localizes in somatodendritic compartment of primary hippocampal neurons (By similarity). Colocalizes with STAU2 in several cytosolic RNA granules (By similarity). Associated with chromosomes. {ECO:0000250}.		1074	0.0195531	0.000334366	29.9	1.11828e-05	120.622	6.91435
Transcription elongation factor SPT6	Supt6h	Q62383	199	0	15	Unique	Nucleus {ECO:0000305}.		1726	0.00869061	0.000148613	13.3	1.11739e-05	120.526	6.91321
Serine/arginine-rich splicing factor 4	Srsf4	Q8VE97	56	0	35	Unique	Nucleus speckle {ECO:0000250}.		489	0.0715746	0.00122396	110	1.11269e-05	120.019	6.90712
Multifunctional protein ADE2	Paics	Q9DCL9	47	14	58	4.14286			425	0.136471	0.0023337	210	1.11129e-05	119.868	6.9053
Destrin	Dstn	Q9R0P5	19	0	22	Unique			165	0.133333	0.00228006	208	1.09618e-05	118.238	6.88556
Pleiotropic regulator 1	Plrg1	D3Z4V1	56	0	21	Unique			504	0.0416667	0.000712518	65.2	1.09282e-05	117.876	6.88112
Death-inducer obliterator 1	Dido1	Q8C9B9	247	0	18	Unique	Cytoplasm. Nucleus. Cytoplasm, cytoskeleton, spindle {ECO:0000250}. Note=Translocates to the mitotic spindle upon loss of interaction with H3K4me3 during early mitosis (By similarity). Translocates to the nucleus after pro-apoptotic stimuli. {ECO:0000250}.		2256	0.00797872	0.00013644	12.5	1.09152e-05	117.735	6.8794
RNA-binding protein 39	Rbm39	Q8VH51	59	20	114	5.7	Nucleus {ECO:0000305}.		530	0.215094	0.0036782	345	1.06615e-05	114.999	6.84547
Glutamine--fructose-6-phosphate aminotransferase [isomerizing] 1	Gfpt1	P47856	79	0	12	Unique			697	0.0172166	0.000294412	27.7	1.06286e-05	114.644	6.84102
MCG16555	Vdac3-ps1	J3QPE8	31	6	37	6.16667			283	0.130742	0.00223574	211	1.05959e-05	114.292	6.83658
Histone H2A.Z	H2afz	P0C0S6	14	12	95	7.91667	Nucleus {ECO:0000269|PubMed:12660166}. Chromosome {ECO:0000269|PubMed:12660166, ECO:0000269|PubMed:15195148}. Note=Enriched in constitutive heterochromatin (PubMed:12660166, PubMed:15195148). Absent from facultative heterochromatin of the inactive X chromosome (PubMed:12660166). {ECO:0000269|PubMed:12660166, ECO:0000269|PubMed:15195148}.		128	0.742188	0.0126917	1228	1.03353e-05	111.48	6.80065
Protein LYRIC	Mtdh	Q80WJ7	64	0	40	Unique	Endoplasmic reticulum membrane {ECO:0000250}; Single-pass membrane protein {ECO:0000250}. Nucleus membrane {ECO:0000250}; Single-pass membrane protein {ECO:0000250}. Cell junction, tight junction {ECO:0000250}. Nucleus, nucleolus {ECO:0000250}. Cytoplasm, perinuclear region {ECO:0000250}. Note=In epithelial cells, recruited to tight junctions (TJ) during the maturation of the TJ complexes. A nucl…		579	0.0690846	0.00118138	115	1.02728e-05	110.807	6.7919
60S ribosomal protein L27	Rpl27	P61358	16	11	47	4.27273			136	0.345588	0.00590971	582	1.01541e-05	109.527	6.77514
E1A-binding protein p400	Ep400	Q8CHI8	337	0	14	Unique	Nucleus {ECO:0000255|PROSITE-ProRule:PRU00549}.		3072	0.00455729	7.79316e-05	7.68	1.01473e-05	109.453	6.77417
mRNA cap guanine-N7 methyltransferase	Rnmt	Q9D0L8	53	0	15	Unique	Nucleus {ECO:0000250}.		465	0.0322581	0.000551627	54.6	1.01031e-05	108.976	6.76786
Leucine-rich repeat-containing protein 47	Lrrc47	E9PV22	66	2	12	6			603	0.0199005	0.000340307	33.8	1.00683e-05	108.6	6.76288
26S proteasome non-ATPase regulatory subunit 13	Psmd13	Q9WVJ2	43	5	22	4.4			376	0.0585106	0.00100056	101	9.9065e-06	106.855	6.73952
Unconventional myosin-Ib	Myo1b	P46735	129	0	38	Unique			1107	0.034327	0.000587006	59.3	9.89893e-06	106.774	6.73841
Probable ATP-dependent RNA helicase DDX46	Ddx46	Q569Z5	117	0	22	Unique	Nucleus speckle {ECO:0000250}. Nucleus, Cajal body {ECO:0000250}. Membrane {ECO:0000250|UniProtKB:Q7L014}; Lipid-anchor {ECO:0000250|UniProtKB:Q7L014}. Note=Present in Cajal bodies (CBs) and nuclear speckles. {ECO:0000250}.		1032	0.0213178	0.000364544	36.9	9.87924e-06	106.561	6.73554
Glyoxylate reductase/hydroxypyruvate reductase	Grhpr	Q91Z53	35	0	13	Unique			328	0.0396341	0.000677761	68.9	9.83687e-06	106.104	6.72934
SWI/SNF complex subunit SMARCC2	Smarcc2	Q3UID0	125	0	48	Unique	Nucleus {ECO:0000256|SAAS:SAAS00548613}.		1130	0.0424779	0.00072639	74.1	9.80283e-06	105.737	6.72434
Serine/threonine-protein phosphatase PP1-alpha catalytic subunit	Ppp1ca	P62137	38	0	40	Unique	Cytoplasm {ECO:0000250}. Nucleus {ECO:0000250}. Nucleus, nucleoplasm {ECO:0000250}. Nucleus, nucleolus {ECO:0000250}. Note=Primarily nuclear and largely excluded from the nucleolus. Highly mobile in cells and can be relocalized through interaction with targeting subunits. NOM1 plays a role in targeting this protein to the nucleolus. In the presence of PPP1R8 relocalizes from the nucleus to nuclea…		330	0.121212	0.00207278	216	9.5962e-06	103.508	6.6936
E3 ubiquitin-protein ligase HUWE1	Huwe1	A2AFQ0	483	0	44	Unique			4378	0.0100503	0.000171864	18	9.54798e-06	102.988	6.68634
Dedicator of cytokinesis protein 7	Dock7	A2A9M5	241	0	14	Unique			2128	0.00657895	0.000112503	11.8	9.53413e-06	102.839	6.68424
60S ribosomal protein L37a	Rpl37a	P61514	10	0	10	Unique			92	0.108696	0.00185874	196	9.48338e-06	102.291	6.67654
Ubiquitin carboxyl-terminal hydrolase 7	Usp7	E9PXY8	133	0	22	Unique			1143	0.0192476	0.000329142	34.9	9.431e-06	101.727	6.66855
Protein Agl	Agl	F8VPN4	174	0	20	Unique			1532	0.0130548	0.000223243	23.9	9.34072e-06	100.753	6.65467
Transportin-1 (Fragment)	Tnpo1	Q3TKD0	92	3	28	9.33333			807	0.0346964	0.000593323	63.8	9.29974e-06	100.311	6.64833
60S ribosomal protein L5	Rpl5	P47962	34	8	70	8.75	Cytoplasm {ECO:0000250|UniProtKB:P46777}. Nucleus, nucleolus {ECO:0000250|UniProtKB:P46777}.		297	0.23569	0.0040304	437	9.22289e-06	99.4818	6.63636
26S proteasome non-ATPase regulatory subunit 12	Psmd12	Q9D8W5	53	0	24	Unique			456	0.0526316	0.000900022	97.9	9.19328e-06	99.1624	6.63172
Histone-arginine methyltransferase CARM1	Carm1	D3YUP1	70	0	11	Unique			651	0.0168971	0.000288947	32	9.0296e-06	97.3969	6.6058
Cullin-4B	Cul4b	A2A432	111	0	17	Unique	Nucleus {ECO:0000250|UniProtKB:Q13620}.		970	0.0175258	0.000299698	33.2	9.02705e-06	97.3694	6.6054
60S ribosomal protein L13	Rpl13	P47963	24	6	49	8.16667			211	0.232227	0.00397119	441	9.00496e-06	97.1311	6.60186
Histone H2A	Hist1h2al	F8WIX8	14	0	217	Unique	Chromosome {ECO:0000256|SAAS:SAAS00534031}.; Nucleus {ECO:0000256|RuleBase:RU000527, ECO:0000256|SAAS:SAAS00534029}.		125	1.736	0.0296863	3350	8.86159e-06	95.5847	6.57871
Histone H2A type 1-F	Hist1h2af	Q8CGP5	14	31	234	7.54839	Nucleus. Chromosome.		130	1.8	0.0307808	3474	8.86032e-06	95.571	6.5785
Uncharacterized protein	Gm8991	E9Q7H5	33	0	120	Unique			300	0.4	0.00684017	778	8.79199e-06	94.8339	6.56733
60S ribosomal protein L26	Rpl26	P61255	17	0	73	Unique			145	0.503448	0.00860918	980	8.78488e-06	94.7572	6.56616
Phosphoglycerate mutase 2	Pgam2	O70250	29	0	17	Unique			253	0.0671937	0.00114904	131	8.7713e-06	94.6107	6.56393
Cyclin-dependent kinase 12	Cdk12	Q14AX6	164	0	17	Unique	Nucleus {ECO:0000250}. Nucleus speckle {ECO:0000250}. Note=Colocalized with nuclear speckles throughout interphase. {ECO:0000250}.		1484	0.0114555	0.000195894	22.4	8.74528e-06	94.3301	6.55965
Histone H2A.x	H2afx	P27661	15	28	251	8.96429	Nucleus {ECO:0000269|PubMed:11242108, ECO:0000269|PubMed:11571274, ECO:0000269|PubMed:11740565, ECO:0000269|PubMed:12034884, ECO:0000269|PubMed:12447390, ECO:0000269|PubMed:15589157}. Chromosome {ECO:0000269|PubMed:11242108, ECO:0000269|PubMed:11571274, ECO:0000269|PubMed:12034884, ECO:0000269|PubMed:15059890, ECO:0000269|PubMed:15589157, ECO:0000269|PubMed:23039116}.		143	1.75524	0.0300154	3482	8.62017e-06	92.9806	6.53886
Protein polybromo-1	Pbrm1	D3Z1N4	190	0	74	Unique			1652	0.0447942	0.000766	89.2	8.58744e-06	92.6276	6.53337
Lysine-specific histone demethylase 1A	Kdm1a	A3KG93	95	3	22	7.33333			873	0.0252005	0.000430939	50.6	8.51657e-06	91.8631	6.52141
ATP-dependent RNA helicase DDX39A	Ddx39a	Q8VDW0	49	0	55	Unique	Nucleus {ECO:0000250}. Cytoplasm {ECO:0000250}. Note=Can translocate to the cytoplasm in the presence of MX1. {ECO:0000250}.		427	0.128806	0.00220263	260	8.47166e-06	91.3787	6.51379
Scaffold attachment factor B1	Safb	D3YXK2	105	6	38	6.33333	Nucleus {ECO:0000250}.		937	0.040555	0.000693507	82.5	8.40615e-06	90.672	6.50259
Histone acetyltransferase KAT7	Kat7	Q5SVQ0	71	0	11	Unique	Nucleus, nucleoplasm {ECO:0000250|UniProtKB:O95251}.		613	0.0179445	0.000306859	36.7	8.36128e-06	90.1882	6.49487
Serine/arginine-rich splicing factor 3	Srsf3	P84104	19	0	62	Unique	Nucleus {ECO:0000250|UniProtKB:P84103}. Nucleus speckle {ECO:0000250|UniProtKB:P84103}. Cytoplasm {ECO:0000250|UniProtKB:P84103}. Note=Recruited to nuclear speckles following interaction with YTHDC1. {ECO:0000250|UniProtKB:P84103}.		164	0.378049	0.00646479	789	8.19366e-06	88.38	6.46565
Structural maintenance of chromosomes protein 4	Smc4	Q8CG47	147	0	10	Unique	Nucleus {ECO:0000250}. Cytoplasm {ECO:0000250}. Chromosome {ECO:0000250}. Note=In interphase cells, the majority of the condensin complex is found in the cytoplasm, while a minority of the complex is associated with chromatin. A subpopulation of the complex however remains associated with chromosome foci in interphase cells. During mitosis, most of the condensin complex is associated with the chr…		1286	0.00777605	0.000132974	16.3	8.1579e-06	87.9944	6.45934
E3 ubiquitin-protein ligase UBR4	Ubr4	A2AN08	572	2	32	16	Membrane {ECO:0000305}; Multi-pass membrane protein {ECO:0000305}. Cytoplasm {ECO:0000250}. Cytoplasm, cytoskeleton {ECO:0000250}. Nucleus {ECO:0000250}. Note=Concentrates at the leading edge of membrane structures involved in actin motility. {ECO:0000250}.		5180	0.00617761	0.00010564	13	8.12613e-06	87.6517	6.45371
Myosin light chain 4	Myl4	P09541	21	0	22	Unique			193	0.11399	0.00194927	243	8.02169e-06	86.5252	6.43505
SAFB-like transcription modulator	Sltm	Q8CH25	117	0	11	Unique	Nucleus {ECO:0000269|PubMed:17630952}. Note=Detected in punctate structures.		1031	0.0106693	0.000182449	22.8	8.00214e-06	86.3143	6.43153
E3 SUMO-protein ligase RanBP2	Ranbp2	Q9ERU9	341	0	20	Unique	Nucleus {ECO:0000250|UniProtKB:P49792}. Nucleus membrane {ECO:0000250|UniProtKB:P49792}. Nucleus, nuclear pore complex {ECO:0000250|UniProtKB:P49792}. Note=Detected in diffuse and discrete intranuclear foci. Cytoplasmic filaments. {ECO:0000250|UniProtKB:P49792}.		3053	0.00655093	0.000112024	14	8.0017e-06	86.3095	6.43145
Tumor suppressor p53-binding protein 1	Tp53bp1	P70399	211	5	68	13.6	Nucleus {ECO:0000269|PubMed:11801725}. Chromosome, centromere, kinetochore {ECO:0000269|PubMed:11801725}. Note=Associated with kinetochores. Both nuclear and cytoplasmic in some cells. Recruited to sites of DNA damage, such as double stand breaks. H4K20me2 is required for efficient localization to double strand breaks and removal of proteins that have a high affinity for H4K20me2 such as L3MBTL1 …		1957	0.0347471	0.000594189	74.4	7.98642e-06	86.1447	6.42869
Metastasis-associated protein MTA1	Mta1	E9PX23	79	4	24	6	Nucleus {ECO:0000256|SAAS:SAAS00548613}.		703	0.0341394	0.000583798	73.4	7.95365e-06	85.7913	6.42276
Golgi apparatus protein 1 (Fragment)	Glg1	F8WHM5	132	0	20	Unique			1163	0.0171969	0.000294074	37.2	7.90522e-06	85.2689	6.41395
Plasminogen activator inhibitor 1 RNA-binding protein	Serbp1	Q9CY58	45	4	19	4.75	Cytoplasm {ECO:0000250}. Nucleus {ECO:0000250}. Cytoplasm, perinuclear region {ECO:0000250}.		407	0.046683	0.0007983	101	7.90396e-06	85.2553	6.41372
Methyl-CpG-binding protein 2	Mecp2	Q9Z2D6	52	0	31	Unique	Nucleus {ECO:0000269|PubMed:15034150, ECO:0000269|PubMed:17296936}. Note=Colocalized with methyl-CpG in the genome.		484	0.0640496	0.00109528	139	7.87968e-06	84.9933	6.40928
Acidic leucine-rich nuclear phosphoprotein 32 family member B	Anp32b	Q9EST5	31	0	11	Unique	Nucleus. Note=Accumulates in the nuclei at the S phase. {ECO:0000250}.		272	0.0404412	0.000691561	87.8	7.87655e-06	84.9596	6.40871
40S ribosomal protein S16	Rps16	P14131	16	6	28	4.66667			146	0.191781	0.00327953	418	7.84577e-06	84.6276	6.40306
Basement membrane-specific heparan sulfate proteoglycan core protein	Hspg2	E9PZ16	470	0	135	Unique			4383	0.0308008	0.000526707	67.3	7.82626e-06	84.4171	6.39946
Eukaryotic initiation factor 4A-II	Eif4a2	P10630	46	0	71	Unique			407	0.174447	0.00298312	382	7.80922e-06	84.2333	6.39632
Protein DEK	Dek	Q7TNV0	43	0	18	Unique	Nucleus {ECO:0000269|PubMed:17524367}. Note=Enriched in regions where chromatin is decondensed or sparse in the interphase nuclei. {ECO:0000250}.		380	0.0473684	0.00081002	106	7.6417e-06	82.4264	6.36503
Nucleolar transcription factor 1	Ubtf	A2AWT5	89	29	196	6.75862			764	0.256545	0.00438702	575	7.6296e-06	82.2959	6.36275
UDP-N-acetylglucosamine--peptide N-acetylglucosaminyltransferase 110 kDa subunit	Ogt	Q8CGY8	117	2	10	5	Cytoplasm {ECO:0000250}. Nucleus {ECO:0000250}. Cell membrane {ECO:0000250}. Note=Mostly in the nucleus. Retained in the nucleus via interaction with HCFC1. After insulin induction, translocated from the nucleus to the cell membrane via phophatidylinisotide binding. Colocalizes with AKT1 at the plasma membrane (By similarity). {ECO:0000250}.		1046	0.00956023	0.000163484	21.6	7.5687e-06	81.639	6.35119
Transcriptional activator protein Pur-beta	Purb	O35295	34	2	11	5.5	Nucleus.		324	0.0339506	0.00058057	77	7.53987e-06	81.328	6.34568
Glycogen phosphorylase, liver form	Pygl	Q9ET01	97	0	42	Unique			850	0.0494118	0.000844962	113	7.47754e-06	80.6557	6.33371
Paired amphipathic helix protein Sin3a	Sin3a	Q60520	145	0	21	Unique	Nucleus {ECO:0000269|PubMed:21454521}. Nucleus, nucleolus {ECO:0000250|UniProtKB:Q96ST3}. Note=Recruited to the nucleolus by SAP30L. {ECO:0000250|UniProtKB:Q96ST3, ECO:0000269|PubMed:21454521}.		1274	0.0164835	0.000281875	39.1	7.20908e-06	77.76	6.28096
Lipoma-preferred partner homolog	Lpp	Q8BFW7	66	0	10	Unique	Nucleus {ECO:0000250}. Cytoplasm {ECO:0000250}. Cell junction {ECO:0000250}. Note=Found in the nucleus, in the cytoplasm and at cell adhesion sites. {ECO:0000250}.		613	0.0163132	0.000278963	38.8	7.18976e-06	77.5517	6.27709
Serine/arginine-rich splicing factor 7	Srsf7	Q8BL97	31	3	52	17.3333	Nucleus {ECO:0000250}. Cytoplasm {ECO:0000250}.		267	0.194757	0.00333042	471	7.07095e-06	76.2701	6.25305
cAMP-dependent protein kinase catalytic subunit alpha	Prkaca	P05132	41	0	13	Unique	Cytoplasm {ECO:0000269|PubMed:18367160}. Cell membrane {ECO:0000250}. Nucleus {ECO:0000250}. Mitochondrion {ECO:0000269|PubMed:18367160}. Membrane {ECO:0000250|UniProtKB:P17612}; Lipid-anchor {ECO:0000250|UniProtKB:P17612}. Note=Translocates into the nucleus (monomeric catalytic subunit) (By similarity). The inactive holoenzyme is found in the cytoplasm. Distributed throughout the cytoplasm in me…		351	0.037037	0.000633349	89.6	7.06863e-06	76.245	6.25257
Histone H2A type 2-B	Hist2h2ab	Q64522	14	0	195	Unique	Nucleus. Chromosome.		130	1.5	0.0256506	3654	7.01988e-06	75.7192	6.24259
Metastasis-associated protein MTA3	Mta3	Q3UII8	66	0	12	Unique	Nucleus {ECO:0000256|SAAS:SAAS00548613}.		586	0.0204778	0.000350179	50	7.00359e-06	75.5435	6.23924
COP9 signalosome complex subunit 1	Gps1	G3UXW9	59	0	11	Unique			526	0.0209125	0.000357613	51.2	6.98464e-06	75.3391	6.23533
COP9 signalosome complex subunit 2	Cops2	P61202	52	0	12	Unique	Cytoplasm {ECO:0000269|PubMed:10087198}. Nucleus {ECO:0000269|PubMed:10087198}.		443	0.027088	0.000463217	66.4	6.97616e-06	75.2476	6.23357
40S ribosomal protein S6	Rps6	P62754	29	0	57	Unique			249	0.228916	0.00391455	562	6.9654e-06	75.1316	6.23135
Histone H2B type 1-F/J/L	Hist1h2bf	P10853	14	36	257	7.13889	Nucleus. Chromosome.		126	2.03968	0.0348794	5021	6.94671e-06	74.93	6.22747
Nardilysin	Nrd1	A2A9Q2	141	0	12	Unique			1229	0.00976404	0.000166969	24.3	6.87116e-06	74.1151	6.21169
Transcriptional regulator ATRX	Atrx	Q61687	279	0	18	Unique	Nucleus. Chromosome, telomere. Nucleus, PML body {ECO:0000250}. Note=Associated with pericentromeric heterochromatin during interphase and mitosis, probably by interacting with CBX5/HP1 alpha. Colocalizes with histone H3.3, DAXX, HIRA and ASF1A at PML-nuclear bodies (By similarity). In embryonic stem cells localized to telomeres; localization is reduced after 12 d of induction of cell differentia…		2476	0.00726979	0.000124316	18.1	6.86831e-06	74.0844	6.2111
60S ribosomal protein L35	Rpl35	Q6ZWV7	15	0	36	Unique			123	0.292683	0.005005	766	6.53395e-06	70.4777	6.1391
Small nuclear ribonucleoprotein Sm D1	Snrpd1	P62315	13	0	10	Unique	Cytoplasm, cytosol {ECO:0000250}. Nucleus {ECO:0000250}. Note=SMN-mediated assembly into core snRNPs occurs in the cytosol before SMN-mediated transport to the nucleus to be included in spliceosomes. {ECO:0000250}.		119	0.0840336	0.00143701	220	6.53187e-06	70.4553	6.13864
Methionine--tRNA ligase, cytoplasmic	Mars	E9QB02	102	0	17	Unique			910	0.0186813	0.000319458	49.4	6.46677e-06	69.7532	6.12419
Apoptosis-inducing factor 1, mitochondrial	Aifm1	Q9Z0X1	67	3	31	10.3333	Mitochondrion intermembrane space {ECO:0000269|PubMed:9989411}. Mitochondrion inner membrane {ECO:0000250}. Cytoplasm {ECO:0000250}. Cytoplasm, perinuclear region {ECO:0000250}. Nucleus {ECO:0000269|PubMed:9989411}. Note=Proteolytic cleavage during or just after translocation into the mitochondrial intermembrane space (IMS) results in the formation of an inner-membrane-anchored mature form (AIFmi…		612	0.0506536	0.000866198	134	6.46416e-06	69.7251	6.12361
Sphingomyelin phosphodiesterase 4	Smpd4	E9Q1V5	82	0	10	Unique			721	0.0138696	0.000237176	36.7	6.46257e-06	69.7079	6.12325
cAMP-dependent protein kinase catalytic subunit beta	Prkacb	P68181	41	0	14	Unique	Cytoplasm {ECO:0000250}. Cell membrane {ECO:0000250}. Membrane {ECO:0000250|UniProtKB:P22694}; Lipid-anchor {ECO:0000250|UniProtKB:P22694}. Nucleus {ECO:0000250}. Note=Translocates into the nucleus (monomeric catalytic subunit). The inactive holoenzyme is found in the cytoplasm. {ECO:0000250}.		351	0.039886	0.000682068	107	6.37447e-06	68.7576	6.10345
Splicing factor 3A subunit 2	Sf3a2	G3UVU2	51	0	10	Unique	Nucleus {ECO:0000256|SAAS:SAAS00591741}.		485	0.0206186	0.000352586	55.7	6.33009e-06	68.2789	6.09337
Peptidyl-prolyl cis-trans isomerase D	Ppid	Q9CR16	41	0	11	Unique	Cytoplasm {ECO:0000250|UniProtKB:Q08752}. Nucleus, nucleolus {ECO:0000250|UniProtKB:Q08752}. Nucleus, nucleoplasm {ECO:0000250|UniProtKB:Q08752}.		370	0.0297297	0.000508391	81	6.27643e-06	67.7001	6.08109
Serine/arginine repetitive matrix protein 1	Srrm1	A2A8V9	104	0	108	Unique			918	0.117647	0.00201181	322	6.24787e-06	67.392	6.07451
Obscurin	Obscn	A2AAJ9	966	0	11	Unique			8891	0.00123721	2.11567e-05	3.39	6.24093e-06	67.3172	6.0729
Luc7-like protein 3	Luc7l3	Q5SUF2	51	0	15	Unique	Nucleus speckle {ECO:0000250}.		432	0.0347222	0.000593765	95.8	6.19796e-06	66.8537	6.06294
Polymerase I and transcript release factor	Ptrf	O54724	44	0	25	Unique	Membrane, caveola {ECO:0000269|PubMed:18056712, ECO:0000269|PubMed:18191225}. Cell membrane {ECO:0000269|PubMed:18056712, ECO:0000269|PubMed:18191225}. Microsome {ECO:0000250|UniProtKB:Q6NZI2}. Endoplasmic reticulum {ECO:0000250|UniProtKB:P85125}. Cytoplasm, cytosol {ECO:0000269|PubMed:18191225}. Mitochondrion {ECO:0000250|UniProtKB:Q6NZI2}. Nucleus {ECO:0000250|UniProtKB:Q6NZI2}. Note=Found at t…		392	0.0637755	0.00109059	177	6.16152e-06	66.4606	6.05443
Histone H2B type 3-B	Hist3h2bb	Q8CGP0	14	0	226	Unique	Nucleus. Chromosome.		126	1.79365	0.0306722	5020	6.11e-06	65.9049	6.04231
Proteasome-associated protein ECM29 homolog	Ecm29	Q6PDI5	204	0	14	Unique	Endoplasmic reticulum {ECO:0000250}. Endoplasmic reticulum-Golgi intermediate compartment {ECO:0000250}. Endosome {ECO:0000250}. Cytoplasm, cytoskeleton, microtubule organizing center, centrosome {ECO:0000250}. Nucleus {ECO:0000250}. Endosome, multivesicular body {ECO:0000250}. Cytoplasmic vesicle {ECO:0000250}.		1840	0.0076087	0.000130112	21.7	5.99594e-06	64.6746	6.01513
Trifunctional purine biosynthetic protein adenosine-3	Gart	Q64737	108	4	24	6			1010	0.0237624	0.000406347	67.9	5.98449e-06	64.5511	6.01237
60S ribosomal protein L28	Rpl28	P41105	16	0	21	Unique			137	0.153285	0.00262123	441	5.94384e-06	64.1126	6.00254
Cohesin subunit SA-1	Stag1	F8WHU7	140	0	12	Unique			1221	0.00982801	0.000168063	28.6	5.87633e-06	63.3845	5.98606
Putative ATP-dependent RNA helicase DHX30	Dhx30	D3Z2J3	133	0	17	Unique			1186	0.0143339	0.000245116	41.8	5.86401e-06	63.2516	5.98303
Replication protein A 70 kDa DNA-binding subunit	Rpa1	Q8VEE4	69	0	10	Unique	Nucleus {ECO:0000250}. Nucleus, PML body {ECO:0000250}.		623	0.0160514	0.000274485	47.5	5.77863e-06	62.3307	5.96187
KH domain-containing, RNA-binding, signal transduction-associated protein 1	Khdrbs1	Q60749	48	0	16	Unique	Nucleus {ECO:0000269|PubMed:12496368}. Membrane {ECO:0000269|PubMed:12496368}.		443	0.0361174	0.000617623	109	5.66626e-06	61.1186	5.93354
Nck-associated protein 1	Nckap1	A2AS98	130	0	11	Unique			1134	0.00970018	0.000165877	30.3	5.47449e-06	59.0501	5.88387
Catenin beta-1	Ctnnb1	Q02248	85	0	26	Unique	Cytoplasm. Cytoplasm, cytoskeleton. Nucleus {ECO:0000269|PubMed:25979161}. Cell junction, adherens junction. Cell membrane {ECO:0000250}. Cytoplasm, cytoskeleton, microtubule organizing center, centrosome {ECO:0000250}. Cytoplasm, cytoskeleton, spindle pole {ECO:0000250}. Note=Cytoplasmic when it is unstabilized (high level of phosphorylation) or bound to CDH1. Translocates to the nucleus when it…		781	0.0332907	0.000569284	109	5.22279e-06	56.3351	5.81596
Signal transducer and activator of transcription 3	Stat3	P42227	88	0	11	Unique	Cytoplasm. Nucleus. Note=Predominantly present in the cytoplasm without stimuli. Upon leukemia inhibitory factor (LIF) stimulation, accumulates in the nucleus. The complex composed of BART and ARL2 plays an important role in the nuclear translocation and retention of STAT3 (By similarity). Shuttles between the nucleus and the cytoplasm. Translocated into the nucleus upon tyrosine phosphorylation …		770	0.0142857	0.000244292	48	5.08941e-06	54.8964	5.77864
60S ribosomal protein L9	Rpl9	P51410	22	3	28	9.33333			192	0.145833	0.00249381	505	4.93824e-06	53.2658	5.73514
Septin-7	42620	E9Q1G8	51	0	34	Unique			437	0.0778032	0.00133047	271	4.90948e-06	52.9556	5.72671
Dynamin-1-like protein	Dnm1l	E9PUD2	80	5	25	5			712	0.0351124	0.000600436	123	4.8816e-06	52.6548	5.71849
60S ribosomal protein L19	Rpl19	A2A547	23	0	49	Unique			194	0.252577	0.00431918	898	4.80978e-06	51.8802	5.69711
V-type proton ATPase catalytic subunit A	Atp6v1a	P50516	68	9	40	4.44444			617	0.0648298	0.00110862	231	4.79921e-06	51.7662	5.69394
Myelin expression factor 2	Myef2	Q8C854	63	7	28	4	Nucleus.		591	0.0473773	0.000810172	175	4.62956e-06	49.9362	5.64202
Lupus La protein homolog	Ssb	P32067	48	2	35	17.5	Nucleus {ECO:0000305}.		415	0.0843373	0.0014422	320	4.50689e-06	48.6131	5.60327
Leucine-rich repeat-containing protein 59	Lrrc59	Q922Q8	35	0	12	Unique	Microsome membrane {ECO:0000250}; Single-pass type II membrane protein {ECO:0000250}. Endoplasmic reticulum membrane {ECO:0000250}; Single-pass type II membrane protein {ECO:0000250}. Nucleus envelope {ECO:0000250}. Note=Localization in the nuclear envelope depends upon the nuclear import machinery, including KPNB1. {ECO:0000250}.		307	0.0390879	0.00066842	153	4.36876e-06	47.1232	5.55837
60S ribosomal protein L10	Rpl10	Q6ZWV3	25	3	40	13.3333			214	0.186916	0.00319634	736	4.34285e-06	46.8438	5.54979
Ankyrin 3, epithelial, isoform CRA_b	Ank3	G5E8K3	212	0	27	Unique			1943	0.013896	0.000237628	56.1	4.2358e-06	45.689	5.51377
40S ribosomal protein S23	Rps23	P62267	16	0	16	Unique			143	0.111888	0.00191333	460	4.15942e-06	44.8652	5.48752
60S ribosomal protein L17	Rpl17	Q6ZWZ7	21	6	31	5.16667			184	0.168478	0.00288105	693	4.15736e-06	44.8429	5.48681
Glioblastoma amplified sequence	Gbas	Q7TMG8	33	2	10	5			281	0.0355872	0.000608556	147	4.13984e-06	44.6539	5.48072
Putative oxidoreductase GLYR1	Glyr1	D3YYT1	60	3	12	4			552	0.0217391	0.000371748	92.2	4.03198e-06	43.4905	5.44263
40S ribosomal protein S11	Rps11	P62281	18	0	19	Unique			158	0.120253	0.00205638	521	3.94699e-06	42.5738	5.41189
Laminin subunit gamma-1	Lamc1	F8VQJ3	177	0	12	Unique			1607	0.00746733	0.000127695	32.5	3.92906e-06	42.3804	5.40533
YLP motif-containing protein 1	Ylpm1	D3YWX2	241	0	10	Unique			2139	0.00467508	7.99459e-05	20.7	3.86212e-06	41.6584	5.38053
60S ribosomal protein L31	Rpl31	P62900	14	0	18	Unique			125	0.144	0.00246246	649	3.79424e-06	40.9262	5.35495
Aspartyl/asparaginyl beta-hydroxylase	Asph	A2AL85	81	0	29	Unique			725	0.04	0.000684017	181	3.7791e-06	40.7629	5.34918
PC4 and SFRS1-interacting protein	Psip1	Q99JF8	60	0	40	Unique	Nucleus {ECO:0000250}.		528	0.0757576	0.00129549	350	3.70139e-06	39.9247	5.31921
Histone H4	Hist1h4a	P62806	11	27	116	4.2963	Nucleus {ECO:0000250}. Chromosome {ECO:0000250}.		103	1.12621	0.0192587	5261	3.66066e-06	39.4853	5.30325
Capping protein (Actin filament) muscle Z-line, beta, isoform CRA_a	Capzb	A2AMW0	29	8	34	4.25			260	0.130769	0.00223621	613	3.64798e-06	39.3485	5.29824
High mobility group protein B2	Hmgb2	P30681	24	0	17	Unique	Nucleus {ECO:0000250|UniProtKB:P09429}. Chromosome {ECO:0000250|UniProtKB:P26583}. Cytoplasm {ECO:0000269|PubMed:19890330}. Secreted {ECO:0000250|UniProtKB:P26583}.		210	0.0809524	0.00138432	382	3.62387e-06	39.0886	5.28867
General transcription factor II-I	Gtf2i	Q3UHU8	108	2	50	25			962	0.0519751	0.000888795	247	3.59836e-06	38.8134	5.27848
Ribosomal protein L15	Gm10020	E9QAZ2	24	5	30	6			204	0.147059	0.00251477	709	3.54692e-06	38.2585	5.25771
Serine/arginine-rich-splicing factor 10	Srsf10	Q3TFP0	22	3	13	4.33333			182	0.0714286	0.00122146	357	3.42145e-06	36.9052	5.20575
Serine/arginine-rich splicing factor 5	Srsf5	O35326	31	0	21	Unique	Nucleus {ECO:0000305}.		269	0.0780669	0.00133498	403	3.3126e-06	35.731	5.1591
MCG140784	Try10	Q792Z1	26	0	10	Unique			246	0.0406504	0.000695139	211	3.2945e-06	35.5358	5.1512
Heterochromatin protein 1-binding protein 3	Hp1bp3	Q3TEA8	61	0	60	Unique	Nucleus {ECO:0000250|UniProtKB:Q5SSJ5}. Chromosome {ECO:0000250|UniProtKB:Q5SSJ5}. Note=localized in nuclei but not in nucleoli in interphase. Colocalized with chromosomes in mitosis, with a gradually increased during G1 progression and a maximum level during late G1 phase (G1/S). {ECO:0000250|UniProtKB:Q5SSJ5}.		554	0.108303	0.00185203	568	3.26062e-06	35.1703	5.13629
Myosin light chain 3	Myl3	P09542	22	0	15	Unique			204	0.0735294	0.00125738	395	3.18325e-06	34.3358	5.10164
Small ubiquitin-related modifier 2	Sumo2	D3Z794	8	0	12	Unique			71	0.169014	0.00289021	930	3.10776e-06	33.5215	5.06701
Deoxynucleoside triphosphate triphosphohydrolase SAMHD1	Samhd1	E9Q0K6	75	0	13	Unique			651	0.0199693	0.000341483	111	3.07642e-06	33.1835	5.0524
Prolow-density lipoprotein receptor-related protein 1	Lrp1	Q91ZX7	505	0	11	Unique	Low-density lipoprotein receptor-related protein 1 85 kDa subunit: Cell membrane {ECO:0000250}; Single-pass type I membrane protein {ECO:0000250}. Membrane, coated pit {ECO:0000250}.; Low-density lipoprotein receptor-related protein 1 515 kDa subunit: Cell membrane {ECO:0000250}; Peripheral membrane protein {ECO:0000250}; Extracellular side {ECO:0000250}. Membrane, coated pit {ECO:0000250}.; Low-…		4545	0.00242024	4.13872e-05	13.5	3.06572e-06	33.068	5.04737
Replication factor C subunit 1	Rfc1	P35601	126	0	12	Unique	Nucleus.		1131	0.0106101	0.000181437	60.4	3.00392e-06	32.4015	5.01799
Serine/arginine repetitive matrix protein 2	Srrm2	Q8BTI8	295	5	29	5.8	Nucleus speckle {ECO:0000250}.		2703	0.0107288	0.000183467	63	2.91218e-06	31.4119	4.97324
Rho guanine nucleotide exchange factor 2	Arhgef2	H3BJ40	110	0	15	Unique			970	0.0154639	0.00026444	99.6	2.65502e-06	28.6381	4.83986
Apoptotic chromatin condensation inducer in the nucleus (Fragment)	Acin1	F6RJ39	144	0	31	Unique			1272	0.0243711	0.000416756	158	2.63769e-06	28.4512	4.83042
Alpha-aminoadipic semialdehyde dehydrogenase	Aldh7a1	Q9DBF1	59	0	15	Unique	Cytoplasm, cytosol {ECO:0000250|UniProtKB:P49419}. Nucleus {ECO:0000250|UniProtKB:P49419}.; Isoform 1: Mitochondrion {ECO:0000250|UniProtKB:P49419}.		539	0.0278293	0.000475893	181	2.62924e-06	28.3601	4.82579
60S ribosomal protein L39	Rpl39	P62892	6	0	13	Unique			51	0.254902	0.00435893	1664	2.61955e-06	28.2555	4.82046
Guanine nucleotide-binding protein subunit beta-4	Gnb4	P29387	37	0	12	Unique			340	0.0352941	0.000603544	232	2.60148e-06	28.0606	4.81048
Fructose-bisphosphate aldolase C	Aldoc	P05063	39	0	22	Unique			363	0.0606061	0.00103639	423	2.45009e-06	26.4277	4.72398
Histone H3.2	Hist1h3b	P84228	15	5	80	16	Nucleus. Chromosome.		136	0.588235	0.0100591	4127	2.43738e-06	26.2906	4.71647
Serine/arginine-rich splicing factor 2	Srsf2	Q62093	25	0	24	Unique	Nucleus {ECO:0000250}. Nucleus, nucleoplasm {ECO:0000250}. Nucleus speckle {ECO:0000250}. Note=Phosphorylation by SRPK2 provokes its redistribution from the nuclear specke to nucleoplasm. {ECO:0000250}.		221	0.108597	0.00185706	762	2.43709e-06	26.2874	4.7163
Acidic leucine-rich nuclear phosphoprotein 32 family member A	Anp32a	D3Z7M9	27	0	12	Unique			233	0.0515021	0.000880709	378	2.32992e-06	25.1314	4.65142
Polypyrimidine tract-binding protein 3	Ptbp3	G3UXA6	60	0	12	Unique			554	0.0216606	0.000370406	160	2.31504e-06	24.9709	4.64218
Ribosome-binding protein 1	Rrbp1	A2AVJ7	158	0	18	Unique			1464	0.0122951	0.000210251	93.5	2.24867e-06	24.2551	4.60022
60S ribosomal protein L13a	Rpl13a	E9Q5A0	48	0	15	Unique			423	0.035461	0.000606398	273	2.22124e-06	23.9592	4.58251
Bcl-2-associated transcription factor 1	Bclaf1	Q8K019	106	3	13	4.33333	Cytoplasm {ECO:0000250}. Nucleus {ECO:0000250}. Nucleus speckle {ECO:0000250|UniProtKB:Q9NYF8}. Nucleus, nucleoplasm {ECO:0000250|UniProtKB:Q9NYF8}.		919	0.0141458	0.000241899	109	2.21926e-06	23.9378	4.58122
60S ribosomal protein L21	Rpl21	O09167	19	0	24	Unique			160	0.15	0.00256506	1177	2.17932e-06	23.5071	4.55502
DNA ligase 1	Lig1	P37913	102	0	11	Unique	Nucleus.		916	0.0120087	0.000205354	96.7	2.12362e-06	22.9063	4.51767
60S ribosomal protein L14	Rpl14	Q9CR57	24	0	12	Unique			217	0.0552995	0.000945646	466	2.02928e-06	21.8886	4.45211
Guanine nucleotide-binding protein G(I)/G(S)/G(T) subunit beta-1	Gnb1	P62874	37	7	37	5.28571			340	0.108824	0.00186093	928	2.00531e-06	21.6301	4.43497
Protein Mki67	Mki67	E9PVX6	351	0	11	Unique			3177	0.00346239	5.92083e-05	32	1.85026e-06	19.9576	4.31887
Troponin T, cardiac muscle	Tnnt2	J3QQ13	36	0	13	Unique			302	0.0430464	0.000736111	401	1.83569e-06	19.8005	4.30746
Microtubule-associated protein	Map4	E9QPW8	114	3	17	5.66667			1085	0.0156682	0.000267933	174	1.53984e-06	16.6094	4.05393
40S ribosomal protein S24	Rps24	P62849	15	0	15	Unique			133	0.112782	0.00192862	1298	1.48584e-06	16.0269	4.00242
60S ribosomal protein L38	Rpl38	Q9JJI8	8	0	11	Unique			70	0.157143	0.00268721	1882	1.42785e-06	15.4013	3.94498
High mobility group protein B1	Hmgb1	P63158	25	0	32	Unique	Nucleus {ECO:0000269|PubMed:17114460, ECO:0000269|PubMed:20819940}. Cytoplasm {ECO:0000269|PubMed:17114460, ECO:0000269|PubMed:20819940}. Secreted {ECO:0000269|PubMed:22105604}. Chromosome {ECO:0000269|PubMed:12110890}. Cell membrane {ECO:0000269|PubMed:2461949}; Peripheral membrane protein {ECO:0000269|PubMed:2461949}; Extracellular side {ECO:0000269|PubMed:2461949}. Endosome {ECO:0000269|PubMed…		215	0.148837	0.00254518	1790	1.42189e-06	15.3371	3.93895
Zinc finger protein 638	Znf638	Q61464	218	0	12	Unique	Nucleus speckle {ECO:0000255|PROSITE-ProRule:PRU00130, ECO:0000269|PubMed:21602272, ECO:0000269|PubMed:25024404}.		1960	0.00612245	0.000104696	74.1	1.41291e-06	15.2402	3.92981
Unconventional myosin-Ic	Myo1c	Q9WTI7	122	0	10	Unique	Cytoplasm. Cell membrane; Peripheral membrane protein; Cytoplasmic side. Cell projection, stereocilium membrane. Cytoplasmic vesicle. Cell projection, ruffle. Note=Colocalizes with CABP1 and CIB1 at cell margin, membrane ruffles and punctate regions on the cell membrane. Colocalizes in adipocytes with GLUT4 at actin-based membranes. Colocalizes with GLUT4 at insulin-induced ruffles at the cell me…		1063	0.00940734	0.000160869	139	1.15733e-06	12.4835	3.64195
MCG55033	Gm10250	G3X9L6	19	2	14	7			160	0.0875	0.00149629	1413	1.05894e-06	11.4222	3.51377
40S ribosomal protein S15a	Rps15a	P62245	15	3	12	4			130	0.0923077	0.0015785	1738	9.08228e-07	9.79651	3.29227
Catenin delta-1	Ctnnd1	E9Q8Z4	97	0	26	Unique			868	0.0299539	0.000512225	699	7.32796e-07	7.90423	2.98263
Baculoviral IAP repeat-containing protein 6	Birc6	H9KUX8	529	0	21	Unique			4854	0.00432633	7.39821e-05	798	9.27093e-08	1	0

## Sheet: Sheet1
Polr1b	Transcription
Polr1a	Transcription
Med14	Transcription
Med17	Transcription
Med13	Transcription
Med27	Transcription
Twistnb	Transcription
Gnl3	Signaling
Rpf1	RNA
Med19	Transcription
Cd3eap	Transcription
Nfrkb	Transcription
Ino80	Transcription
Actr5	Transcription
Actr8	Transcription
Ercc3	Transcription
Smarcd3	Transcription
Tceb3	Transcription
Arid2	Transcription
Taf2	Transcription
Chd7	Transcription
Abt1	Transcription
Elp3	Transcription
Ptpn13	Signaling
Brd7	Transcription
Baz2b	Transcription
Gltscr1	Unknown
Ctcf	Transcription
Brd9	Transcription
Acacb	Metabolism
Tbx20	Transcription
Sart1	RNA
Ddx23	RNA
Zfp292	Transcription
Myl7	Cytoskeleton
Rpl24	RNA
Dach1	Transcription
Zcchc3	RNA
Nt5dc2	Unknown
Nrde2	RNA
Hmgxb4	Transcription
Mpnd	Unknown
Ccdc86	RNA
Rsbn1l	Unknown
Casz1	Transcription
Cand2	Ubiquitin
Fam76b	Ubiquitin
No66	Transcription
