# Supplementary material for: Formation of a TBX20-CASZ1 protein complex is protective against dilated cardiomyopathy and critical for cardiac homeostasis
Source: PLoS Genet. 2017 Sep 25;13(9):e1007011. doi: 10.1371/journal.pgen.1007011 (PMC5629033; doi:10.1371/journal.pgen.1007011)
Supplement: S4 Table — (XLSX) [file pgen.1007011.s014.xlsx]

## Sheet: Table S4a
Accession	Description	Primary Gene ID	Ratio Mut1 / Avg(CTL)	Ratio Mut2 / Avg(CTL)	Avg Ratio Mut/CTL	Log2 Avg Ratio Mut/CTL	TMT Abundances (Normalized): 128, CTL1	TMT Abundances (Normalized): 129, CTL2	TMT Abundances (Normalized): 130, Mut1	TMT Abundances (Normalized): 131, Mut2	TMT Abundances: 128, CTL1	TMT Abundances: 129, CTL2	TMT Abundances: 130, Mut1	TMT Abundances: 131, Mut2	Abundances Count: 128, CTL1	Abundances Count: 129, CTL2	Abundances Count: 130, Mut1	Abundances Count: 131, Mut2	# PSMs	# Peptides	# Unique Peptides	calc. pI	% Sequence Coverage	# AAs	MW [kDa]	Exp. q-value	Score Sequest HT	Biological Process	Cellular Component	Molecular Function	Pfam IDs	Gene IDs	Entrez Gene ID	Ensembl Gene ID	Chromosome
Q19LI2	Alpha-1B-glycoprotein	A1bg	0.17216	0.186933	0.179547	-2.47757	2474	1628	353.1	383.4	2156	1626.1	346.4	350.3	13	13	13	13	65	18	18	6.79	41.9922	512	56.518	0	127.69		extracellular	protein binding	Pf07679, Pf13895, Pf13927	A1bg	117586	ENSMUSG00000022347	15
Q8CIM3	D-2-hydroxyglutarate dehydrogenase, mitochondrial	D2hgdh	0.228279	0.235148	0.231713	-2.10959	911.8	864.1	202.7	208.8	794.6	863.1	198.9	190.8	7	7	7	7	27	10	10	7.37	20.7477	535	58.538	0	51.4537	metabolic process;response to stimulus	mitochondrion	catalytic activity;nucleotide binding	Pf01565, Pf02913	D2hgdh	98314	ENSMUSG00000073609	1
P70695	Fructose-1,6-bisphosphatase isozyme 2	Fbp2	0.257039	0.312192	0.284615	-1.81291	837.7	540.3	177.1	215.1	730	539.7	173.7	196.5	6	6	6	6	30	9	9	6.16	33.3333	339	36.924	0	78.5066	metabolic process	cytoplasm;cytosol;nucleus	catalytic activity;metal ion binding	Pf00316, Pf00459	Fbp2	14120	ENSMUSG00000021456	13
Q80XN0	D-beta-hydroxybutyrate dehydrogenase, mitochondrial	Bdh1	0.573255	0.386502	0.479879	-1.05926	3372.7	3259.6	1901	1281.7	2939.1	3255.8	1865	1171.1	15	15	15	15	112	19	19	9.01	48.688	343	38.274	0	207.821	metabolic process	cytoplasm;membrane;mitochondrion;organelle lumen	catalytic activity	Pf00106, Pf08643, Pf13561	Bdh1	71911	ENSMUSG00000046598	16
Q8BGA8	Acyl-coenzyme A synthetase ACSM5, mitochondrial	Acsm5	0.454336	0.513431	0.483883	-1.04727	157.9	102.7	59.2	66.9	137.6	102.6	58.1	61.1	2	2	2	2	2	2	2	7.72	3.11419	578	64.288	0.0099272	1.90815	metabolic process	mitochondrion;organelle lumen	catalytic activity;metal ion binding;nucleotide binding	Pf00501, Pf13193	Acsm5	272428	ENSMUSG00000030972	7
Q8VCT4	Carboxylesterase 1D	Ces1d	0.459048	0.513051	0.48605	-1.04082	2561.1	2220.1	1097.4	1226.5	2231.9	2217.5	1076.6	1120.7	14	14	14	14	141	20	18	6.61	43.3628	565	61.749	0	290.484	cell differentiation;cell organization and biogenesis;metabolic process;response to stimulus	cytoplasm;cytosol;endoplasmic reticulum;organelle lumen	catalytic activity	Pf00135, Pf00326, Pf00756, Pf07859, Pf12695	Ces1d	104158	ENSMUSG00000056973	8
Q3UIZ8	Myosin light chain kinase 3	Mylk3	0.47282	0.537824	0.505322	-0.984726	1587.9	1390.4	704.1	800.9	1383.8	1388.8	690.8	731.8	21	21	21	21	85	30	29	5.4	53.9623	795	86.318	0	170.946	cell organization and biogenesis;metabolic process;regulation of biological process;response to stimulus	cytoplasm;cytoskeleton;cytosol	catalytic activity;nucleotide binding	Pf00069, Pf07714	Mylk3	213435	ENSMUSG00000031698	8
Q64669	NAD(P)H dehydrogenase [quinone] 1	Nqo1	0.568756	0.459305	0.51403	-0.960074	2816.7	1481.1	1222.2	987	2454.6	1479.4	1199	901.8	10	10	10	10	51	14	14	8.72	40.5109	274	30.94	0	92.5178	metabolic process;regulation of biological process;response to stimulus	cytoplasm;cytosol	antioxidant activity;catalytic activity;protein binding;RNA binding	Pf02525, Pf03358	Nqo1	18104	ENSMUSG00000003849	8
Q9CZB0	Succinate dehydrogenase cytochrome b560 subunit, mitochondrial	Sdhc	0.50655	0.584737	0.545644	-0.873969	174.2	306.7	121.8	140.6	151.8	306.3	119.5	128.5	3	3	3	3	10	4	4	9.94	15.3846	169	18.37	0	9.87186	metabolic process;transport	membrane;mitochondrion	catalytic activity;metal ion binding	Pf01127	Sdhc	66052	ENSMUSG00000058076	1
D3YZV8	Coiled-coil domain-containing protein 8 homolog	Ccdc8	0.637246	0.477493	0.55737	-0.843293	208.3	244.9	144.4	108.2	181.5	244.6	141.7	98.9	2	2	2	2	8	2	2	9.09	10.5109	685	73.894	0.00327869	5.37227	cell organization and biogenesis;regulation of biological process	cytoplasm;cytoskeleton;membrane		Pf14893	Ccdc8	434130	ENSMUSG00000041117	7
Q9DCM2	Glutathione S-transferase kappa 1	Gstk1	0.590661	0.541286	0.565973	-0.821194	3285.7	2684.9	1763.3	1615.9	2863.3	2681.7	1729.9	1476.5	13	13	13	13	87	15	14	8.88	57.0796	226	25.687	0	203.398	cell differentiation;metabolic process	membrane;mitochondrion;organelle lumen	antioxidant activity;catalytic activity;protein binding	Pf01323	Gstk1	76263	ENSMUSG00000029864	6
O55137	Acyl-coenzyme A thioesterase 1	Acot1	0.490982	0.643287	0.567134	-0.818238	116.8	82.8	49	64.2	101.8	82.7	48.1	58.7	4	4	4	4	79	14	7	6.58	38.4248	419	46.107	0	174.715	metabolic process	cytoplasm;cytosol;mitochondrion	catalytic activity	Pf01738, Pf04775, Pf08840	Acot1	26897	ENSMUSG00000072949	12
P07934	Phosphorylase b kinase gamma catalytic chain, skeletal muscle/heart isoform	Phkg1	0.496307	0.670606	0.583456	-0.777303	31.7	36	16.8	22.7	27.6	36	16.5	20.7	2	2	2	2	3	2	2	6.55	9.53608	388	44.931	0.0015083	2.59519	metabolic process		catalytic activity;nucleotide binding;protein binding	Pf00069, Pf07714, Pf14531	Phkg1	18682	ENSMUSG00000025537	5
P56400	Platelet glycoprotein Ib beta chain	Gp1bb	0.531609	0.650862	0.591236	-0.758195	77.2	62	37	45.3	67.3	61.9	36.3	41.4	2	2	2	2	10	3	3	10.43	17.4757	206	21.749	0	17.9613	coagulation	membrane	protein binding		Gp1bb	14724	ENSMUSG00000050761	16
P01751	Ig heavy chain V region B1-8/186-2	Ighv1-72	0.759433	0.435718	0.597576	-0.742807	364	221.7	222.4	127.6	317.2	221.4	218.2	116.6	2	2	2	2	6	2	2	8.79	11.5108	139	15.409	0.00530076	4.2351	cell organization and biogenesis;defense response;metabolic process;regulation of biological process;response to stimulus		protein binding	Pf07686	Ighv1-72	619916		12
P18826	Phosphorylase b kinase regulatory subunit alpha, skeletal muscle isoform	Phka1	0.53849	0.664187	0.601339	-0.73375	272.6	265.2	144.8	178.6	237.6	264.9	142.1	163.2	8	8	8	8	18	11	11	5.86	10.0725	1241	138.736	0	21.8994	metabolic process	membrane	catalytic activity;protein binding	Pf00723	Phka1	18679	ENSMUSG00000034055	X
Q8BW75	Amine oxidase [flavin-containing] B	Maob	0.605117	0.599806	0.602461	-0.731059	1941.1	1975.5	1185	1174.6	1691.6	1973.2	1162.5	1073.2	17	17	17	17	78	19	17	8.29	43.8462	520	58.52	0	163.261	metabolic process;regulation of biological process;response to stimulus	membrane;mitochondrion	catalytic activity;nucleotide binding;protein binding	Pf01593, Pf13450	Maob	109731	ENSMUSG00000040147	X
P09528	Ferritin heavy chain	Fth1	0.69252	0.51637	0.604445	-0.726318	678.9	662	464.3	346.2	591.6	661.2	455.5	316.3	8	8	8	8	34	7	7	5.88	41.7582	182	21.053	0	81.4204	cellular homeostasis;metabolic process;regulation of biological process;response to stimulus;transport	extracellular;mitochondrion;nucleus;organelle lumen;vacuole	catalytic activity;metal ion binding	Pf00210	Fth1	14319	ENSMUSG00000024661	19
P54869	Hydroxymethylglutaryl-CoA synthase, mitochondrial	Hmgcs2	0.48037	0.734411	0.60739	-0.719304	66.3	63.6	31.2	47.7	57.8	63.5	30.6	43.6	2	2	2	2	8	7	6	8.41	20.6693	508	56.786	0	11.002	metabolic process	membrane;mitochondrion;organelle lumen	catalytic activity	Pf01154, Pf08540, Pf08545	Hmgcs2	15360	ENSMUSG00000027875	3
Q60766	Immunity-related GTPase family M protein 1	Irgm1	0.608273	0.609451	0.608862	-0.715813	439.6	239.7	206.6	207	383.1	239.4	202.7	189.1	5	5	5	5	11	5	5	8.28	14.9144	409	46.522	0	22.034	defense response;metabolic process;response to stimulus	endoplasmic reticulum;endosome;Golgi;membrane;vacuole	catalytic activity;nucleotide binding	Pf01926, Pf05049	Irgm1	15944	ENSMUSG00000046879	11
Q8K1B8	Fermitin family homolog 3	Fermt3	0.539221	0.68254	0.610881	-0.711037	1334.7	861.8	592.2	749.6	1163.1	860.8	581	684.9	13	13	13	13	51	20	20	7.05	36.391	665	75.587	0	104.891	cell organization and biogenesis;regulation of biological process;response to stimulus	membrane	protein binding	Pf00169, Pf00373	Fermt3	108101	ENSMUSG00000024965	19
Q8BH86	UPF0317 protein C14orf159 homolog, mitochondrial	9030617O03Rik	0.608053	0.614479	0.611266	-0.710127	1628.8	1701.5	1012.5	1023.2	1419.4	1699.5	993.3	934.9	18	18	18	18	102	24	24	7.09	43.2739	617	66.323	0	203.98		mitochondrion		Pf07286, Pf14336	9030617O03Rik	217830	ENSMUSG00000021185	12
P06330	Ig heavy chain V region AC38 205.12	IghmAC38.205.12	0.733119	0.501157	0.617138	-0.696335	1041.8	945.6	728.5	498	907.9	944.5	714.7	455	5	5	5	5	37	6	6	7.11	72.0339	118	12.926	0	85.6398			protein binding	Pf00047, Pf07686	IghmAC38.205.12	380820		12
P32037	Solute carrier family 2, facilitated glucose transporter member 3	Slc2a3	0.54272	0.69583	0.619275	-0.691347	83.2	63.1	39.7	50.9	72.5	63	38.9	46.5	2	2	2	2	11	4	4	4.98	11.5619	493	53.444	0	7.44186	transport	cytoplasm;membrane	protein binding;transporter activity	Pf00083, Pf07690, Pf13347	Slc2a3	20527	ENSMUSG00000003153	6
Q9ET80	Junctophilin-1	Jph1	0.593281	0.656183	0.624732	-0.678691	72.1	67.8	41.5	45.9	62.8	67.7	40.7	41.9	2	2	2	2	7	6	5	9.22	10.1515	660	71.861	0	8.59981		endoplasmic reticulum;membrane	structural molecule activity	Pf02493	Jph1	57339	ENSMUSG00000042686	1
P01644	Ig kappa chain V-V region HP R16.7	Ce9	0.688441	0.562925	0.625683	-0.676497	479.1	418	308.8	252.5	417.5	417.5	302.9	230.7	3	3	3	3	9	3	2	7.97	42.5926	108	11.903	0	19.2509			protein binding	Pf00047, Pf07679, Pf07686	Ce9	56304		6
Q8QZR5	Alanine aminotransferase 1	Gpt	0.58021	0.68016	0.630185	-0.666153	416.9	383.5	232.2	272.2	363.3	383	227.8	248.7	7	7	7	7	42	13	13	6.64	37.7016	496	55.107	0	91.0903	metabolic process	cytoplasm	catalytic activity	Pf00155	Gpt	76282	ENSMUSG00000022546	15
Q64518	Sarcoplasmic/endoplasmic reticulum calcium ATPase 3	Atp2a3	0.608782	0.652695	0.630739	-0.664886	55.7	44.5	30.5	32.7	48.5	44.4	29.9	29.9	2	2	2	2	111	16	6	5.85	17.8227	1038	113.565	0	271.913	cellular homeostasis;transport	endoplasmic reticulum;membrane	catalytic activity;metal ion binding;nucleotide binding;protein binding;transporter activity	Pf00122, Pf00689, Pf00690, Pf00702, Pf08282, Pf12710, Pf13246	Atp2a3	53313	ENSMUSG00000020788	11
Q61554	Fibrillin-1	Fbn1	0.552349	0.711062	0.631706	-0.662676	220.6	320	149.3	192.2	192.2	319.6	146.5	175.6	6	6	6	6	22	14	14	4.92	5.25583	2873	312.083	0	23.8995	metabolic process;regulation of biological process;response to stimulus	cell surface;extracellular;membrane	metal ion binding;protein binding;structural molecule activity	Pf00683, Pf06247, Pf07645, Pf12662, Pf12947, Pf14670	Fbn1	14118	ENSMUSG00000027204	2
P47963	60S ribosomal protein L13	Rpl13	0.608323	0.664208	0.636265	-0.652299	1381.7	1302.4	816.4	891.4	1204.1	1300.9	800.9	814.5	8	8	8	8	25	9	8	11.55	28.91	211	24.291	0	53.4348	metabolic process	membrane;nucleus;ribosome	RNA binding;structural molecule activity	Pf01294	Rpl13	270106	ENSMUSG00000000740	8
P55065	Phospholipid transfer protein	Pltp	0.717262	0.559524	0.638393	-0.647484	39.9	27.3	24.1	18.8	34.8	27.3	23.6	17.2	2	2	2	2	6	4	4	6.62	14.8073	493	54.419	0	9.18808	cell organization and biogenesis;cellular component movement;metabolic process;regulation of biological process;transport	extracellular		Pf01273, Pf02886	Pltp	18830	ENSMUSG00000017754	2
P01872	Ig mu chain C region	Ighm	0.687716	0.590168	0.638942	-0.646243	2353.7	1291.7	1253.5	1075.7	2051.1	1290.2	1229.7	982.9	8	8	8	8	58	12	12	7.01	30.6167	454	49.94	0	150.404	cell organization and biogenesis;defense response;metabolic process;regulation of biological process;response to stimulus;transport	cell surface;cytosol;extracellular;membrane	protein binding;receptor activity;signal transducer activity	Pf07654, Pf07679	Ighm	16019		12
Q8VCW8	Acyl-CoA synthetase family member 2, mitochondrial	Acsf2	0.647239	0.630755	0.638997	-0.646119	1816.6	1083.1	938.4	914.5	1583.1	1081.8	920.6	835.6	14	14	14	14	56	21	22	8.18	44.065	615	67.907	0	109.429	metabolic process	mitochondrion	catalytic activity;nucleotide binding	Pf00501, Pf13193	Acsf2	264895	ENSMUSG00000076435	11
Q91ZB0	Alpha-protein kinase 2	Alpk2	0.600715	0.67938	0.640048	-0.643749	48.3	35.6	25.2	28.5	42.1	35.6	24.7	26	2	2	2	2	6	5	5	4.89	3.73134	2144	233.152	0	8.31825	metabolic process	cytoplasm	catalytic activity;enzyme regulator activity;nucleotide binding;protein binding;receptor activity;signal transducer activity	Pf00047, Pf02816, Pf07679, Pf13895	Alpk2	225638	ENSMUSG00000032845	18
Q9D8E6	60S ribosomal protein L4	Rpl4	0.532744	0.749056	0.6409	-0.641829	628.1	616.4	331.5	466.1	547.4	615.7	325.2	425.9	5	5	5	5	24	8	8	11	14.7971	419	47.124	0	44.3939	metabolic process;regulation of biological process	cytoplasm;membrane;nucleus;ribosome	protein binding;RNA binding;structural molecule activity	Pf00573, Pf14374	Rpl4	67891	ENSMUSG00000032399	9
Q9JHK5	Pleckstrin	Plek	0.604879	0.682424	0.643652	-0.635647	833.4	613.5	437.6	493.7	726.3	612.8	429.3	451.1	9	9	9	9	23	11	11	8.34	39.1429	350	39.876	0	56.2185	cell differentiation;cell organization and biogenesis;metabolic process;regulation of biological process;response to stimulus;transport	cytoplasm;membrane	protein binding	Pf00169, Pf00610, Pf15406, Pf15410, Pf15413	Plek	56193	ENSMUSG00000020120	11
P47934	Carnitine O-acetyltransferase	Crat	0.611734	0.678626	0.64518	-0.632227	6518.9	5243.4	3597.7	3991.1	5680.9	5237.2	3529.5	3646.7	28	28	28	28	230	25	25	8.44	43.9297	626	70.794	0	494.882	metabolic process;transport	endoplasmic reticulum;membrane;mitochondrion	catalytic activity;protein binding	Pf00755	Crat	12908	ENSMUSG00000026853	2
Q9QUM0	Integrin alpha-IIb	Itga2b	0.626406	0.665859	0.646133	-0.630098	338.1	239.8	181	192.4	294.6	239.5	177.6	175.8	6	6	6	6	23	9	9	5.76	15.0048	1033	112.607	0	57.0829	regulation of biological process;response to stimulus	cell surface;membrane	metal ion binding;protein binding	Pf01839, Pf08441, Pf13517	Itga2b	16399	ENSMUSG00000034664	11
Q9DBB8	Trans-1,2-dihydrobenzene-1,2-diol dehydrogenase	Dhdh	0.690874	0.604555	0.647715	-0.62657	645.9	609.9	433.8	379.6	562.9	609.2	425.6	346.8	7	7	7	7	38	11	11	6.44	39.039	333	36.278	0	78.4118	metabolic process		catalytic activity	Pf01408, Pf02894, Pf03807	Dhdh	71755	ENSMUSG00000011382	7
P09242	Alkaline phosphatase, tissue-nonspecific isozyme	Alpl	0.676507	0.622386	0.649446	-0.622717	38.6	42.7	27.5	25.3	33.6	42.6	27	23.1	2	2	2	2	2	2	2	7.01	7.06107	524	57.478	0	5.63406	cell differentiation;metabolic process;response to stimulus	membrane	catalytic activity;metal ion binding;protein binding	Pf00245	Alpl	11647	ENSMUSG00000028766	4
E9Q401	Ryanodine receptor 2	Ryr2	0.580667	0.718638	0.649653	-0.62226	9644.7	10908.9	5967.4	7385.3	8404.9	10896.1	5854.3	6748	115	115	115	115	448	143	146	6.09	34.3737	4966	564.458	0	826.516	cell communication;cell death;cellular homeostasis;development;regulation of biological process;response to stimulus;transport	cytoplasm;endoplasmic reticulum;membrane	metal ion binding;protein binding;transporter activity	Pf00520, Pf00622, Pf01365, Pf02026, Pf02815, Pf06459, Pf08454, Pf08709, Pf13499, Pf13833, Pf14070	Ryr2	20191	ENSMUSG00000021313	13
Q71RI9	Kynurenine--oxoglutarate transaminase 3	Ccbl2	0.673803	0.625546	0.649675	-0.62221	1465.3	1440	978.8	908.7	1276.9	1438.3	960.2	830.3	10	10	10	10	76	13	12	8.37	30.7692	455	51.093	0	135.177	metabolic process	mitochondrion	catalytic activity;protein binding;RNA binding	Pf00155, Pf01041, Pf01053	Ccbl2; Kyat3	229905	ENSMUSG00000040213	3
A2AQ07	Tubulin beta-1 chain	Tubb1	0.623476	0.676829	0.650152	-0.62115	70.8	60.4	40.9	44.4	61.7	60.3	40.1	40.6	4	4	4	4	34	9	7	5.07	25.7206	451	50.409	0	69.6326	cell organization and biogenesis	cytoplasm;cytoskeleton	catalytic activity;nucleotide binding;structural molecule activity	Pf00091, Pf03953	Tubb1	545486	ENSMUSG00000016255	2
Q922B1	O-acetyl-ADP-ribose deacetylase MACROD1	Macrod1	0.682738	0.618969	0.650853	-0.619596	2664.6	2645.2	1812.6	1643.3	2322.1	2642.1	1778.2	1501.5	9	9	9	9	94	12	12	8.85	48.9164	323	35.272	0	259.667	metabolic process;response to stimulus	mitochondrion;nucleus	catalytic activity	Pf01661	Macrod1	107227	ENSMUSG00000036278	19
Q8BGY7	Protein FAM210A	Fam210a	0.657213	0.647936	0.652574	-0.615786	657.1	852	495.9	488.9	572.6	851	486.5	446.7	8	8	8	8	27	10	10	9.82	28.9377	273	31.58	0	43.8796		membrane;mitochondrion		Pf06916	Fam210a;4933403F05Rik	108654	ENSMUSG00000038121	18
P35505	Fumarylacetoacetase	Fah	0.691326	0.622586	0.656956	-0.606132	177.3	128.2	105.6	95.1	154.5	128	103.6	86.9	3	3	3	3	21	7	7	7.18	23.389	419	46.146	0	43.5805	metabolic process		catalytic activity;metal ion binding	Pf01557, Pf09298	Fah	14085	ENSMUSG00000030630	7
Q03249	Galactose-1-phosphate uridylyltransferase	Galt	0.665647	0.653405	0.659526	-0.600499	72.9	57.8	43.5	42.7	63.5	57.7	42.7	39	2	2	2	2	5	4	4	6.77	15.3034	379	43.205	0	11.4329	metabolic process	Golgi	catalytic activity;metal ion binding	Pf01087, Pf02744	Galt	14430		4
P85094	Isochorismatase domain-containing protein 2A	Isoc2a	0.734309	0.586044	0.660177	-0.599076	405	421.9	303.6	242.3	352.9	421.4	297.8	221.4	4	4	4	4	35	6	6	8.02	46.6019	206	22.403	0	94.0085	metabolic process;regulation of biological process	cytoplasm;mitochondrion;nucleus	catalytic activity	Pf00857	Isoc2a	664994	ENSMUSG00000086784	7
Q9WUB3	Glycogen phosphorylase, muscle form	Pygm	0.630755	0.710908	0.670832	-0.575977	17098.4	16033.3	10449	11776.8	14900.4	16014.5	10250.9	10760.6	67	67	67	67	594	62	50	7.11	61.0451	842	97.225	0	1321.92	cellular homeostasis;metabolic process;response to stimulus	cytoplasm;endoplasmic reticulum	catalytic activity;nucleotide binding	Pf00343	Pygm	19309	ENSMUSG00000032648; ENSMUSG00000106877	19; CHR_MG4249_PATCH
Q8R0Y8	Mitochondrial coenzyme A transporter SLC25A42	Slc25a42	0.611332	0.731385	0.671358	-0.574846	429.3	402	254.1	304	374.1	401.5	249.3	277.8	4	4	4	4	13	6	6	10.05	20.7547	318	35.219	0	32.0691	metabolic process;transport	membrane;mitochondrion;nucleus	catalytic activity;structural molecule activity;transporter activity	Pf00153	Slc25a42	73095	ENSMUSG00000002346	8
Q9Z1E4	Glycogen [starch] synthase, muscle	Gys1	0.623914	0.72272	0.673317	-0.570643	1111.7	1108.8	692.7	802.4	968.8	1107.5	679.6	733.2	10	10	10	10	67	16	16	6.11	30.0813	738	83.874	0	135.345	metabolic process	cytoplasm;membrane	catalytic activity;protein binding	Pf00534, Pf05693, Pf13579	Gys1	14936	ENSMUSG00000003865	7
Q8VCI0	Phospholipase B-like 1	Plbd1	0.583851	0.76294	0.673395	-0.570474	117.7	75.5	56.4	73.7	102.6	75.4	55.3	67.3	2	2	2	2	8	6	6	8.87	16.5455	550	62.958	0	10.4154	metabolic process	vacuole	catalytic activity	Pf04916	Plbd1	66857		6
P31725	Protein S100-A9	S100a9	0.677706	0.679321	0.678514	-0.55955	129.7	117.9	83.9	84.1	113	117.8	82.3	76.8	2	2	2	2	7	3	3	7.17	24.7788	113	13.04	0	16.4224	cell death;cell organization and biogenesis;cellular component movement;defense response;metabolic process;regulation of biological process;response to stimulus	cytoplasm;cytoskeleton;extracellular;membrane;nucleus	antioxidant activity;catalytic activity;metal ion binding;protein binding	Pf01023, Pf13499	S100a9	20202	ENSMUSG00000056071	3
O88986	2-amino-3-ketobutyrate coenzyme A ligase, mitochondrial	Gcat	0.768538	0.591114	0.679826	-0.556763	360.3	305.9	256	196.9	314	305.5	251.1	179.9	5	5	5	5	24	9	9	7.33	33.4135	416	44.902	0	64.28	metabolic process	membrane;mitochondrion;nucleus	catalytic activity	Pf00155, Pf00266, Pf00464	Gcat	26912	ENSMUSG00000006378	15
Q9R112	Sulfide:quinone oxidoreductase, mitochondrial	Sqrdl	0.698709	0.662409	0.680559	-0.555208	1119.2	1057.1	760.3	720.8	975.3	1055.9	745.9	658.6	13	13	13	13	56	17	17	9.09	50.2222	450	50.25	0	107.57	metabolic process	membrane;mitochondrion	catalytic activity	Pf07992, Pf13738	Sqrdl	59010	ENSMUSG00000005803	2
P01901	H-2 class I histocompatibility antigen, K-B alpha chain	H2-K1	0.762022	0.600493	0.681258	-0.553727	84.8	77.4	61.8	48.7	73.9	77.3	60.6	44.5	3	3	3	3	8	3	3	6.39	9.48509	369	41.276	0	9.61261	defense response;regulation of biological process;response to stimulus	cell surface;endoplasmic reticulum;Golgi;membrane	protein binding;RNA binding	Pf00129, Pf06623, Pf07654	H2-K1	14972	ENSMUSG00000061232	17
P19253	60S ribosomal protein L13a	Rpl13a	0.61665	0.750844	0.683747	-0.548466	324.1	357	210	255.7	282.4	356.6	206	233.6	3	3	3	3	18	3	3	11.02	14.7783	203	23.449	0	41.712	cellular component movement;metabolic process;regulation of biological process;response to stimulus	cytoplasm;membrane;nucleus;ribosome	RNA binding;structural molecule activity	Pf00572	Rpl13a	22121	ENSMUSG00000074129	7
P35441	Thrombospondin-1	Thbs1	0.642193	0.739647	0.69092	-0.533409	2048.8	1121.9	1018.1	1172.6	1785.4	1120.6	998.8	1071.4	24	24	24	24	110	33	33	4.96	38.9744	1170	129.564	0	181.136	cell organization and biogenesis;cellular component movement;defense response;metabolic process;regulation of biological process;response to stimulus	cell surface;cytoplasm;endoplasmic reticulum;extracellular	metal ion binding;protein binding	Pf00090, Pf00093, Pf02210, Pf02412, Pf05735, Pf12947, Pf14828	Thbs1	21825		2
D3Z6Q9	Bridging integrator 2	Bin2	0.671231	0.711215	0.691223	-0.532777	423.7	306.6	245.1	259.7	369.2	306.2	240.5	237.3	7	7	7	7	24	13	12	5.34	33.7423	489	52.522	0	56.0983	cell organization and biogenesis;cellular component movement;response to stimulus	cytoplasm;membrane	protein binding	Pf03114, Pf14253	Bin2	668218		15
O35855	Branched-chain-amino-acid aminotransferase, mitochondrial	Bcat2	0.705785	0.679851	0.692818	-0.529451	2353	2258.6	1627.4	1567.6	2050.5	2255.9	1596.6	1432.3	13	13	13	13	84	11	11	8.29	31.0433	393	44.099	0	194.339	metabolic process	cytoplasm;mitochondrion;nucleus	catalytic activity	Pf01063	Bcat2	12036	ENSMUSG00000030826	7
O35459	Delta(3,5)-Delta(2,4)-dienoyl-CoA isomerase, mitochondrial	Ech1	0.768798	0.61731	0.693054	-0.528961	5670.9	5390	4251.8	3414	4941.9	5383.7	4171.2	3119.4	21	21	21	21	292	20	20	7.71	71.5596	327	36.095	0	698.953	metabolic process	membrane;mitochondrion	catalytic activity;protein binding	Pf00378	Ech1	51798	ENSMUSG00000053898	7
P16332	Methylmalonyl-CoA mutase, mitochondrial	Mut	0.707372	0.682628	0.695	-0.524916	3713.2	3884.5	2687.2	2593.2	3235.9	3879.9	2636.3	2369.4	27	27	27	27	208	34	34	6.89	55.615	748	82.792	0	477.954	metabolic process	mitochondrion;organelle lumen	catalytic activity;metal ion binding	Pf01642, Pf02310	Mut	17850	ENSMUSG00000023921	17
Q9CQ62	2,4-dienoyl-CoA reductase, mitochondrial	Decr1	0.681816	0.71417	0.697993	-0.518715	6709.6	5493.1	4160	4357.4	5847.1	5486.6	4081.1	3981.4	22	22	22	22	172	20	20	8.95	51.0448	335	36.191	0	390.06	cell organization and biogenesis;metabolic process	cytoplasm;mitochondrion;nucleus	catalytic activity;nucleotide binding	Pf00106, Pf08659, Pf13561	Decr1	67460	ENSMUSG00000028223	4
A2ASS6	Titin	Ttn	0.667376	0.729288	0.698332	-0.518015	55483.8	64571.4	40061	43777.4	48351.3	64495.5	39301.7	39999.8	748	748	748	748	2788	993	991	6.2	35.8106	35213	3904.05	0	5699.89	cell organization and biogenesis;metabolic process;regulation of biological process;response to stimulus	chromosome;cytoplasm;nucleus	catalytic activity;metal ion binding;nucleotide binding;protein binding;structural molecule activity	Pf00041, Pf00047, Pf00069, Pf07679, Pf07686, Pf07714, Pf09042, Pf13895, Pf13927	Ttn	22138	ENSMUSG00000051747	2
Q8K370	Acyl-CoA dehydrogenase family member 10	Acad10	0.769137	0.628475	0.698806	-0.517036	1711.4	1907.2	1391.6	1137.1	1491.4	1905	1365.2	1039	15	15	15	15	81	18	18	8.24	15.9027	1069	118.903	0	168.916	metabolic process	mitochondrion	catalytic activity;nucleotide binding	Pf00441, Pf00702, Pf01163, Pf01636, Pf02770, Pf02771, Pf08028, Pf13419	Acad10	71985	ENSMUSG00000029456	5
Q52KR3	Protein prune homolog 2	Prune2	0.675252	0.742441	0.708847	-0.496455	108.4	70.2	60.3	66.3	94.5	70.1	59.2	60.6	4	4	4	4	9	8	8	4.46	4.28016	3084	339.306	0	18.2598	cell death	cytoplasm	catalytic activity	Pf02833, Pf12496, Pf13716	Prune2	353211	ENSMUSG00000039126	19
P97328	Ketohexokinase	Khk	0.70751	0.71598	0.711745	-0.490568	196.7	157.5	125.3	126.8	171.4	157.3	122.9	115.9	3	3	3	3	6	4	4	6.16	9.73154	298	32.73	0.00290065	3.85577	metabolic process;regulation of biological process;response to stimulus	cytoplasm;nucleus	catalytic activity;nucleotide binding	Pf00294	Khk	16548		5
P41216	Long-chain-fatty-acid--CoA ligase 1	Acsl1	0.676358	0.748343	0.712351	-0.489341	13596.4	11820.3	8595.4	9510.2	11848.6	11806.4	8432.5	8689.6	41	41	41	41	424	37	35	7.15	53.2189	699	77.901	0	966.384	metabolic process;regulation of biological process;response to stimulus;transport	endoplasmic reticulum;membrane;mitochondrion	catalytic activity;nucleotide binding	Pf00501	Acsl1	14081	ENSMUSG00000018796	8
P70452	Syntaxin-4	Stx4a	0.678106	0.748113	0.713109	-0.487805	73	72.7	49.4	54.5	63.6	72.6	48.5	49.8	2	2	2	2	12	5	5	6.14	23.8255	298	34.144	0	20.0976	cell organization and biogenesis;regulation of biological process;response to stimulus;transport	cell surface;cytoplasm;endosome;membrane;vacuole	enzyme regulator activity;protein binding	Pf00804, Pf05739, Pf13166	Stx4a	20909	ENSMUSG00000030805	7
P52825	Carnitine O-palmitoyltransferase 2, mitochondrial	Cpt2	0.680212	0.747336	0.713774	-0.486461	6062.9	4794.6	3692.7	4057.1	5283.5	4789	3622.7	3707	39	39	39	39	252	41	41	8.37	62.0061	658	73.934	0	607.019	metabolic process;transport	membrane;mitochondrion	catalytic activity	Pf00755	Cpt2	12896	ENSMUSG00000028607	4
O54890	Integrin beta-3	Itgb3	0.727273	0.70404	0.715657	-0.482661	481.4	310.6	288	278.8	419.5	310.2	282.5	254.7	9	9	9	9	25	14	14	5.24	19.9492	787	86.681	0	39.0152	cell growth;cell organization and biogenesis;cellular component movement;cellular homeostasis;regulation of biological process;response to stimulus	cell surface;membrane;nucleus	catalytic activity;protein binding;receptor activity	Pf00362, Pf07965, Pf08725	Itgb3	16416	ENSMUSG00000020689	11
Q8CC86	Nicotinate phosphoribosyltransferase	Naprt1	0.666487	0.771423	0.718955	-0.476027	814.7	666.2	493.5	571.2	710	665.4	484.1	521.9	8	8	8	8	42	13	13	6.46	35.8736	538	58.228	0	89.3186	metabolic process;response to stimulus	cytoplasm;cytosol;Golgi;nucleus	catalytic activity	Pf04095	Naprt1; Naprt	223646	ENSMUSG00000022574	15
Q8BP67	60S ribosomal protein L24	Rpl24	0.714184	0.727901	0.721043	-0.471844	934.7	887.8	650.8	663.3	814.5	886.8	638.5	606.1	9	9	9	9	30	8	8	11.25	30.5732	157	17.768	0	41.8779	cell organization and biogenesis;cellular component movement;metabolic process;regulation of biological process	cytoplasm;membrane;ribosome	protein binding;RNA binding;structural molecule activity	Pf01246	Rpl24	68193	ENSMUSG00000098274	16
Q8R2Q8	Bone marrow stromal antigen 2	Bst2	0.765228	0.67891	0.722069	-0.469791	154.8	171.9	125	110.9	134.9	171.7	122.6	101.3	3	3	3	3	5	3	3	7.34	16.8605	172	19.14	0.000540103	7.58249	defense response;regulation of biological process;response to stimulus	cell surface;cytoplasm;endosome;Golgi;membrane	enzyme regulator activity;protein binding;RNA binding;signal transducer activity	Pf04849, Pf14193	Bst2	69550	ENSMUSG00000046718	8
Q8CIH5	1-phosphatidylinositol 4,5-bisphosphate phosphodiesterase gamma-2	Plcg2	0.680851	0.763718	0.722284	-0.469361	46.9	42.4	30.4	34.1	40.9	42.4	29.8	31.2	2	2	2	2	6	5	5	6.77	5.92885	1265	147.498	0	6.76532	cell differentiation;cellular homeostasis;metabolic process;regulation of biological process;response to stimulus;transport	cytosol;membrane	catalytic activity;protein binding;signal transducer activity	Pf00017, Pf00018, Pf00168, Pf00387, Pf00388, Pf07653, Pf09279, Pf14604	Plcg2	234779	ENSMUSG00000034330	8
P06801	NADP-dependent malic enzyme	Me1	0.702526	0.746715	0.724621	-0.464702	2235.1	1806.6	1419.7	1509	1947.8	1804.5	1392.8	1378.8	17	17	17	17	103	20	20	7.44	45.6294	572	63.913	0	226.104	cell organization and biogenesis;metabolic process;regulation of biological process;response to stimulus	cytoplasm;cytosol;mitochondrion	catalytic activity;metal ion binding;nucleotide binding;protein binding	Pf00390, Pf03949	Me1	17436	ENSMUSG00000032418	9
P98156	Very low-density lipoprotein receptor	Vldlr	0.712123	0.743592	0.727857	-0.458272	502.6	507.9	359.8	375.7	438	507.3	353	343.3	12	12	12	12	41	19	19	4.78	29.4387	873	96.31	0	88.9681	cell organization and biogenesis;metabolic process;regulation of biological process;response to stimulus;transport	cell surface;membrane;nucleus	metal ion binding;protein binding;receptor activity;signal transducer activity;transporter activity	Pf00057, Pf00058, Pf07645, Pf14670	Vldlr	22359	ENSMUSG00000024924	19
Q99JR6	Nicotinamide/nicotinic acid mononucleotide adenylyltransferase 3	Nmnat3	0.732875	0.726935	0.729905	-0.454219	264.5	274.2	197.4	195.8	230.5	273.9	193.7	178.9	6	6	6	6	20	6	6	8.56	30.6122	245	27.685	0	37.8872	metabolic process;response to stimulus	mitochondrion	catalytic activity;nucleotide binding	Pf01467	Nmnat3	74080	ENSMUSG00000032456	9
Q9JI75	Ribosyldihydronicotinamide dehydrogenase [quinone]	Nqo2	0.744592	0.743005	0.743799	-0.427016	1040.6	850.1	703.9	702.4	906.8	849.1	690.6	641.8	10	10	10	10	35	10	10	7.01	50.2165	231	26.231	0	81.601	metabolic process;regulation of biological process;response to stimulus	cytoplasm	catalytic activity;metal ion binding	Pf02525, Pf03358	Nqo2	18105	ENSMUSG00000046949	13
Q8CI94	Glycogen phosphorylase, brain form	Pygb	0.736537	0.753507	0.745022	-0.424645	9091	7868.9	6245.8	6389.7	7922.3	7859.7	6127.4	5838.3	48	48	48	48	536	58	45	6.73	60.4982	843	96.668	0	1210.24	metabolic process	cytoplasm;membrane	catalytic activity;protein binding	Pf00343	Pygb	110078	ENSMUSG00000033059	2
Q5GIG6	Serine/threonine-protein kinase TNNI3K	Tnni3k	0.743907	0.750455	0.747181	-0.420471	286.9	262.9	204.5	206.3	250	262.6	200.6	188.5	4	4	4	4	16	7	7	6.65	13.4293	834	92.516	0	21.5472	cell communication;metabolic process;regulation of biological process	cytoplasm;nucleus	catalytic activity;metal ion binding;nucleotide binding;protein binding	Pf00023, Pf00069, Pf07714, Pf12796, Pf13606, Pf13637, Pf13857	Tnni3k	435766	ENSMUSG00000040086	3
Q9D2N4	Dystrobrevin alpha	Dtna	0.744662	0.750376	0.747519	-0.419818	304.8	360.2	247.6	249.5	265.6	359.8	242.9	228	6	6	6	6	21	7	8	6.76	10.4558	746	84.014	0	41.9801		cytoplasm;membrane	metal ion binding;protein binding	Pf00569, Pf02403, Pf05400, Pf09068, Pf09069, Pf11932	Dtna	13527		18
P56382	ATP synthase subunit epsilon, mitochondrial	Atp5e	0.760208	0.7415	0.750854	-0.413396	553.8	675.6	467.3	455.8	482.6	674.8	458.4	416.5	4	4	4	4	13	4	4	10.01	57.6923	52	5.834	0.000280112	18.3539	metabolic process;transport	membrane;mitochondrion	catalytic activity;transporter activity	Pf04627	Atp5e	67126	ENSMUSG00000016252	2
P30115	Glutathione S-transferase A3	Gsta3	0.763278	0.739757	0.751517	-0.412121	134.6	129	100.6	97.5	117.3	128.8	98.7	89.1	3	3	3	3	11	4	2	8.73	20.8145	221	25.344	0	21.4736	metabolic process	cytoplasm	catalytic activity;protein binding	Pf00043, Pf02798, Pf13417, Pf14497	Gsta3	14859	ENSMUSG00000025934	1
Q8K4Q0	Regulatory-associated protein of mTOR	Rptor	0.765016	0.741834	0.753425	-0.408465	45.4	49.5	36.3	35.2	39.6	49.4	35.6	32.2	2	2	2	2	4	3	3	6.87	2.77154	1335	149.375	0.0059592	0	cell communication;cell growth;cell organization and biogenesis;regulation of biological process;response to stimulus;transport	cytoplasm;membrane;vacuole	DNA binding;enzyme regulator activity;protein binding	Pf01602, Pf12717, Pf13646, Pf14538	Rptor	74370		11
Q91VF2	Histamine N-methyltransferase	Hnmt	0.747352	0.762535	0.754944	-0.405559	571.5	561.3	423.3	431.9	498	560.6	415.3	394.6	7	7	7	7	22	9	9	5.06	33.8983	295	33.643	0	45.41	metabolic process;response to stimulus	cytoplasm	catalytic activity	Pf08242, Pf13489	Hnmt	140483	ENSMUSG00000026986	2
Q9CXJ4	ATP-binding cassette sub-family B member 8, mitochondrial	Abcb8	0.742338	0.771193	0.756766	-0.402082	1178.4	1275.2	910.7	946.1	1026.9	1273.7	893.4	864.5	13	13	13	13	39	17	17	9.07	26.2204	717	77.95	0	87.2446	transport	membrane;mitochondrion;nucleus	catalytic activity;nucleotide binding;transporter activity	Pf00005, Pf00664, Pf06414, Pf13304, Pf13481, Pf13558	Abcb8	74610	ENSMUSG00000028973	5
Q8BMS1	Trifunctional enzyme subunit alpha, mitochondrial	Hadha	0.769593	0.753168	0.76138	-0.393311	21381.9	19007.5	15541.7	15210	18633.2	18985.2	15247.1	13897.5	61	61	61	61	982	55	55	9.14	63.5649	763	82.617	0	2290.82	metabolic process;response to stimulus	membrane;mitochondrion;organelle lumen	catalytic activity;nucleotide binding;protein binding	Pf00378, Pf00725, Pf02737	Hadha	97212	ENSMUSG00000025745	5
Q60936	Atypical kinase ADCK3, mitochondrial	Adck3	0.762308	0.763661	0.762985	-0.390274	3401.6	2807.7	2366.7	2370.9	2964.3	2804.4	2321.8	2166.3	20	20	20	20	136	25	25	6.54	39.0698	645	71.697	0	303.518	metabolic process	membrane;mitochondrion	catalytic activity;nucleotide binding	Pf03109	Adck3	67426	ENSMUSG00000026489	1
P58064	28S ribosomal protein S6, mitochondrial	Mrps6	1.29673	1.31587	1.3063	0.385483	98	100.5	128.7	130.6	85.4	100.4	126.3	119.3	3	3	3	3	7	4	4	9.5	32	125	14.3	0	11.8885	cell organization and biogenesis;metabolic process	mitochondrion;ribosome	RNA binding;structural molecule activity	Pf01250	Mrps6	121022	ENSMUSG00000039680	16
P70180	Atrial natriuretic peptide receptor 3	Npr3	1.31238	1.30869	1.31054	0.390157	52.7	55.5	71	70.8	45.9	55.4	69.7	64.7	3	3	3	3	5	5	5	7.09	11.5672	536	59.77	0	6.12183	cell proliferation;metabolic process;regulation of biological process;response to stimulus;transport	membrane	catalytic activity;protein binding;receptor activity;signal transducer activity	Pf01094	Npr3	18162	ENSMUSG00000022206	15
Q8VCS0	N-acetylmuramoyl-L-alanine amidase	Pglyrp2	1.3228	1.32731	1.32506	0.406054	23.4	20.9	29.3	29.4	20.4	20.9	28.7	26.9	2	2	2	2	5	3	3	6.98	9.62264	530	57.671	0	14.9695	defense response;metabolic process;regulation of biological process;response to stimulus	extracellular;membrane	catalytic activity;metal ion binding;receptor activity;signal transducer activity	Pf01510	Pglyrp2	57757	ENSMUSG00000079563	17
P29788	Vitronectin	Vtn	1.30988	1.3461	1.32799	0.409245	322.1	351.7	441.3	453.5	280.7	351.3	432.9	414.4	7	7	7	7	32	9	9	5.88	21.1297	478	54.814	0	57.4989	cell differentiation;cell organization and biogenesis;regulation of biological process;response to stimulus;transport	cytoplasm;extracellular;organelle lumen	protein binding;receptor activity	Pf00045, Pf01033	Vtn	22370	ENSMUSG00000017344	11
O88322	Nidogen-2	Nid2	1.2999	1.38401	1.34195	0.424335	164.6	218.2	248.8	264.9	143.4	217.9	244.1	242	8	8	8	8	25	12	13	5.38	12.1169	1403	153.816	0	48.3984	cell organization and biogenesis	cell surface;extracellular;membrane	metal ion binding;protein binding	Pf00058, Pf00086, Pf06119, Pf06247, Pf07474, Pf07645, Pf08450, Pf12662, Pf12947, Pf14670	Nid2	18074	ENSMUSG00000021806	14
P47753	F-actin-capping protein subunit alpha-1	Capza1	1.34701	1.35115	1.34908	0.431973	283.2	296.9	390.7	391.9	246.8	296.6	383.3	358.1	6	6	6	6	30	10	8	5.55	58.042	286	32.919	0	75.5437	cell organization and biogenesis;regulation of biological process	cytoplasm;cytoskeleton;membrane	protein binding	Pf01267	Capza1	12340		3
O35206	Collagen alpha-1(XV) chain	Col15a1	1.39686	1.3139	1.35538	0.438699	79.6	98.8	124.6	117.2	69.4	98.7	122.2	107.1	4	4	4	4	9	7	7	4.89	6.218	1367	140.385	0	17.493		extracellular	structural molecule activity	Pf01391, Pf06482, Pf13385	Col15a1	12819	ENSMUSG00000028339	4
O70433	Four and a half LIM domains protein 2	Fhl2	1.34069	1.37841	1.35955	0.443131	548.4	628.9	789.2	811.4	477.9	628.2	774.2	741.4	10	10	10	10	33	11	11	7.3	41.2186	279	32.051	0	55.3642	cell differentiation;metabolic process;regulation of biological process;response to stimulus	cytoplasm;cytoskeleton;nucleus	metal ion binding;protein binding	Pf00412	Fhl2	14200	ENSMUSG00000008136	1
Q91ZP3	Phosphatidate phosphatase LPIN1	Lpin1	1.39588	1.34005	1.36796	0.45203	84.6	133.9	152.5	146.4	73.7	133.7	149.6	133.8	3	3	3	3	9	8	9	6.74	13.2035	924	101.938	0	5.68592	cell differentiation;cell organization and biogenesis;metabolic process;regulation of biological process;response to stimulus	cytoplasm;endoplasmic reticulum;membrane;mitochondrion;nucleus	catalytic activity;protein binding	Pf04571, Pf08235, Pf15017	Lpin1	14245		12
P07724	Serum albumin	Alb	1.35717	1.37975	1.36846	0.452551	52595.6	50370.3	69871	71033.5	45834.4	50311.1	68546.6	64904	109	109	109	109	2062	125	123	6.07	86.6776	608	68.648	0	4844.52	cell communication;regulation of biological process;response to stimulus;transport	cytoplasm;endoplasmic reticulum;extracellular;Golgi;nucleus	DNA binding;metal ion binding;protein binding	Pf00273	Alb	11657	ENSMUSG00000029368	5
P16015	Carbonic anhydrase 3	Car3	1.43204	1.30618	1.36911	0.453237	316.4	449.5	548.4	500.2	275.7	449	538	457	8	8	8	8	39	7	7	7.37	33.8462	260	29.348	0	60.2025	metabolic process;response to stimulus	cytoplasm;cytosol	catalytic activity;metal ion binding	Pf00194	Car3	12350	ENSMUSG00000027559	3
A6X935	Inter alpha-trypsin inhibitor, heavy chain 4	Itih4	1.33201	1.40716	1.36959	0.45374	2013	2016.1	2683.4	2834.8	1754.2	2013.7	2632.5	2590.2	21	21	21	21	127	31	31	6.4	44.9045	942	104.594	0	279.151	defense response;metabolic process;regulation of biological process;response to stimulus	cytoplasm;extracellular;membrane	enzyme regulator activity;metal ion binding;protein binding	Pf00092, Pf06668, Pf08487, Pf13519, Pf13768	Itih4	16427	ENSMUSG00000021922	14
Q9CQ19	Myosin regulatory light polypeptide 9	Myl9	1.37568	1.36757	1.37162	0.455883	76.8	71.2	101.8	101.2	66.9	71.1	99.9	92.5	3	3	3	3	35	10	3	4.92	59.8837	172	19.841	0	63.2469			metal ion binding;protein binding	Pf00036, Pf13202, Pf13405, Pf13833	Myl9	98932	ENSMUSG00000067818	2
P62317	Small nuclear ribonucleoprotein Sm D2	Snrpd2	1.30556	1.43813	1.37184	0.456116	71.8	86.6	103.4	113.9	62.6	86.5	101.4	104.1	2	2	2	2	9	3	3	9.91	31.3559	118	13.518	0	19.3416	cell organization and biogenesis;metabolic process	cytoplasm;cytosol;nucleus;spliceosomal complex	RNA binding	Pf01423	Snrpd2	107686	ENSMUSG00000040824	7
Q99LD8	N(G),N(G)-dimethylarginine dimethylaminohydrolase 2	Ddah2	1.46037	1.30905	1.38471	0.469582	371.3	378.1	547.2	490.5	323.6	377.7	536.8	448.2	7	7	7	7	33	7	6	6.01	35.7895	285	29.627	0	76.0678	metabolic process;regulation of biological process	cytoplasm;mitochondrion	catalytic activity	Pf02274	Ddah2	51793	ENSMUSG00000007039	17
Q9EQP2	EH domain-containing protein 4	Ehd4	1.45859	1.3261	1.39235	0.477517	3615.6	3590.8	5255.6	4778.2	3150.8	3586.6	5156	4365.9	27	27	27	27	251	30	26	6.76	70.4251	541	61.441	0	551.875	cell organization and biogenesis;regulation of biological process;response to stimulus;transport	endoplasmic reticulum;endosome;membrane	metal ion binding;nucleotide binding;protein binding	Pf00350, Pf01926, Pf12763	Ehd4	98878	ENSMUSG00000027293	2
Q9WV69	Dematin	Dmtn	1.32392	1.46182	1.39287	0.478064	201	231.2	286.1	315.9	175.2	230.9	280.7	288.6	4	4	4	4	12	6	5	8.41	15.3086	405	45.44	0	19.1461	cell organization and biogenesis;regulation of biological process;response to stimulus;transport	cytoplasm;cytoskeleton;cytosol;membrane	protein binding	Pf02209	Dmtn; Epb4.9	13829		14
P29699	Alpha-2-HS-glycoprotein	Ahsg	1.4244	1.36751	1.39596	0.481254	2135.5	2385.7	3220	3091.4	1861	2382.9	3159	2824.6	11	11	11	11	123	11	11	6.51	39.7101	345	37.302	0	293.705	cell organization and biogenesis;defense response;regulation of biological process;response to stimulus	extracellular	enzyme regulator activity	Pf00031	Ahsg	11625	ENSMUSG00000022868	16
Q80X19	Collagen alpha-1(XIV) chain	Col14a1	1.39184	1.4142	1.40302	0.488534	643.4	608.9	871.5	885.5	560.7	608.2	855	809.1	15	15	15	15	62	29	30	5.1	23.3723	1797	192.892	0	110.423	cell organization and biogenesis;regulation of biological process	extracellular	protein binding;RNA binding	Pf00041, Pf00092, Pf01391, Pf13519	Col14a1	12818	ENSMUSG00000022371	15
Q62009	Periostin	Postn	1.46102	1.35515	1.40808	0.493734	55.4	48.5	75.9	70.4	48.3	48.4	74.5	64.3	3	3	3	3	17	10	10	7.53	16.3484	838	93.085	0	17.49	cell communication;cell growth;cell organization and biogenesis;regulation of biological process;response to stimulus	cytoplasm;extracellular;Golgi	metal ion binding;protein binding	Pf02469, Pf07546	Postn	50706	ENSMUSG00000027750	3
P06684	Complement C5	Hc	1.30982	1.51133	1.41058	0.496284	696.5	1024.5	1127.1	1300.5	607	1023.3	1105.7	1188.3	21	21	21	21	66	32	32	6.81	21.369	1680	188.759	0	112.886	defense response;metabolic process;regulation of biological process;response to stimulus	extracellular	enzyme regulator activity;protein binding	Pf00207, Pf01759, Pf01821, Pf01835, Pf07677, Pf07678, Pf07703, Pf11974	Hc	15139	ENSMUSG00000026874	2
D3YXK2	Scaffold attachment factor B1	Safb	1.43646	1.41713	1.4268	0.512779	35	37.4	52	51.3	30.5	37.4	51	46.9	3	3	3	3	7	7	7	5.35	10.9925	937	105.04	0	6.20056	metabolic process;regulation of biological process;response to stimulus	nucleus	DNA binding;nucleotide binding;protein binding;RNA binding	Pf00076, Pf02037, Pf13893, Pf14259	Safb	224903	ENSMUSG00000071054	17
Q00PI9	Heterogeneous nuclear ribonucleoprotein U-like protein 2	Hnrnpul2	1.33131	1.5438	1.43755	0.523616	107.1	123.5	153.5	178	93.3	123.4	150.6	162.6	4	4	4	4	13	8	8	4.89	15.4362	745	84.888	0	24.871		membrane;nucleus	protein binding;RNA binding	Pf00622, Pf02037, Pf13671	Hnrnpul2	68693	ENSMUSG00000071659	19
A2AUC9	Kelch-like protein 41	Kbtbd10	1.47325	1.40738	1.44031	0.526383	1874.2	1641.7	2589.9	2474.1	1633.3	1639.8	2540.8	2260.6	18	18	18	18	94	21	20	5.17	35.4785	606	68.147	0	236.053	cell differentiation;cell organization and biogenesis;metabolic process;regulation of biological process	cytoplasm;cytoskeleton;endoplasmic reticulum;membrane;nucleus	catalytic activity;protein binding	Pf00651, Pf01344, Pf07646, Pf07707, Pf13415, Pf13418, Pf13964	Kbtbd10; Klhl41	228003	ENSMUSG00000075307	2
P70274	Selenoprotein P	Sepp1	1.54586	1.33489	1.44037	0.526444	199.3	185.6	297.5	256.9	173.7	185.4	291.9	234.7	5	5	5	5	10	6	6	7.09	13.1579	380	42.689	0	13.1014	metabolic process;reproduction;response to stimulus	extracellular		Pf04592, Pf04593	Sepp1	20363	ENSMUSG00000064373	15
P15532	Nucleoside diphosphate kinase A	Nme1	1.564	1.34839	1.45619	0.542203	318	266.4	457	394	277.1	266.1	448.3	360	4	4	4	4	80	9	5	7.37	62.5	152	17.197	0	169.431	cell differentiation;metabolic process;regulation of biological process;transport	cytoplasm;cytosol;membrane;mitochondrion;nucleus	catalytic activity;DNA binding;metal ion binding;nucleotide binding;protein binding;RNA binding	Pf00334	Nme1	18102	ENSMUSG00000037601	11
Q922Z0	D-aspartate oxidase	Ddo	1.45326	1.46489	1.45908	0.545057	115.8	124.9	174.9	176.3	100.9	124.8	171.6	161.1	2	2	2	2	7	4	4	8.53	19.3548	341	37.522	0	12.934	metabolic process;response to stimulus		catalytic activity;nucleotide binding;protein binding	Pf01266	Ddo	70503	ENSMUSG00000063428	10
P24668	Cation-dependent mannose-6-phosphate receptor	M6pr	1.55648	1.36563	1.46105	0.547007	224.2	186.6	319.7	280.5	195.4	186.4	313.6	256.3	4	4	4	4	15	6	6	5.39	26.9784	278	31.152	0	38.1344	transport	endosome;membrane;vacuole	transporter activity	Pf02157, Pf09451	M6pr	17113	ENSMUSG00000007458	6
Q8VCC9	Spondin-1	Spon1	1.58486	1.3374	1.46113	0.547086	129.9	115.8	194.7	164.3	113.2	115.7	191	150.1	4	4	4	4	11	8	8	6.02	12.1437	807	90.761	0	23.619		extracellular	metal ion binding	Pf00090, Pf02014, Pf06468	Spon1	233744	ENSMUSG00000038156	7
Q00898	Alpha-1-antitrypsin 1-5	Serpina1e	1.38508	1.53731	1.46119	0.547147	252.8	214.9	323.9	359.5	220.3	214.6	317.8	328.5	4	4	4	4	256	23	3	5.73	40.678	413	45.862	0	712.58	regulation of biological process;response to stimulus	endoplasmic reticulum;extracellular;Golgi	enzyme regulator activity;protein binding	Pf00079	Serpina1e	20704	ENSMUSG00000072849	12
Q8CFG0	Extracellular sulfatase Sulf-2	Sulf2	1.44792	1.47569	1.46181	0.547751	29	28.6	41.7	42.5	25.3	28.6	40.9	38.8	2	2	2	2	4	3	3	9.07	3.77143	875	100.433	0	9.38322	cell organization and biogenesis;metabolic process;regulation of biological process;response to stimulus	cell surface;endoplasmic reticulum;Golgi;membrane	catalytic activity;metal ion binding	Pf00884, Pf01676, Pf02995, Pf12548	Sulf2	72043	ENSMUSG00000006800	2
Q9R0P5	Destrin	Dstn	1.57178	1.36838	1.47008	0.555896	1318.4	1490.9	2207.8	1922.1	1148.9	1489.1	2166	1756.2	13	13	13	13	87	16	15	7.97	69.697	165	18.509	0	176.255	cell organization and biogenesis;cellular component movement;regulation of biological process	cytoplasm;cytoskeleton	protein binding	Pf00241	Dstn	56431	ENSMUSG00000015932	2
P06683	Complement component C9	C9	1.62798	1.3133	1.47064	0.556444	400	391.9	644.6	520	348.6	391.4	632.4	475.1	10	10	10	10	35	13	13	5.78	25.9124	548	61.962	0	58.817	coagulation;defense response;metabolic process;regulation of biological process;response to stimulus	cytoplasm;extracellular;membrane	protein binding	Pf00057, Pf01823	C9	12279		15
P20152	Vimentin	Vim	1.6017	1.3416	1.47165	0.557438	3804.5	5064.3	7102.6	5949.2	3315.4	5058.3	6968	5435.8	37	37	37	37	227	47	38	5.12	78.7554	466	53.655	0	525.696	cell differentiation;cell organization and biogenesis;metabolic process;regulation of biological process;response to stimulus	cytoplasm;cytoskeleton;cytosol;membrane	protein binding;RNA binding;structural molecule activity	Pf00038, Pf04111, Pf04156, Pf04732, Pf05622, Pf10186	Vim	22352	ENSMUSG00000026728	2
Q9ET54	Palladin	Palld	1.59002	1.36174	1.47588	0.561574	554.4	652	959.1	821.4	483.1	651.2	940.9	750.5	15	15	15	15	45	23	22	6.25	18.3239	1408	152.037	0	91.9869	cell organization and biogenesis;cellular component movement;regulation of biological process	cytoplasm;cytoskeleton;membrane;mitochondrion;nucleus	protein binding	Pf00047, Pf07679, Pf08580, Pf13895, Pf13927	Palld	72333	ENSMUSG00000058056	8
P31001	Desmin	Des	1.35872	1.61269	1.4857	0.571147	1271.1	1922.2	2169.4	2574.9	1107.7	1919.9	2128.3	2352.7	24	24	24	24	118	35	28	5.27	66.0981	469	53.465	0	277.841	cell organization and biogenesis	cytoplasm;cytoskeleton;membrane	protein binding;structural molecule activity	Pf00038, Pf03962, Pf04732	Des	13346	ENSMUSG00000026208	1
P62881	Guanine nucleotide-binding protein subunit beta-5	Gnb5	1.53653	1.45134	1.49393	0.579113	177.9	275.2	348.1	328.8	155	274.9	341.5	300.4	7	7	7	7	13	8	8	6.46	20.5063	395	43.537	0	10.6022	regulation of biological process;response to stimulus	cytosol;membrane;nucleus	enzyme regulator activity;protein binding;signal transducer activity	Pf00400	Gnb5	14697	ENSMUSG00000032192	9
Q64726	Zinc-alpha-2-glycoprotein	Azgp1	1.63919	1.36381	1.5015	0.586403	472.9	461.1	765.5	636.9	412.1	460.6	751	581.9	8	8	8	8	31	8	8	6.18	31.2704	307	35.31	0	72.9149	regulation of biological process;response to stimulus	extracellular;membrane;nucleus	protein binding	Pf00129, Pf07654	Azgp1	12007	ENSMUSG00000037053	5
Q9R0H0	Peroxisomal acyl-coenzyme A oxidase 1	Acox1	1.47688	1.52724	1.50206	0.586941	765.6	715.9	1094	1131.3	667.2	715.1	1073.3	1033.7	16	16	16	16	99	27	27	8.48	50.0756	661	74.601	0	238.36	cell organization and biogenesis;metabolic process;regulation of biological process	cytoplasm;membrane;mitochondrion;nucleus	catalytic activity;nucleotide binding;protein binding	Pf01756, Pf02770, Pf14749	Acox1	11430	ENSMUSG00000020777	11
P16045	Galectin-1	Lgals1	1.68148	1.33113	1.50631	0.591014	1114.2	939.7	1726.8	1367	971	938.6	1694.1	1249	8	8	8	8	49	7	7	5.49	48.1481	135	14.856	0	138.356	cell death;cell differentiation;cellular homeostasis;regulation of biological process;response to stimulus	cell surface;cytoplasm;extracellular;nucleus	protein binding;RNA binding;signal transducer activity	Pf00337	Lgals1	16852	ENSMUSG00000068220	15
Q9CZS1	Aldehyde dehydrogenase X, mitochondrial	Aldh1b1	1.30553	1.71274	1.50914	0.593724	1552.1	1944.4	2282.4	2994.3	1352.6	1942.1	2239.1	2735.9	24	24	24	24	124	28	25	7.02	63.5838	519	57.516	0	273.229	metabolic process	mitochondrion;organelle lumen	catalytic activity	Pf00171	Aldh1b1	72535	ENSMUSG00000035561	4
Q8K310	Matrin-3	Matr3	1.39215	1.62692	1.50953	0.594102	134	133.5	186.2	217.6	116.8	133.3	182.7	198.8	6	6	6	6	13	11	11	6.25	15.3664	846	94.572	0	12.9772	regulation of biological process	cytoplasm;membrane;nucleus	metal ion binding;nucleotide binding;RNA binding	Pf00076, Pf13893, Pf14259	Matr3	17184	ENSMUSG00000037236	18
P14847	C-reactive protein	Crp	1.46283	1.55705	1.50994	0.594493	173.6	153.3	239.1	254.5	151.3	153.1	234.6	232.5	5	5	5	5	15	5	5	6.2	34.6667	225	25.344	0	14.8516	cell organization and biogenesis;defense response;metabolic process;regulation of biological process;response to stimulus	extracellular	metal ion binding;protein binding	Pf00354, Pf13385	Crp	12944	ENSMUSG00000037942	1
P09470	Angiotensin-converting enzyme	Ace	1.70893	1.31632	1.51263	0.597055	370.1	366.5	629.4	484.8	322.5	366.1	617.5	443	9	9	9	9	35	20	20	6.55	19.436	1312	150.822	0	59.1781	cell proliferation;metabolic process;regulation of biological process;response to stimulus;transport	cytoplasm;endosome;extracellular;membrane;vacuole	catalytic activity;metal ion binding;protein binding	Pf01401	Ace	11421	ENSMUSG00000020681	11
O70209	PDZ and LIM domain protein 3	Pdlim3	1.67876	1.3506	1.51468	0.599013	78.7	95	145.8	117.3	68.6	94.9	143	107.2	5	5	5	5	23	8	8	7.91	30.0633	316	34.278	0	25.6286	cell organization and biogenesis	cytoplasm;cytoskeleton	metal ion binding;protein binding;structural molecule activity	Pf00412, Pf00595, Pf13180	Pdlim3	53318	ENSMUSG00000031636	8
Q9Z2H2	Regulator of G-protein signaling 6	Rgs6	1.60072	1.45962	1.53017	0.613693	147.5	185.6	266.6	243.1	128.5	185.4	261.5	222.1	4	4	4	4	10	8	8	7.42	19.4915	472	54.497	0	23.041	regulation of biological process;response to stimulus	cytoplasm;cytosol;Golgi;membrane;nucleus	enzyme regulator activity;protein binding;signal transducer activity	Pf00610, Pf00615, Pf00631	Rgs6	50779	ENSMUSG00000021219	12
P07214	SPARC	Sparc	1.61884	1.45016	1.5345	0.61777	47.3	44	73.9	66.2	41.2	43.9	72.5	60.5	2	2	2	2	5	3	3	4.86	13.245	302	34.428	0	17.7247	regulation of biological process;response to stimulus	cell surface;cytoplasm;extracellular;membrane;nucleus	metal ion binding;protein binding	Pf00050, Pf07648, Pf09289, Pf10591	Sparc	20692	ENSMUSG00000018593	11
Q06770	Corticosteroid-binding globulin	Serpina6	1.74233	1.357	1.54967	0.631958	1116.6	951.2	1801.4	1403	973.1	950.1	1767.3	1281.9	12	12	12	12	51	12	12	5.24	30.4786	397	44.74	0	143.207	metabolic process;regulation of biological process;transport	extracellular	enzyme regulator activity	Pf00079	Serpina6	12401	ENSMUSG00000060807	12
Q8BH35	Complement component C8 beta chain	C8b	1.34606	1.75832	1.55219	0.634307	395.5	400.6	535.8	699.9	344.7	400.1	525.6	639.5	8	8	8	8	37	13	13	7.77	28.0136	589	66.186	0	80.3921	defense response;metabolic process;regulation of biological process;response to stimulus	extracellular	protein binding	Pf00057, Pf00090, Pf01823	C8b	110382	ENSMUSG00000029656	4
Q9EPB4	Apoptosis-associated speck-like protein containing a CARD	Pycard	1.71518	1.38988	1.55253	0.63462	64.7	63.8	110.2	89.3	56.4	63.7	108.1	81.6	4	4	4	4	22	9	9	5.43	55.4404	193	21.445	0	39.1265	cell death;cell organization and biogenesis;defense response;metabolic process;regulation of biological process;response to stimulus;transport	cytoplasm;cytosol;endoplasmic reticulum;extracellular;mitochondrion;nucleus	catalytic activity;enzyme regulator activity;protein binding	Pf00619, Pf02758	Pycard	66824	ENSMUSG00000030793	7
P06909	Complement factor H	Cfh	1.64713	1.46437	1.55575	0.637612	2868.8	3009.9	4841.5	4304.3	2500	3006.4	4749.7	3932.9	36	36	36	36	181	46	46	6.99	52.5932	1234	139.047	0	439.394	defense response;metabolic process;regulation of biological process;response to stimulus	cytoplasm;extracellular;membrane;nucleus	protein binding	Pf00084	Cfh	12628	ENSMUSG00000026365	1
Q8VEA4	Mitochondrial intermembrane space import and assembly protein 40	Chchd4	1.80323	1.31571	1.55947	0.641057	91.5	112.8	184.2	134.4	79.7	112.7	180.7	122.8	2	2	2	2	4	3	3	4.32	32.3741	139	15.515	0	8.17113	metabolic process;regulation of biological process;response to stimulus;transport	mitochondrion	catalytic activity;protein binding	Pf06747	Chchd4	72170	ENSMUSG00000034203	6
Q8C3W1	Uncharacterized protein C1orf198 homolog	2310022B05Rik	1.76416	1.37688	1.57052	0.651243	87.9	85.1	152.6	119.1	76.6	85	149.7	108.8	3	3	3	3	6	4	4	5.24	19.5652	322	35.295	0	13.11		cytoplasm			2310022B05Rik	69551	ENSMUSG00000031983	8
Q04447	Creatine kinase B-type	Ckb	1.47946	1.68126	1.58036	0.660255	795.8	830.6	1203.1	1367.2	693.5	829.6	1180.3	1249.2	13	13	13	13	156	17	17	5.67	60.8924	381	42.686	0	314.551	cellular homeostasis;metabolic process	cytoplasm;mitochondrion	catalytic activity;nucleotide binding;protein binding	Pf00217, Pf02807	Ckb	12709	ENSMUSG00000001270	12
Q9QXC1	Fetuin-B	Fetub	1.78061	1.38375	1.58218	0.661915	581.7	539.6	998.3	775.8	506.9	539	979.4	708.9	6	6	6	6	28	6	6	6.61	24.4845	388	42.685	0	60.9233	regulation of biological process	extracellular	enzyme regulator activity	Pf00031	Fetub	59083	ENSMUSG00000022871	16
P70271	PDZ and LIM domain protein 4	Pdlim4	1.6898	1.50677	1.59829	0.676525	152.5	209.2	305.6	272.5	132.9	209	299.8	249	5	5	5	5	17	7	7	8.05	32.7273	330	35.534	0	27.7965	cell organization and biogenesis		metal ion binding;protein binding	Pf00412, Pf00595	Pdlim4	30794	ENSMUSG00000020388	11
Q9R257	Heme-binding protein 1	Hebp1	1.51912	1.68779	1.60346	0.681186	145.5	45.4	145	161.1	126.8	45.3	142.3	147.2	4	4	4	4	11	5	5	5.26	34.2105	190	21.053	0	19.902	metabolic process	cytoplasm;cytosol;mitochondrion		Pf04832	Hebp1	15199		6
P43024	Cytochrome c oxidase subunit 6A1, mitochondrial	Cox6a1	1.52538	1.71665	1.62102	0.696898	34	50.7	64.6	72.7	29.6	50.6	63.4	66.4	2	2	2	2	8	2	2	9.98	36.9369	111	12.344	0	18.9667	transport	membrane;mitochondrion	catalytic activity;transporter activity	Pf02046	Cox6a1	12861		5
P01027	Complement C3	C3	1.56577	1.70034	1.63305	0.707571	11415.4	12004.3	18334.9	19910.7	9947.9	11990.2	17987.4	18192.6	85	85	85	85	660	96	96	6.73	60.7937	1663	186.366	0	1541.84	coagulation;defense response;metabolic process;regulation of biological process;response to stimulus	extracellular	enzyme regulator activity;protein binding	Pf00207, Pf01759, Pf01821, Pf01835, Pf07677, Pf07678, Pf07703, Pf10569, Pf11974	C3	12266	ENSMUSG00000024164	17
Q9DBG1	Sterol 26-hydroxylase, mitochondrial	Cyp27a1	1.73108	1.54972	1.6404	0.714048	85.8	74.1	138.4	123.9	74.8	74	135.8	113.2	2	2	2	2	5	4	4	9.14	9.38086	533	60.682	0	2.77101	metabolic process	membrane;mitochondrion	catalytic activity;metal ion binding	Pf00067	Cyp27a1	104086	ENSMUSG00000026170	1
P42703	Leukemia inhibitory factor receptor	Lifr	1.73537	1.56016	1.64776	0.72051	242.9	249.1	426.9	383.8	211.7	248.8	418.8	350.7	8	8	8	8	32	11	11	6.04	12.1795	1092	122.497	0	56.7292	cell organization and biogenesis;regulation of biological process;response to stimulus	extracellular;membrane	protein binding;receptor activity;signal transducer activity	Pf00041, Pf09240	Lifr	16880	ENSMUSG00000054263	15
Q62188	Dihydropyrimidinase-related protein 3	Dpysl3	1.83894	1.45791	1.64843	0.72109	908	932.3	1692.1	1341.5	791.3	931.2	1660	1225.7	17	17	17	17	119	23	21	6.49	57.193	570	61.897	0	302.335	cell organization and biogenesis;regulation of biological process;response to stimulus	cytoplasm;cytosol	catalytic activity;protein binding	Pf01979, Pf04909, Pf13147, Pf13594	Dpysl3	22240	ENSMUSG00000024501	18
Q9ESB3	Histidine-rich glycoprotein	Hrg	1.75723	1.57787	1.66755	0.737731	861.6	1021.7	1654.7	1485.8	750.8	1020.5	1623.3	1357.6	10	10	10	10	58	13	13	7.66	23.8095	525	59.126	0	120.811	coagulation;defense response;regulation of biological process;response to stimulus;transport	endosome;extracellular;membrane;vacuole	enzyme regulator activity;metal ion binding;protein binding		Hrg	94175		16
Q9R229	Bone morphogenetic protein 10	Bmp10	2.02206	1.33133	1.67669	0.745617	79.5	120	201.7	132.8	69.3	119.9	197.9	121.3	3	3	3	3	20	8	8	4.84	26.1283	421	47.857	0	26.5915	cell organization and biogenesis;cell proliferation;development;metabolic process;regulation of biological process;response to stimulus	cell surface;cytoplasm;extracellular	protein binding	Pf00019, Pf00688	Bmp10	12154	ENSMUSG00000030046	6
P28665	Murinoglobulin-1	Mug1	1.32789	2.09405	1.71097	0.774815	2849.2	2735	3707.6	5846.8	2482.9	2731.8	3637.3	5342.3	40	40	40	40	267	47	48	6.42	43.1572	1476	165.193	0	626.94	regulation of biological process	extracellular	enzyme regulator activity	Pf00207, Pf01835, Pf07677, Pf07678, Pf07703, Pf10569, Pf11974, Pf13249	Mug1	17836	ENSMUSG00000059908	6
Q91WP6	Serine protease inhibitor A3N	Serpina3n	1.56861	1.95957	1.76409	0.818923	462.8	422.7	694.5	867.6	403.3	422.2	681.3	792.7	11	11	11	11	83	15	12	5.82	36.1244	418	46.688	0	207.94	defense response;regulation of biological process;response to stimulus	extracellular	enzyme regulator activity	Pf00079	Serpina3n	20716		12
Q8BWB1	Synaptopodin 2-like protein	Synpo2l	2.23852	1.29964	1.76908	0.822998	152.7	150	338.8	196.7	133.1	149.8	332.4	179.7	8	8	8	8	18	11	11	9.79	16.7179	975	102.89	0	34.6519	regulation of biological process	cytoplasm;cytoskeleton;nucleus	protein binding	Pf00595	Synpo2l	68760	ENSMUSG00000039376	14
Q01279	Epidermal growth factor receptor	Egfr	1.74551	1.85449	1.8	0.847997	178.2	166.8	301.1	319.9	155.3	166.6	295.4	292.3	7	7	7	7	28	10	10	6.86	10.8264	1210	134.766	0	45.3805	cell organization and biogenesis;cell proliferation;cellular component movement;development;metabolic process;regulation of biological process;response to stimulus	cell surface;cytoplasm;endoplasmic reticulum;endosome;Golgi;membrane;nucleus;organelle lumen	catalytic activity;enzyme regulator activity;nucleotide binding;protein binding;receptor activity;signal transducer activity	Pf00069, Pf00757, Pf01030, Pf07714, Pf14843	Egfr	13649	ENSMUSG00000020122	11
Q8BMK4	Cytoskeleton-associated protein 4	Ckap4	1.81744	1.82427	1.82086	0.864619	1101.7	1211	2101.6	2109.5	960.1	1209.6	2061.8	1927.5	29	29	29	29	84	33	33	5.64	57.3913	575	63.654	0	189.919		cell surface;cytoplasm;cytoskeleton;endoplasmic reticulum;membrane	RNA binding	Pf13166	Ckap4	216197	ENSMUSG00000046841	10
E9PV24	Fibrinogen alpha chain	Fga	1.48278	2.18639	1.83458	0.875454	2967.4	2905.1	4353.8	6419.8	2585.9	2901.7	4271.3	5865.8	31	31	31	31	213	40	40	6.11	44.9937	789	87.375	0	386.92	cell organization and biogenesis;coagulation;defense response;metabolic process;regulation of biological process;response to stimulus	cell surface;cytoplasm;endoplasmic reticulum;extracellular	metal ion binding;protein binding;structural molecule activity	Pf00147, Pf08702, Pf12160	Fga	14161	ENSMUSG00000028001	3
Q8K182	Complement component C8 alpha chain	C8a	1.58729	2.16338	1.87534	0.907149	223.5	223.3	354.6	483.3	194.8	223	347.9	441.6	8	8	8	8	28	14	14	6.54	27.598	587	66.038	0	42.3558	defense response;metabolic process;regulation of biological process;response to stimulus	extracellular;membrane	protein binding	Pf00057, Pf00090, Pf01823, Pf14008	C8a	230558	ENSMUSG00000035031	4
Q9QYR6	Microtubule-associated protein 1A	Map1a	2.4389	1.32668	1.88279	0.912874	20	20.1	48.9	26.6	17.4	20.1	48	24.3	2	2	2	2	8	5	4	5	2.59366	2776	299.957	0	6.97633	cell organization and biogenesis;regulation of biological process	cytoplasm;cytoskeleton;cytosol	protein binding	Pf02463	Map1a; Mtap1a	17754	ENSMUSG00000027254	2
P97447	Four and a half LIM domains protein 1	Fhl1	2.36861	1.4014	1.88501	0.914569	738.8	657.8	1654	978.6	643.8	657	1622.6	894.2	7	7	7	7	26	9	9	8.37	34.2857	280	31.867	0	65.1272	cell differentiation;development;regulation of biological process	cytoplasm;membrane;nucleus	metal ion binding;protein binding	Pf00412	Fhl1	14199	ENSMUSG00000023092	X
P09541	Myosin light chain 4	Myl4	1.7837	2.00345	1.89358	0.921113	1614.2	2558.7	3721.6	4180.1	1406.7	2555.7	3651.1	3819.4	23	23	23	23	134	19	17	5.03	80.3109	193	21.146	0	316.937	regulation of biological process		metal ion binding;protein binding	Pf13499	Myl4	17896		11
Q9QVP4	Myosin regulatory light chain 2, atrial isoform	Myl7	1.82001	1.99569	1.90785	0.931949	1397.8	2173.6	3250	3563.7	1218.1	2171	3188.4	3256.2	16	16	16	16	160	12	12	4.81	80	175	19.438	0	332.776			metal ion binding;protein binding	Pf13405, Pf13499	Myl7	17898	ENSMUSG00000020469	11
Q8K0E8	Fibrinogen beta chain	Fgb	1.53911	2.29645	1.91778	0.939437	3189.1	3125.6	4859.5	7250.7	2779.1	3121.9	4767.4	6625	32	32	32	32	231	30	30	7.08	52.3909	481	54.718	0	481.694	cell organization and biogenesis;coagulation;defense response;metabolic process;regulation of biological process;response to stimulus	cell surface;cytoplasm;extracellular	protein binding;structural molecule activity	Pf00147, Pf01920, Pf08702	Fgb	110135	ENSMUSG00000033831	3
Q9EPC5	Retinoid-binding protein 7	Rbp7	2.31106	1.553	1.93203	0.950116	45.1	41.7	100.3	67.4	39.3	41.7	98.4	61.6	2	2	2	2	7	3	3	6.54	33.5821	134	15.418	0	9.88512	transport	cytoplasm	transporter activity	Pf00061	Rbp7	63954	ENSMUSG00000028996	4
P05977	Myosin light chain 1/3, skeletal muscle isoform	Myl1	1.86347	2.08303	1.97325	0.980572	83.5	133.3	202	225.8	72.8	133.1	198.2	206.3	3	3	3	3	93	9	5	5.03	52.6596	188	20.581	0	178.27			metal ion binding	Pf13499	Myl1	17901	ENSMUSG00000061816	1
Q8VCM7	Fibrinogen gamma chain	Fgg	1.60132	2.38811	1.99472	0.996184	2262	2242.9	3606.9	5379.1	1971.2	2240.3	3538.5	4914.9	27	27	27	27	191	25	25	5.86	72.0183	436	49.36	0	426.656	cell organization and biogenesis;coagulation;defense response;metabolic process;regulation of biological process;response to stimulus;transport	cell surface;cytoplasm;extracellular	metal ion binding;protein binding;structural molecule activity	Pf00147, Pf08702	Fgg	99571	ENSMUSG00000033860	3
P12242	Mitochondrial brown fat uncoupling protein 1	Ucp1	2.34355	1.83226	2.0879	1.06205	150.7	97.3	290.6	227.2	131.3	97.2	285.1	207.6	3	3	3	3	14	6	6	9.14	23.7785	307	33.226	0	26.792	cell differentiation;metabolic process;regulation of biological process;response to stimulus;transport	membrane;mitochondrion	nucleotide binding;protein binding;structural molecule activity;transporter activity	Pf00153	Ucp1	22227	ENSMUSG00000031710	8
Q9DCB1	High mobility group nucleosome-binding domain-containing protein 3	Hmgn3	2.38884	1.84216	2.1155	1.081	49.6	54.3	124.1	95.7	43.2	54.2	121.7	87.4	2	2	2	2	2	2	2	9.7	25.2525	99	10.763	0.000798085	5.43608	cell organization and biogenesis;regulation of biological process	chromosome;nucleus	DNA binding;protein binding	Pf01101	Hmgn3	94353	ENSMUSG00000066456	9
Q9D8Y0	EF-hand domain-containing protein D2	Efhd2	2.69966	1.55418	2.12692	1.08877	851.6	926.7	2400.4	1381.9	742.1	925.6	2354.9	1262.7	10	10	10	10	44	12	12	5.06	42.0833	240	26.775	0	81.0266		membrane	metal ion binding;protein binding		Efhd2	27984		4
Q91Z83	Myosin-7	Myh7	2.18121	2.273	2.2271	1.15517	2229.5	1136.8	3671.3	3825.8	1942.9	1135.5	3601.7	3495.7	26	26	26	26	1873	184	29	5.76	62.3773	1935	222.741	0	4539.67	cell organization and biogenesis;cellular component movement;metabolic process;regulation of biological process;response to stimulus	cytoplasm;cytoskeleton	catalytic activity;motor activity;nucleotide binding;protein binding;structural molecule activity	Pf00038, Pf00063, Pf01576, Pf02736, Pf04111, Pf04156, Pf05483, Pf05622, Pf06160, Pf07888, Pf09726, Pf12128, Pf13514, Pf13851	Myh7	140781	ENSMUSG00000053093	14
P29268	Connective tissue growth factor	Ctgf	2.90387	1.63558	2.26973	1.18252	134	144.8	404.8	228	116.8	144.6	397.1	208.3	8	8	8	8	15	9	9	7.81	34.4828	348	37.798	0	17.0983	cell communication;cell differentiation;cell proliferation;cellular component movement;metabolic process;regulation of biological process;response to stimulus;transport	cytosol;extracellular;Golgi	protein binding	Pf00007, Pf00090, Pf00093, Pf00219	Ctgf	14219	ENSMUSG00000019997	10
Q61646	Haptoglobin	Hp	1.36493	3.29668	2.33081	1.22083	106.5	104.5	144	347.8	92.8	104.4	141.3	317.8	5	5	5	5	24	6	5	6.29	17.0029	347	38.727	0	37.0519	defense response;metabolic process;regulation of biological process;response to stimulus	endoplasmic reticulum;extracellular;Golgi	antioxidant activity;catalytic activity;protein binding	Pf00084, Pf00089	Hp	15439	ENSMUSG00000031722	8
P07759	Serine protease inhibitor A3K	Serpina3k	2.55419	2.71802	2.6361	1.39841	3718.2	3768.8	9561.6	10174.9	3240.2	3764.4	9380.4	9296.9	28	28	28	28	395	25	18	5.16	51.1962	418	46.85	0	1225.78	regulation of biological process;response to stimulus	extracellular	enzyme regulator activity;protein binding	Pf00079	Serpina3k	20714		12

## Sheet: Tabls S4b
Accession	Description	Primary Gene ID	Ratio Mut1 / Avg(CTL)	Ratio Mut2 / Avg(CTL)	Avg Ratio Mut/CTL	Log2 Avg Ratio Mut/CTL	TMT Abundances (Normalized): 128, CTL1	TMT Abundances (Normalized): 129, CTL2	TMT Abundances (Normalized): 130, Mut1	TMT Abundances (Normalized): 131, Mut2	TMT Abundances: 128, CTL1	TMT Abundances: 129, CTL2	TMT Abundances: 130, Mut1	TMT Abundances: 131, Mut2	Abundances Count: 128, CTL1	Abundances Count: 129, CTL2	Abundances Count: 130, Mut1	Abundances Count: 131, Mut2	# PSMs	# Peptides	# Unique Peptides	calc. pI	% Sequence Coverage	# AAs	MW [kDa]	Exp. q-value	Score Sequest HT	Biological Process	Cellular Component	Molecular Function	Pfam IDs	Gene IDs	Entrez Gene ID	Ensembl Gene ID	Chromosome
Q8CFE4	SCY1-like protein 2	Scyl2	0.755008	0.776579	0.765794	-0.405437	37.2	27.7	24.5	25.2	32.4	27.7	24	23	2	2	2	2	3	3	3	8.02	4.4086	930	103.251	0.000540103	2.44387	metabolic process;regulation of biological process;transport	cytoplasm;endosome;Golgi;membrane	catalytic activity;nucleotide binding;protein binding	Pf00069, Pf08430	Scyl2	213326	ENSMUSG00000069539	10
Q9CR62	Mitochondrial 2-oxoglutarate/malate carrier protein	Slc25a11	0.63802	0.779135	0.708577	-0.648328	3625.5	3544.5	2287.3	2793.2	3159.4	3540.3	2243.9	2552.2	10	10	10	10	103	10	10	9.94	34.7134	314	34.133	0	190.659	metabolic process;transport	membrane;mitochondrion;nucleus	RNA binding;structural molecule activity;transporter activity	Pf00153	Slc25a11	67863	ENSMUSG00000014606	11
Q8BTJ4	Bis(5'-adenosyl)-triphosphatase enpp4	Enpp4	0.770848	0.779257	0.775053	-0.375482	69.8	72.9	55	55.6	60.8	72.8	54	50.8	2	2	2	2	7	4	4	6.73	10.0877	456	51.578	0	8.33295	coagulation;metabolic process;regulation of biological process	membrane	catalytic activity;metal ion binding	Pf01663	Enpp4	224794	ENSMUSG00000023961	17
Q8R1I1	Cytochrome b-c1 complex subunit 9	Uqcr10	0.73571	0.780869	0.75829	-0.442791	534.4	590.5	413.8	439.2	465.7	589.8	406	401.3	4	4	4	4	23	2	2	9.19	37.5	64	7.441	0	65.3667	cell organization and biogenesis;metabolic process;transport	membrane;mitochondrion	catalytic activity;transporter activity	Pf05365	Uqcr10	66152	ENSMUSG00000059534	11
Q99MR9	Protein phosphatase 1 regulatory subunit 3A	Ppp1r3a	0.723537	0.781133	0.752335	-0.466862	1249.8	1319.8	929.6	1003.6	1089.1	1318.2	912	917	26	26	26	26	73	40	40	5.1	44.3526	1089	121.36	0	136.089	metabolic process	membrane	catalytic activity;protein binding	Pf03370	Ppp1r3a	140491	ENSMUSG00000042717	6
Q99JY4	TraB domain-containing protein	Trabd	0.643512	0.781884	0.712698	-0.635961	168.3	191.6	115.8	140.7	146.7	191.4	113.6	128.6	2	2	2	2	5	2	2	8.41	7.97872	376	42.162	0.000798085	13.1752				Pf01963	Trabd	67976	ENSMUSG00000015363	15
P26039	Talin-1	Tln1	0.752004	0.782055	0.767029	-0.411188	11439	9645.2	7927.7	8244.5	9968.5	9633.9	7777.4	7533.1	96	96	96	96	524	132	118	6.18	65.7222	2541	269.653	0	1259.03	cell organization and biogenesis	cell surface;cytoplasm;cytoskeleton;membrane	protein binding;structural molecule activity	Pf00373, Pf01608, Pf02174, Pf08913, Pf09141, Pf09379	Tln1	21894	ENSMUSG00000028465	4
P50544	Very long-chain specific acyl-CoA dehydrogenase, mitochondrial	Acadvl	0.733814	0.782379	0.758096	-0.446514	12808.6	11307.6	8848.4	9434	11162	11294.3	8680.7	8619.9	57	57	57	57	649	49	49	8.75	68.5976	656	70.831	0	1643.04	cell differentiation;metabolic process;regulation of biological process;response to stimulus	cytoplasm;membrane;mitochondrion;nucleus	catalytic activity;nucleotide binding	Pf00441, Pf02770, Pf02771, Pf08028	Acadvl	11370	ENSMUSG00000018574	11
P14148	60S ribosomal protein L7	Rpl7	0.519581	0.783379	0.65148	-0.944579	820.8	726.6	402	606.1	715.3	725.7	394.4	553.8	7	7	7	7	40	10	10	10.89	35.5556	270	31.4	0	79.3928	metabolic process	cytoplasm;membrane;nucleus;ribosome	DNA binding;protein binding;RNA binding;structural molecule activity	Pf00327, Pf08079	Rpl7	19989	ENSMUSG00000043716	1
P39655	Arachidonate 12-lipoxygenase, 12S-type	Alox12	0.626692	0.7853	0.705996	-0.67417	66.4	37	32.4	40.6	57.9	37	31.8	37.1	2	2	2	2	16	9	9	6.19	20.6637	663	75.341	0	27.3023	cellular component movement;metabolic process;regulation of biological process;response to stimulus	cytoplasm;cytosol;membrane	catalytic activity;metal ion binding;protein binding	Pf00305, Pf01477	Alox12	11684	ENSMUSG00000000320	11
P23242	Gap junction alpha-1 protein	Gja1	0.597174	0.785583	0.691378	-0.743777	419.3	557.3	291.6	383.6	365.4	556.6	286.1	350.5	4	4	4	4	15	6	6	8.76	19.8953	382	42.977	0	40.3684	cell communication;cell death;cell differentiation;cell organization and biogenesis;cellular component movement;cellular homeostasis;defense response;regulation of biological process;response to stimulus;transport	cytoplasm;cytosol;endoplasmic reticulum;endosome;Golgi;membrane;mitochondrion;vacuole	protein binding;signal transducer activity;transporter activity	Pf00029, Pf03508, Pf10582	Gja1	14609	ENSMUSG00000050953	10
Q8VDC1	FYVE and coiled-coil domain-containing protein 1	Fyco1	0.70198	0.78681	0.744395	-0.510499	777.2	748.2	535.4	600.1	677.3	747.3	525.3	548.3	18	18	18	18	52	35	34	4.98	28.6708	1437	162.235	0	85.5041	cellular component movement;regulation of biological process;transport	endosome;membrane;vacuole	catalytic activity;metal ion binding;motor activity	Pf01363, Pf01576, Pf02759, Pf10174, Pf12128, Pf13897	Fyco1	17281	ENSMUSG00000025241	9
Q78IK2	Up-regulated during skeletal muscle growth protein 5	Usmg5	0.685059	0.787186	0.736122	-0.5457	2394.6	2687.3	1740.7	2000.2	2086.8	2684.1	1707.7	1827.6	6	6	6	6	58	6	6	9.83	27.5862	58	6.377	0	173.978		membrane;mitochondrion		Pf14960	Usmg5; LOC100504912; LOC102642507	66477; 102642507	ENSMUSG00000071528	19; 4
Q9ET78	Junctophilin-2	Jph2	0.771887	0.789085	0.780486	-0.373538	691.7	785.2	570	582.7	602.8	784.3	559.2	532.4	11	11	11	11	68	20	19	8.16	39.9425	696	74.647	0	141.82	cellular homeostasis;development;regulation of biological process;transport	endoplasmic reticulum;membrane	protein binding;transporter activity	Pf02493	Jph2	59091	ENSMUSG00000017817	2
Q8CI78	Required for meiotic nuclear division protein 1 homolog	Rmnd1	0.541688	0.789228	0.665458	-0.884465	101	92.1	52.3	76.2	88	92	51.3	69.6	5	5	5	5	19	8	8	7.99	20.2222	450	51.81	0	30.0314	metabolic process;regulation of biological process	mitochondrion		Pf02582	Rmnd1	66084	ENSMUSG00000019763	10
Q9D6M3	Mitochondrial glutamate carrier 1	Slc25a22	0.624824	0.791256	0.70804	-0.678478	558.3	507.6	333	421.7	486.5	507	326.7	385.3	9	9	9	9	24	9	9	9.09	32.1981	323	34.648	0	45.1339	metabolic process;transport	membrane;mitochondrion	structural molecule activity;transporter activity	Pf00153	Slc25a22	68267	ENSMUSG00000019082	7
Q5IRJ6	Zinc transporter 9	Slc30a9	0.772433	0.791835	0.782134	-0.372518	254.7	240.1	191.1	195.9	222	239.8	187.5	179	4	4	4	4	22	12	13	8.69	22.575	567	62.836	0	33.8908	metabolic process;regulation of biological process;transport	cytoplasm;cytoskeleton;membrane;nucleus	protein binding;transporter activity	Pf01545	Slc30a9	109108	ENSMUSG00000029221	5
Q6ZQB6	Inositol hexakisphosphate and diphosphoinositol-pentakisphosphate kinase 2	Ppip5k2	0.706359	0.793971	0.750165	-0.501527	555.5	506	374.9	421.4	484.1	505.4	367.8	385	10	10	10	10	35	19	13	7.94	20.1063	1129	128.345	0	56.4832	metabolic process	cytoplasm;cytosol	catalytic activity;nucleotide binding	Pf00328, Pf08443	Ppip5k2	227399	ENSMUSG00000040648	1
Q9D8B4	NADH dehydrogenase [ubiquinone] 1 alpha subcomplex subunit 11	Ndufa11	0.769675	0.794131	0.781903	-0.377678	430.3	469.3	346.2	357.2	375	468.7	339.6	326.4	4	4	4	4	52	4	4	8.35	36.1702	141	14.972	0	119.277	metabolic process;transport	membrane;mitochondrion		Pf02466	Ndufa11	69875		17
Q91XE8	Transmembrane protein 205	Tmem205	0.760433	0.794436	0.777434	-0.395107	221.4	231.5	172.2	179.9	192.9	231.2	168.9	164.4	3	3	3	3	12	3	3	9.42	13.7566	189	21.166	0	16.0681		membrane		Pf13664	Tmem205	235043	ENSMUSG00000040883	9
Q3UIU2	NADH dehydrogenase [ubiquinone] 1 beta subcomplex subunit 6	Ndufb6	0.723595	0.794525	0.75906	-0.466745	940.5	864.1	652.9	716.9	819.6	863.1	640.5	655	5	5	5	5	51	6	6	9.79	35.1562	128	15.505	0	95.3193	metabolic process;transport	membrane;mitochondrion		Pf09782	Ndufb6	230075	ENSMUSG00000071014	4
A2ARP1	Inositol hexakisphosphate and diphosphoinositol-pentakisphosphate kinase 1	Ppip5k1	0.620976	0.795431	0.708204	-0.68739	43.9	52.4	29.9	38.3	38.3	52.3	29.3	35	2	2	2	2	14	10	4	5.39	9.81894	1436	159.822	0	31.8773	metabolic process	cytoplasm;cytosol;membrane	catalytic activity;nucleotide binding	Pf00328	Ppip5k1	327655	ENSMUSG00000033526	2
P62754	40S ribosomal protein S6	Rps6-ps4	0.68134	0.797439	0.739389	-0.553553	1654.6	1702.9	1143.8	1338.7	1441.9	1700.9	1122.1	1223.2	11	11	11	11	35	12	11	10.84	32.9317	249	28.663	0	76.6786	cell death;cell differentiation;cell organization and biogenesis;cell proliferation;metabolic process;regulation of biological process;response to stimulus	cytoplasm;membrane;nucleus;ribosome	protein binding;RNA binding;structural molecule activity	Pf01092	Rps6-ps4; Rps6; LOC105244208	667739; 20104; 105244208	ENSMUSG00000028495	2; 4
Q7TSH2	Phosphorylase b kinase regulatory subunit beta	Phkb	0.673282	0.801911	0.737596	-0.570717	133.5	138.6	91.6	109.1	116.3	138.4	89.9	99.7	4	4	4	4	20	10	10	6.83	10.4147	1085	123.811	0	33.0581	metabolic process	membrane	catalytic activity;protein binding	Pf00723	Phkb	102093	ENSMUSG00000036879	8
P34914	Bifunctional epoxide hydrolase 2	Ephx2	0.725126	0.802031	0.763579	-0.463696	3744.7	3107.9	2484.5	2748	3263.3	3104.2	2437.4	2510.9	21	21	21	21	205	22	23	6.19	50.1805	554	62.475	0	512.73	defense response;metabolic process;regulation of biological process;response to stimulus	cytoplasm;cytosol	catalytic activity;metal ion binding;protein binding	Pf00561, Pf00702, Pf12146, Pf12695, Pf12697, Pf13242, Pf13419	Ephx2	13850	ENSMUSG00000022040	14
Q8BMF3	NADP-dependent malic enzyme, mitochondrial	Me3	0.724875	0.80389	0.764382	-0.464197	2535.3	2370.1	1777.9	1971.7	2209.4	2367.3	1744.2	1801.6	18	18	18	18	92	21	20	7.83	40.2318	604	67.056	0	195.627	metabolic process	mitochondrion;organelle lumen	catalytic activity;metal ion binding;nucleotide binding	Pf00390, Pf03949	Me3	109264	ENSMUSG00000030621	7
Q9Z2Z6	Mitochondrial carnitine/acylcarnitine carrier protein	Slc25a20	0.559509	0.804301	0.681905	-0.837767	1852	1551.7	952.2	1368.8	1613.9	1549.9	934.2	1250.7	10	10	10	10	81	12	12	9.11	46.1794	301	33.005	0	169.046	metabolic process;transport	cytoplasm;membrane;mitochondrion	structural molecule activity;transporter activity	Pf00153	Slc25a20	57279	ENSMUSG00000032602	9
Q9D0M3	Cytochrome c1, heme protein, mitochondrial	Cyc1	0.674457	0.805335	0.739896	-0.568201	3016.4	3760.9	2285.5	2729	2628.6	3756.5	2242.2	2493.5	13	13	13	13	242	12	12	9.16	54.7692	325	35.305	0	613.88	metabolic process;response to stimulus;transport	membrane;mitochondrion;nucleus	metal ion binding;protein binding	Pf02167	Cyc1	66445	ENSMUSG00000022551	15
Q7TNG8	Probable D-lactate dehydrogenase, mitochondrial	Ldhd	0.74929	0.806055	0.777673	-0.416403	325.2	309	237.6	255.6	283.4	308.6	233.1	233.5	7	7	7	7	19	9	9	6.62	28.9256	484	51.815	0	38.9902	metabolic process	membrane;mitochondrion	catalytic activity;nucleotide binding;protein binding	Pf01565, Pf02913	Ldhd	52815	ENSMUSG00000031958	8
Q922S4	cGMP-dependent 3',5'-cyclic phosphodiesterase	Pde2a	0.762132	0.807743	0.784938	-0.391887	192.6	184.5	143.7	152.3	167.8	184.3	141	139.2	2	2	2	2	4	4	6	5.38	6.00437	916	103.183	0.00128833	4.22697	metabolic process;regulation of biological process;response to stimulus;transport	cytoplasm;cytosol;endoplasmic reticulum;Golgi;membrane;nucleus;organelle lumen	catalytic activity;metal ion binding;nucleotide binding;protein binding	Pf00233, Pf01590, Pf13185, Pf13492	Pde2a	207728		7
Q9CYH2	Redox-regulatory protein FAM213A	Fam213a	0.758373	0.808291	0.783332	-0.39902	714.1	680.2	528.7	563.5	622.3	679.4	518.7	514.9	7	7	7	7	36	10	10	9.17	37.6147	218	24.379	0	47.7827	metabolic process;regulation of biological process	cytoplasm;mitochondrion	antioxidant activity;catalytic activity	Pf00578, Pf13911	5730469M10Rik; Fam213a	70564	ENSMUSG00000021792	14
P83882	60S ribosomal protein L36a	Rpl36al	0.769263	0.811309	0.790286	-0.378452	502.2	463.4	371.4	391.7	437.6	462.9	364.4	357.9	4	4	4	4	18	4	4	10.58	21.6981	106	12.433	0	20.9361	metabolic process;response to stimulus	cytoplasm;ribosome	structural molecule activity	Pf00935	Rpl36al; Rpl36a; Rpl36a-ps3	66483; 19982; 100043893	ENSMUSG00000049751; ENSMUSG00000079435	12; X; 6
Q9DAT5	Mitochondrial tRNA-specific 2-thiouridylase 1	Trmu	0.773133	0.814741	0.793937	-0.371212	257.2	247.5	195.1	205.6	224.1	247.2	191.4	187.9	5	5	5	5	18	8	8	8.4	21.8225	417	47.21	0	37.2135	cell organization and biogenesis;metabolic process	mitochondrion	catalytic activity;nucleotide binding;RNA binding	Pf00733, Pf02540, Pf02568, Pf03054	Trmu	72026	ENSMUSG00000022386	15
Q8BWT1	3-ketoacyl-CoA thiolase, mitochondrial	Acaa2	0.718871	0.814926	0.766899	-0.476195	10010.7	9230.3	6915.9	7840	8723.8	9219.4	6784.8	7163.5	41	41	41	41	618	37	37	8.09	80.6045	397	41.803	0	1873.84	cell organization and biogenesis;metabolic process;regulation of biological process;response to stimulus	membrane;mitochondrion;organelle lumen	catalytic activity;RNA binding	Pf00108, Pf02801, Pf02803	Acaa2	52538	ENSMUSG00000036880	18
Q9JLM9	Growth factor receptor-bound protein 14	Grb14	0.745763	0.815077	0.78042	-0.423211	196.3	199	147.4	161.1	171.1	198.8	144.6	147.2	5	5	5	5	13	10	10	8.44	28.2528	538	60.534	0	33.3018	regulation of biological process;response to stimulus	cytoplasm;endosome;Golgi;membrane	protein binding	Pf00017, Pf00169, Pf00788, Pf08947	Grb14	50915	ENSMUSG00000026888	2
Q8BPM0	Disheveled-associated activator of morphogenesis 1	Daam1	0.678835	0.815877	0.747356	-0.558867	332.5	357.8	234.3	281.6	289.8	357.4	229.9	257.3	4	4	4	4	14	12	11	7.46	12.3491	1077	123.293	0	19.0563	cell organization and biogenesis	cytoplasm;membrane	protein binding	Pf02181, Pf06367, Pf06371	Daam1	208846	ENSMUSG00000034574	12
P70313	Nitric oxide synthase, endothelial	Nos3	0.713004	0.816143	0.764574	-0.488017	57.6	76.2	47.7	54.6	50.2	76.1	46.8	49.9	3	3	3	3	11	5	5	7.02	4.40932	1202	132.832	0	12.3651	cellular component movement;metabolic process;regulation of biological process;response to stimulus	cytoplasm;cytoskeleton;cytosol;Golgi;membrane;mitochondrion;nucleus	catalytic activity;metal ion binding;nucleotide binding;protein binding	Pf00175, Pf00258, Pf00667, Pf02898	Nos3	18127	ENSMUSG00000028978	5
Q64444	Carbonic anhydrase 4	Car4	0.703627	0.818653	0.76114	-0.507117	83.5	109.5	67.9	79	72.8	109.4	66.6	72.2	2	2	2	2	4	3	3	8.21	11.4754	305	34.33	0.000798085	7.73021	metabolic process;transport	cell surface;endoplasmic reticulum;Golgi;membrane	catalytic activity;metal ion binding;protein binding	Pf00194	Car4	12351	ENSMUSG00000000805	11
Q924D0	Reticulon-4-interacting protein 1, mitochondrial	Rtn4ip1	0.756169	0.819525	0.787847	-0.403219	1339.8	1245.6	977.5	1059.4	1167.6	1244.1	959	968	13	13	13	13	71	14	14	9.2	40.1515	396	43.344	0	176.819	metabolic process;regulation of biological process	membrane;mitochondrion	catalytic activity;metal ion binding	Pf00107, Pf08240, Pf13602	Rtn4ip1	170728		10
Q5U458	DnaJ homolog subfamily C member 11	Dnajc11	0.623438	0.820813	0.722126	-0.681681	335.6	296.7	197.1	259.5	292.5	296.4	193.4	237.1	4	4	4	4	16	7	7	8.32	15.2057	559	63.194	0	36.6584	transport	membrane;mitochondrion		Pf00226, Pf06936, Pf11875	Dnajc11	230935	ENSMUSG00000039768	4
P47911	60S ribosomal protein L6	Rpl6	0.742863	0.822711	0.782787	-0.428832	973.4	925.2	705.2	781	848.3	924.1	691.8	713.6	8	8	8	8	47	11	11	10.7	31.0811	296	33.489	0	92.3688	cell organization and biogenesis;metabolic process	cytoplasm;membrane;nucleus;ribosome	protein binding;RNA binding;structural molecule activity	Pf01159, Pf03868	Rpl6	19988	ENSMUSG00000029614	5
Q8VEM8	Phosphate carrier protein, mitochondrial	Slc25a3	0.679874	0.824183	0.752029	-0.55666	4734.6	4643.9	3188.1	3864.8	4126	4638.4	3127.7	3531.3	16	16	16	16	146	14	14	9.26	35.2941	357	39.606	0	265.708	metabolic process;transport	membrane;mitochondrion;nucleus	protein binding;structural molecule activity;transporter activity	Pf00153	Slc25a3	18674	ENSMUSG00000061904	10
Q9D023	Mitochondrial pyruvate carrier 2	Mpc2	0.682171	0.824378	0.753275	-0.551794	1094	1081.7	742.1	896.8	953.4	1080.4	728	819.4	4	4	4	4	29	4	4	10.61	17.3228	127	14.277	0	33.2746	regulation of biological process;transport	membrane;mitochondrion;nucleus	transporter activity	Pf03650	Mpc2	70456	ENSMUSG00000026568	1
P53986	Monocarboxylate transporter 1	Slc16a1	0.726908	0.82565	0.776279	-0.460156	1187.3	1103.5	832.6	945.7	1034.7	1102.2	816.8	864.1	9	9	9	9	23	8	8	7.47	15.4158	493	53.232	0	44.9931	cell organization and biogenesis;metabolic process;regulation of biological process;response to stimulus;transport	membrane;mitochondrion	protein binding;transporter activity	Pf00083, Pf07690	Slc16a1	20501	ENSMUSG00000032902	3
Q8BYJ6	TBC1 domain family member 4	Tbc1d4	0.756734	0.826648	0.791691	-0.402143	368	330	264.1	288.5	320.7	329.6	259.1	263.6	9	9	9	9	25	16	16	7.33	17.062	1307	147.358	0	47.2834	cell organization and biogenesis;regulation of biological process;response to stimulus;transport	cytoplasm;membrane	enzyme regulator activity;protein binding	Pf00566, Pf00640, Pf11830	Tbc1d4	210789		14
P49817	Caveolin-1	Cav1	0.673202	0.826798	0.75	-0.570889	893.8	952.6	621.5	763.3	778.9	951.5	609.7	697.4	9	9	9	9	48	8	7	6.02	45.5056	178	20.525	0	80.0876	cell differentiation;cell organization and biogenesis;cellular homeostasis;metabolic process;regulation of biological process;response to stimulus;transport	cell surface;cytoplasm;cytosol;endoplasmic reticulum;endosome;Golgi;membrane;mitochondrion	enzyme regulator activity;protein binding;structural molecule activity	Pf01146	Cav1	12389	ENSMUSG00000007655	6
Q9CQW2	ADP-ribosylation factor-like protein 8B	Arl8b	0.765094	0.827735	0.796415	-0.386292	491.5	479.1	371.3	401.7	428.3	478.5	364.3	367	8	8	8	8	20	8	2	8.43	46.2366	186	21.525	0	46.3884	cell division;cell organization and biogenesis;regulation of biological process;response to stimulus	cytoplasm;cytoskeleton;endosome;membrane;vacuole	catalytic activity;nucleotide binding;protein binding;signal transducer activity	Pf00025, Pf00071, Pf00503, Pf04670, Pf08477, Pf09439	Arl8b	67166	ENSMUSG00000030105	6
Q3UUG6	TBC1 domain family member 24	Tbc1d24	0.724796	0.828338	0.776567	-0.464354	41	32.4	26.6	30.4	35.7	32.4	26.1	27.8	2	2	2	2	8	5	5	7.24	10.1604	561	63.195	0	13.3495	cell organization and biogenesis;regulation of biological process	cytoplasm	enzyme regulator activity	Pf00566, Pf07534	Tbc1d24	224617	ENSMUSG00000036473	17
Q8VD26	Transmembrane protein 143	Tmem143	0.772375	0.829359	0.800867	-0.372626	170.8	152.1	124.7	133.9	148.8	151.9	122.3	122.3	5	5	5	5	21	10	10	9.26	23.5808	458	51.563	0	40.2483	cell differentiation	membrane;mitochondrion			Tmem143	70209		7
Q641P0	Actin-related protein 3B	Actr3b	0.735874	0.830486	0.78318	-0.44247	38.2	37.9	28	31.6	33.3	37.9	27.5	28.9	2	2	2	2	10	5	2	6.02	12.6794	418	47.549	0	19.7112	cell organization and biogenesis;regulation of biological process	cytoplasm;cytoskeleton	nucleotide binding;protein binding	Pf00022	Actr3b	242894	ENSMUSG00000056367	5
Q8BLY2	Probable threonine--tRNA ligase 2, cytoplasmic	Tarsl2	0.688405	0.831116	0.75976	-0.538671	342.6	341.3	235.4	284.2	298.6	340.9	230.9	259.7	7	7	7	7	36	16	15	7.53	20.8861	790	91.26	0	44.6754	metabolic process	cytoplasm	catalytic activity;nucleotide binding;RNA binding	Pf00587, Pf02824, Pf03129, Pf07973	Tarsl2	272396	ENSMUSG00000030515	7
A2AGT5	Cytoskeleton-associated protein 5	Ckap5	0.768372	0.831831	0.800102	-0.380124	423.2	364.7	302.7	327.7	368.8	364.3	297	299.4	15	15	15	15	48	30	31	7.96	18.3563	2032	225.492	0	70.6408	cell division;cell organization and biogenesis;transport	chromosome;cytoplasm;cytoskeleton;membrane	protein binding		Ckap5	75786		2
Q9D8Y1	Transmembrane protein 126A	Tmem126a	0.687044	0.833942	0.760493	-0.541526	117.2	102	75.3	91.4	102.1	101.9	73.9	83.5	3	3	3	3	7	4	4	9.41	16.3265	196	21.526	0	12.7047		membrane;mitochondrion		Pf07114	Tmem126a	66271	ENSMUSG00000030615	7
Q3TZ89	Protein transport protein Sec31B	Sec31b	0.62069	0.83466	0.727675	-0.688056	68.9	44.2	35.1	47.2	60	44.1	34.4	43.1	2	2	2	2	2	2	2	7.77	2.07254	1158	125.553	0.00617849	3.14204	transport	cytoplasm;endoplasmic reticulum;membrane	protein binding	Pf00400	Sec31b	240667	ENSMUSG00000051984	19
Q3TUH1	Phosphatidate cytidylyltransferase, mitochondrial	Tamm41	0.716289	0.834951	0.77562	-0.481386	101	84.4	66.4	77.4	88	84.3	65.1	70.7	2	2	2	2	4	3	3	8.98	13.9466	337	37.804	0	6.65442	metabolic process	membrane;mitochondrion	catalytic activity	Pf09139	Tamm41	68971		6
Q3TL44	NLR family member X1	Nlrx1	0.747941	0.837891	0.792916	-0.419004	317.6	289.4	227	254.3	276.8	289.1	222.7	232.4	7	7	7	7	18	12	12	7.37	17.0256	975	107.763	0	34.6572	defense response;regulation of biological process;response to stimulus	membrane;mitochondrion	nucleotide binding;protein binding	Pf05729	Nlrx1	270151	ENSMUSG00000032109	9
Q8BXN7	Protein phosphatase 1K, mitochondrial	Ppm1k	0.727549	0.838153	0.782851	-0.458883	99	98.1	71.7	82.6	86.3	98	70.3	75.5	2	2	2	2	4	3	3	6.39	9.67742	372	40.893	0	8.93576	metabolic process	mitochondrion;organelle lumen	catalytic activity;metal ion binding	Pf00481, Pf13672	Ppm1k	243382	ENSMUSG00000037826	6
P84099	60S ribosomal protein L19	Rpl19	0.557158	0.840371	0.698764	-0.843843	90.3	103.9	54.1	81.6	78.7	103.8	53.1	74.6	3	3	3	3	14	4	3	11.47	19.3878	196	23.451	0	19.3569	metabolic process	cytoplasm;membrane;ribosome	RNA binding;structural molecule activity	Pf01280	Rpl19; Rpl19-ps11	19921; 100041511	ENSMUSG00000017404	11; 8
Q9QYR9	Acyl-coenzyme A thioesterase 2, mitochondrial	Acot2	0.748812	0.840411	0.794612	-0.417324	3018.8	2474.7	2056.8	2308.4	2630.7	2471.8	2017.8	2109.2	22	22	22	22	162	22	15	7.36	41.7219	453	49.626	0	373.753	metabolic process;response to stimulus	mitochondrion;organelle lumen	catalytic activity;protein binding	Pf01738, Pf04775, Pf08840	Acot2	171210	ENSMUSG00000021226	12
Q8CC88	von Willebrand factor A domain-containing protein 8	Vwa8	0.703369	0.840785	0.772077	-0.507646	6434.9	5671.4	4257.6	5089.4	5607.7	5664.7	4176.9	4650.2	71	71	71	71	311	87	87	6.6	48.6089	1905	213.287	0	682.657		extracellular;mitochondrion	catalytic activity;nucleotide binding	Pf00092, Pf07728, Pf13191, Pf13519, Pf13521	Vwa8	219189	ENSMUSG00000058997	14
Q921U8	Smoothelin	Smtn	0.737004	0.841278	0.789141	-0.440255	651.4	647.1	478.5	546.2	567.7	646.3	469.4	499.1	7	7	7	7	29	14	14	8.95	19.8267	923	100.228	0	34.3713		cytoplasm;cytoskeleton	protein binding	Pf00307, Pf11971, Pf12510	Smtn	29856	ENSMUSG00000020439	11
Q61586	Glycerol-3-phosphate acyltransferase 1, mitochondrial	Gpam	0.752126	0.842381	0.797253	-0.410955	79.3	73.6	57.5	64.4	69.1	73.5	56.4	58.8	2	2	2	2	7	4	4	7.84	6.89238	827	93.645	0	12.9559	defense response;metabolic process;regulation of biological process;response to stimulus;transport	membrane;mitochondrion	catalytic activity	Pf01553	Gpam	14732	ENSMUSG00000024978	19
Q61102	ATP-binding cassette sub-family B member 7, mitochondrial	Abcb7	0.772907	0.845511	0.809209	-0.371634	930.3	794.1	666.4	729	810.7	793.2	653.8	666.1	13	13	13	13	47	16	16	9.32	26.1968	752	82.529	0	99.7804	cellular homeostasis;transport	membrane;mitochondrion	catalytic activity;nucleotide binding;transporter activity	Pf00005, Pf00664, Pf13207, Pf13304	Abcb7	11306	ENSMUSG00000031333	X
Q9D4H8	Cullin-2	Cul2	0.752859	0.847839	0.800349	-0.409548	613.5	532	431.2	485.6	534.6	531.4	423	443.7	13	13	13	13	25	16	17	7.01	23.3557	745	86.821	0	30.0402	metabolic process		catalytic activity;protein binding	Pf00888, Pf10557	Cul2	71745	ENSMUSG00000024231	18
P62242	40S ribosomal protein S8	Rps8	0.740799	0.847958	0.794378	-0.432846	1280.5	1145.8	898.7	1028.7	1115.9	1144.5	881.7	939.9	12	12	12	12	58	14	14	10.32	52.4038	208	24.19	0	130.327	metabolic process	cytoplasm;membrane;nucleus;ribosome	RNA binding;structural molecule activity	Pf01201	Rps8; Gm15501	20116; 100040298	ENSMUSG00000047675	4; 7
Q9CZM2	60S ribosomal protein L15	Rpl15	0.660437	0.848163	0.7543	-0.598506	210.3	260.6	155.5	199.7	183.3	260.3	152.6	182.5	2	2	2	2	13	3	3	11.62	17.1569	204	24.131	0	30.0201	metabolic process	membrane;nucleus;ribosome	protein binding;RNA binding;structural molecule activity	Pf00827	Rpl15	66480	ENSMUSG00000012405	14
Q9CRB8	Mitochondrial fission process protein 1	Mtfp1	0.730677	0.849425	0.790051	-0.452695	539.3	582.4	409.8	476.4	470	581.7	402	435.3	6	6	6	6	32	8	8	8.68	37.3494	166	18.303	0	60.4993	cell death;cell organization and biogenesis	membrane;mitochondrion		Pf10558	Mtfp1	67900	ENSMUSG00000004748	11
P48962	ADP/ATP translocase 1	Slc25a4	0.705181	0.849436	0.777309	-0.503935	14558.5	14293.1	10172.8	12253.8	12687	14276.3	9980	11196.4	27	27	27	27	419	27	16	9.72	66.1074	298	32.883	0	882.555	cell organization and biogenesis;metabolic process;regulation of biological process;transport	membrane;mitochondrion;nucleus	protein binding;structural molecule activity;transporter activity	Pf00153	Slc25a4	11739	ENSMUSG00000031633	8
E9Q4Z2	Acetyl-CoA carboxylase 2	Acacb	0.681334	0.849504	0.765419	-0.553567	1146.6	1048.8	747.9	932.5	999.2	1047.6	733.7	852	22	22	22	22	72	37	31	6.32	18.3415	2448	275.574	0	140.241	cell organization and biogenesis;metabolic process;regulation of biological process;response to stimulus	membrane;mitochondrion;nucleus	catalytic activity;metal ion binding;nucleotide binding	Pf00289, Pf00364, Pf01039, Pf02785, Pf02786, Pf08326, Pf13535, Pf15632	Acacb	100705	ENSMUSG00000042010	5
O89116	Vesicle transport through interaction with t-SNAREs homolog 1A	Vti1a	0.755862	0.849655	0.802759	-0.403805	35.2	37.3	27.4	30.8	30.7	37.3	26.9	28.1	2	2	2	2	2	2	2	6.4	18.4332	217	24.971	0	6.63621	cell organization and biogenesis;metabolic process;transport	cytosol;endosome;Golgi;membrane;vacuole	protein binding	Pf05008, Pf12352	Vti1a	53611	ENSMUSG00000024983	19
Q9JL26	Formin-like protein 1	Fmnl1	0.74359	0.849817	0.796703	-0.427421	23.9	30.7	20.3	23.2	20.8	30.7	19.9	21.2	2	2	2	2	4	2	3	5.82	3.01645	1094	121.983	0.000540103	6.73537	cell organization and biogenesis;cellular component movement;regulation of biological process	cytoplasm;cytosol;membrane	protein binding	Pf02181, Pf06367, Pf06371, Pf13851	Fmnl1	57778	ENSMUSG00000055805	11
Q3TMP8	Trimeric intracellular cation channel type A	Tmem38a	0.617234	0.853135	0.735185	-0.696109	163.4	185.9	107.8	149	142.4	185.7	105.8	136.1	2	2	2	2	4	3	3	8.37	9.39597	298	33.287	0.0015083	4.59023	transport	endoplasmic reticulum;membrane;nucleus	transporter activity	Pf05197	Tmem38a	74166	ENSMUSG00000031791	8
P47915	60S ribosomal protein L29	Rpl29	0.718822	0.854917	0.78687	-0.476293	597.9	570.4	419.9	499.4	521	569.7	411.9	456.3	4	4	4	4	29	4	4	11.84	23.125	160	17.576	0	40.4787	cell proliferation;metabolic process	ribosome	structural molecule activity	Pf01779	Rpl29; Gm8210	19944; 666642	ENSMUSG00000048758	9; 1
Q9Z2C5	Myotubularin	Mtm1	0.766295	0.856753	0.811524	-0.384028	427.2	379.8	309.2	345.7	372.3	379.4	303.3	315.9	10	10	10	10	41	16	16	7.75	32.8358	603	69.515	0	89.6999	cell organization and biogenesis;cellular homeostasis;metabolic process;regulation of biological process;transport	cytoplasm;endosome;membrane	catalytic activity;protein binding	Pf02893, Pf06602	Mtm1	17772	ENSMUSG00000031337	X
Q8BH59	Calcium-binding mitochondrial carrier protein Aralar1	Slc25a12	0.656455	0.856763	0.756609	-0.607233	3910.4	3753.8	2515.6	3283.2	3407.7	3749.4	2467.9	2999.9	23	23	23	23	196	29	24	8.25	53.3235	677	74.523	0	468.207	metabolic process;response to stimulus;transport	membrane;mitochondrion	metal ion binding;structural molecule activity;transporter activity	Pf00153, Pf13499	Slc25a12	78830	ENSMUSG00000027010	2
Q05BC3	Echinoderm microtubule-associated protein-like 1	Eml1	0.723507	0.858673	0.79109	-0.466921	1104.9	1005.1	763.3	905.9	962.9	1003.9	748.8	827.7	14	14	14	14	46	17	16	7.02	22.8501	814	89.624	0	79.8085	cell differentiation;cell organization and biogenesis;cell proliferation	cytoplasm;cytoskeleton;cytosol	protein binding	Pf00400, Pf03451	Eml1	68519	ENSMUSG00000058070	12
Q5SW19	Clustered mitochondria protein homolog	Cluh	0.724124	0.864358	0.794241	-0.465691	1527.2	1435	1072.5	1280.2	1330.9	1433.3	1052.2	1169.7	24	24	24	24	93	39	39	6.02	39.4677	1315	147.975	0	225.554	cell organization and biogenesis	cytoplasm	protein binding;RNA binding	Pf12807, Pf13236, Pf13374, Pf13424, Pf15044	1300001I01Rik; Cluh	74148		11
Q3U0S6	Ras-interacting protein 1	Rasip1	0.759714	0.864781	0.812247	-0.396472	171.8	149.9	122.2	139.1	149.7	149.7	119.9	127.1	6	6	6	6	14	10	10	7.83	15.5047	961	103.494	0	16.9126	cell differentiation;regulation of biological process;response to stimulus	cytoplasm;Golgi	protein binding	Pf00788, Pf01843	Rasip1	69903	ENSMUSG00000044562	7
Q6ZWN5	40S ribosomal protein S9	Rps9	0.766876	0.866047	0.816462	-0.382934	943.1	853.8	689	778.1	821.9	852.8	675.9	711	8	8	8	8	35	8	8	10.65	34.5361	194	22.578	0	52.3344	metabolic process;regulation of biological process	cytoplasm;membrane;nucleus;ribosome	RNA binding;structural molecule activity;translation regulator activity	Pf00163, Pf01479	Rps9	76846	ENSMUSG00000006333	7
Q9D0L4	Uncharacterized aarF domain-containing protein kinase 1	Adck1	0.656805	0.869231	0.763018	-0.606464	183.6	154.4	111	146.9	160	154.2	108.9	134.2	4	4	4	4	21	7	7	8.05	19.619	525	59.698	0	42.0554	metabolic process	extracellular;mitochondrion	catalytic activity;enzyme regulator activity;nucleotide binding;receptor activity;signal transducer activity	Pf03109	Adck1	72113	ENSMUSG00000021044	12
Q80TM9	Nischarin	Nisch	0.770167	0.872146	0.821157	-0.376756	67.6	63.8	50.6	57.3	58.9	63.7	49.6	52.4	3	3	3	3	7	5	5	5.16	3.57815	1593	174.903	0	6.79538	cell death;cell organization and biogenesis;metabolic process;regulation of biological process;response to stimulus;transport	cytoplasm;cytosol;endosome;membrane	protein binding	Pf00787, Pf12799, Pf13855	Nisch	64652	ENSMUSG00000021910	14
Q6PB66	Leucine-rich PPR motif-containing protein, mitochondrial	Lrpprc	0.761645	0.872295	0.81697	-0.39281	10261.9	8935.5	7310.8	8372.9	8942.7	8925	7172.2	7650.4	65	65	65	65	359	71	72	6.83	51.4368	1392	156.516	0	771.034	metabolic process;regulation of biological process;transport	chromosome;cytoplasm;cytoskeleton;membrane;mitochondrion;nucleus	DNA binding;protein binding;RNA binding	Pf12854, Pf13041, Pf13812	Lrpprc	72416	ENSMUSG00000024120	17
Q9Z0V7	Mitochondrial import inner membrane translocase subunit Tim17-B	Timm17b	0.763333	0.873333	0.818333	-0.389615	63.3	56.7	45.8	52.4	55.2	56.6	44.9	47.9	2	2	2	2	10	3	3	9.03	29.0698	172	18.34	0	23.2428	transport	membrane;mitochondrion	transporter activity	Pf02466	Timm17b	21855	ENSMUSG00000031158	X
Q9CY27	Very-long-chain enoyl-CoA reductase	Tecr	0.755696	0.874803	0.815249	-0.404122	224.2	219.1	167.5	193.9	195.4	218.8	164.3	177.2	2	2	2	2	7	2	2	9.55	6.49351	308	36.067	0.000280112	7.94436	metabolic process	cytoplasm;endoplasmic reticulum;membrane;nucleus	catalytic activity	Pf02544	Tecr	106529	ENSMUSG00000031708	8
Q6PIE5	Sodium/potassium-transporting ATPase subunit alpha-2	Atp1a2	0.653002	0.875938	0.76447	-0.614841	1676.1	1563.4	1057.7	1418.8	1460.6	1561.6	1037.7	1296.4	14	14	14	14	230	40	23	5.55	45.4902	1020	112.145	0	555.974	cellular homeostasis;metabolic process;regulation of biological process;response to stimulus;transport	cytoplasm;endosome;membrane	catalytic activity;metal ion binding;nucleotide binding;protein binding;transporter activity	Pf00122, Pf00689, Pf00690, Pf00702, Pf08282, Pf12710, Pf13246	Atp1a2	98660	ENSMUSG00000007097	1
P63001	Ras-related C3 botulinum toxin substrate 1	Rac1	0.763141	0.878283	0.820712	-0.389979	1543.9	1391.6	1120.1	1289.1	1345.4	1390	1098.9	1177.9	9	9	9	9	40	10	9	8.5	43.75	192	21.436	0	71.9152	cell communication;cell differentiation;cell organization and biogenesis;cell proliferation;cellular component movement;regulation of biological process;response to stimulus;transport	cytoplasm;cytosol;membrane;nucleus	catalytic activity;nucleotide binding;protein binding	Pf00025, Pf00071, Pf08477	Rac1	19353	ENSMUSG00000001847	5
Q6PDI5	Proteasome-associated protein ECM29 homolog	AI314180	0.760692	0.878616	0.819654	-0.394616	789.4	655.6	549.6	634.8	687.9	654.8	539.2	580	19	19	19	19	72	31	31	7.06	22.1196	1840	203.573	0	119.636	cell organization and biogenesis;metabolic process	cytoplasm;cytoskeleton;endoplasmic reticulum;endosome;membrane;nucleus;proteasome	protein binding;structural molecule activity	Pf13001	AI314180	230249	ENSMUSG00000050812	4
P01898	H-2 class I histocompatibility antigen, Q10 alpha chain	H2-Q10	0.761568	0.879899	0.820733	-0.392956	181.8	213.7	150.6	174	158.4	213.4	147.7	159	4	4	4	4	22	9	6	5.25	32.6154	325	37.227	0	55.7586	response to stimulus	cell surface;endoplasmic reticulum;Golgi;membrane	protein binding;RNA binding	Pf00129, Pf07654, Pf08205	H2-Q10	15007	ENSMUSG00000067235	17
Q99L13	3-hydroxyisobutyrate dehydrogenase, mitochondrial	Hibadh	0.765274	0.880018	0.822646	-0.385951	1193	1517.4	1037.1	1192.6	1039.6	1515.6	1017.4	1089.7	12	12	12	12	76	13	13	8.13	48.9552	335	35.417	0	195.783	metabolic process;transport	mitochondrion	catalytic activity;nucleotide binding	Pf02254, Pf02826, Pf03446, Pf03807, Pf14833	Hibadh	58875	ENSMUSG00000029776	6
Q8CGC7	Bifunctional glutamate/proline--tRNA ligase	Eprs	0.713151	0.88148	0.797316	-0.48772	3574.4	3615.1	2563.6	3168.7	3114.9	3610.9	2515	2895.3	42	42	42	42	161	56	56	7.66	46.3624	1512	169.972	0	357.791	metabolic process;regulation of biological process;response to stimulus	cytoplasm;membrane	catalytic activity;nucleotide binding;protein binding;RNA binding	Pf00458, Pf00587, Pf00749, Pf01406, Pf03129, Pf03950, Pf09180, Pf14497	Eprs	107508	ENSMUSG00000026615	1
Q91ZU6	Dystonin	Dst	0.773957	0.882178	0.828068	-0.369675	290.9	282	221.7	252.7	253.5	281.7	217.5	230.9	15	15	15	15	34	32	27	5.31	5.22116	7393	833.701	0	34.3767	cell organization and biogenesis;cellular component movement;regulation of biological process;transport	cytoplasm;cytoskeleton;endoplasmic reticulum;membrane;nucleus	metal ion binding;protein binding	Pf00036, Pf00307, Pf00435, Pf00681, Pf02187, Pf02463, Pf06008, Pf11971, Pf12128, Pf13499, Pf13514, Pf13833	Dst	13518	ENSMUSG00000026131	1
P54116	Erythrocyte band 7 integral membrane protein	Stom	0.572378	0.883531	0.727954	-0.80496	557.6	616.1	335.9	518.5	485.9	615.4	329.5	473.8	6	6	6	6	26	9	9	6.93	45.7746	284	31.355	0	65.6297	cell organization and biogenesis;regulation of biological process	cytoplasm;cytoskeleton;endoplasmic reticulum;membrane;mitochondrion	protein binding	Pf01145	Stom	13830	ENSMUSG00000026880	2
Q8R1U1	Conserved oligomeric Golgi complex subunit 4	Cog4	0.726656	0.884756	0.805706	-0.460656	418.2	377.5	289.1	352	364.4	377.1	283.6	321.6	2	2	2	2	6	3	3	5.15	2.92994	785	88.604	0.00661647	8.33427	cell organization and biogenesis;transport	Golgi;membrane		Pf08318	Cog4	102339	ENSMUSG00000031753	8
Q60714	Long-chain fatty acid transport protein 1	Slc27a1	0.695267	0.886798	0.791032	-0.524361	176	185.3	125.6	160.2	153.4	185.1	123.2	146.4	3	3	3	3	28	9	9	8.38	26.7802	646	71.231	0	72.1395	metabolic process;regulation of biological process;response to stimulus;transport	cytoplasm;endoplasmic reticulum;membrane;mitochondrion	catalytic activity;nucleotide binding;protein binding;transporter activity	Pf00501, Pf13193	Slc27a1	26457	ENSMUSG00000031808	8
Q8VDN2	Sodium/potassium-transporting ATPase subunit alpha-1	Atp1a1	0.764984	0.889093	0.827038	-0.386499	7029	7688.7	5629.4	6542.7	6125.4	7679.7	5522.7	5978.1	48	48	48	48	378	49	32	5.45	48.9736	1023	112.91	0	929.887	cellular homeostasis;metabolic process;regulation of biological process;response to stimulus;transport	endoplasmic reticulum;endosome;Golgi;membrane	catalytic activity;metal ion binding;nucleotide binding;protein binding;transporter activity	Pf00122, Pf00689, Pf00690, Pf00702, Pf08282, Pf12710, Pf13246	Atp1a1	11928	ENSMUSG00000033161	3
Q9ERS2	NADH dehydrogenase [ubiquinone] 1 alpha subcomplex subunit 13	Ndufa13	0.77433	0.890923	0.832627	-0.368979	1714.7	1824.1	1370.1	1576.4	1494.3	1822	1344.1	1440.4	10	10	10	10	88	10	10	9.48	55.5556	144	16.849	0	196.726	cell death;cell organization and biogenesis;metabolic process;regulation of biological process;response to stimulus;transport	cytoplasm;membrane;mitochondrion;nucleus	catalytic activity;nucleotide binding	Pf06212	Ndufa13	67184	ENSMUSG00000036199	8
Q9CQX2	Cytochrome b5 type B	Cyb5b	0.758621	0.89382	0.826221	-0.398549	143.4	149.5	111.1	130.9	125	149.3	109	119.6	2	2	2	2	6	3	3	4.89	35.6164	146	16.308	0	14.8183	metabolic process;regulation of biological process;transport	membrane;mitochondrion	enzyme regulator activity;metal ion binding;transporter activity	Pf00173, Pf00230	Cyb5b	66427	ENSMUSG00000031924	8
Q9DC69	NADH dehydrogenase [ubiquinone] 1 alpha subcomplex subunit 9, mitochondrial	Ndufa9	0.690664	0.894856	0.79276	-0.533944	3879.3	3927.1	2695.8	3492.8	3380.6	3922.5	2644.7	3191.4	16	16	16	16	139	15	15	9.74	39.5225	377	42.498	0	337.601	metabolic process;response to stimulus;transport	membrane;mitochondrion;nucleus;organelle lumen	catalytic activity;protein binding	Pf01073, Pf01370, Pf05368, Pf13460	Ndufa9	66108	ENSMUSG00000000399	6
O09111	NADH dehydrogenase [ubiquinone] 1 beta subcomplex subunit 11, mitochondrial	Ndufb11	0.760288	0.895864	0.828076	-0.395382	891.6	1023.2	727.9	857.7	777	1022	714.1	783.7	10	10	10	10	100	10	10	5.22	51.6556	151	17.433	0	208.457	metabolic process;transport	membrane;mitochondrion		Pf10183	Ndufb11	104130	ENSMUSG00000031059	X
Q9D1G3	Protein-cysteine N-palmitoyltransferase HHAT-like protein	Hhatl	0.697137	0.896032	0.796585	-0.520486	299.3	298	208.2	267.6	260.8	297.6	204.3	244.5	5	5	5	5	13	6	7	6.65	9.74155	503	56.394	0	22.0227	regulation of biological process	endoplasmic reticulum;membrane	protein binding	Pf03062	Hhatl	74770	ENSMUSG00000032523	9
P70170	ATP-binding cassette sub-family C member 9	Abcc9	0.613542	0.896454	0.754998	-0.704766	541.4	519	325.3	475.3	471.8	518.4	319.1	434.3	9	9	9	9	27	13	13	7.47	10.6727	1546	174.127	0	37.1794	defense response;regulation of biological process;response to stimulus;transport	membrane;mitochondrion	catalytic activity;nucleotide binding;protein binding;receptor activity;signal transducer activity;transporter activity	Pf00005, Pf00664, Pf08477	Abcc9	20928	ENSMUSG00000030249	6
Q3UMR5	Calcium uniporter protein, mitochondrial	Ccdc109a	0.61595	0.897167	0.756558	-0.699116	104.5	86.1	58.7	85.5	91.1	86	57.6	78.1	3	3	3	3	4	3	3	8.56	8.28571	350	39.657	0.00128833	6.23311	cell organization and biogenesis;cellular homeostasis;regulation of biological process;response to stimulus;transport	membrane;mitochondrion	protein binding;transporter activity	Pf04678	Ccdc109a; Mcu	215999	ENSMUSG00000009647	10
Q7TSI3	Serine/threonine-protein phosphatase 6 regulatory subunit 1	Ppp6r1	0.747132	0.898753	0.822943	-0.420565	104.7	95.8	74.9	90.1	91.2	95.7	73.5	82.3	4	4	4	4	9	6	6	4.64	11.6822	856	94.468	0	18.0634	regulation of biological process	cytoplasm	protein binding	Pf04499	Ppp6r1	243819	ENSMUSG00000052296	7
Q80TV8	CLIP-associating protein 1	Clasp1	0.772084	0.905344	0.838714	-0.37317	385.5	342.4	281	329.5	335.9	342	275.7	301.1	8	8	8	8	36	21	18	9.03	16.4169	1535	169.123	0	59.5008	cell division;cell organization and biogenesis;regulation of biological process	chromosome;cytoplasm;cytoskeleton;Golgi;membrane	protein binding	Pf02985, Pf12348	Clasp1	76707		1
B1AY13	Ubiquitin carboxyl-terminal hydrolase 24	Usp24	0.698864	0.905682	0.802273	-0.516917	88.7	87.3	61.5	79.7	77.3	87.2	60.3	72.8	3	3	3	3	22	10	9	6.19	4.8911	2617	293.814	0	32.0397	cellular component movement;metabolic process	cytoplasm	catalytic activity;protein binding	Pf00443, Pf13423	Usp24	329908	ENSMUSG00000028514	4
Q9WVL3	Solute carrier family 12 member 7	Slc12a7	0.774012	0.906768	0.84039	-0.369572	465.3	458.2	357.4	418.7	405.5	457.7	350.6	382.6	10	10	10	10	46	21	20	6.51	21.699	1083	119.404	0	85.315	cell communication;cellular homeostasis;transport	membrane	protein binding;transporter activity	Pf00324, Pf13520	Slc12a7	20499	ENSMUSG00000017756	13
Q9CZ13	Cytochrome b-c1 complex subunit 1, mitochondrial	Uqcrc1	0.773697	0.907018	0.840358	-0.37016	3703.8	4384.9	3129.1	3668.3	3227.7	4379.7	3069.8	3351.8	23	23	23	23	310	28	27	6.21	58.125	480	52.819	0	903.823	metabolic process;response to stimulus;transport	membrane;mitochondrion	catalytic activity;metal ion binding;protein binding	Pf00675, Pf05193, Pf08367	Uqcrc1	22273	ENSMUSG00000025651; ENSMUSG00000107235	9; CHR_MG117_PATCH
Q9QZN4	F-box only protein 6	Fbxo6	0.706838	0.908547	0.807692	-0.500549	150.7	83.3	82.7	106.3	131.3	83.2	81.1	97.1	3	3	3	3	8	6	6	8.18	18.9831	295	34.47	0	9.40917	metabolic process;response to stimulus	cytoplasm	catalytic activity;protein binding	Pf00646, Pf04300, Pf12937	Fbxo6	50762	ENSMUSG00000055401	4
Q9WUM4	Coronin-1C	Coro1c	0.734212	0.91019	0.822201	-0.445731	697.1	675.8	504	624.8	607.5	675	494.4	570.9	8	8	8	8	35	12	10	7.08	28.692	474	53.087	0	51.2543	cell organization and biogenesis;cellular component movement;regulation of biological process;transport	cytoplasm;cytoskeleton;membrane	protein binding	Pf00400, Pf08953, Pf08954	Coro1c	23790	ENSMUSG00000004530	5
Q924X2	Carnitine O-palmitoyltransferase 1, muscle isoform	Cpt1b	0.743809	0.911152	0.827481	-0.426995	5282.9	4510.2	3642.1	4461.5	4603.8	4504.9	3573.1	4076.5	33	33	33	33	220	31	29	8.38	40.6736	772	88.16	0	523.478	metabolic process;transport	membrane;mitochondrion	catalytic activity	Pf00755	Cpt1b	12895	ENSMUSG00000078937	15
P97393	Rho GTPase-activating protein 5	Arhgap5	0.695652	0.913043	0.804348	-0.523562	127.4	121	86.4	113.4	111	120.9	84.8	103.6	4	4	4	4	5	5	5	6.34	4.53031	1501	172.004	0	11.1291	cell organization and biogenesis;regulation of biological process;response to stimulus	cytoplasm;endoplasmic reticulum;membrane	enzyme regulator activity;nucleotide binding;protein binding	Pf00071, Pf00620, Pf01846	Arhgap5	11855		12
P13707	Glycerol-3-phosphate dehydrogenase [NAD(+)], cytoplasmic	Gpd1	0.76999	0.915975	0.842983	-0.377088	1772	1772.2	1364.5	1623.2	1544.2	1770.1	1338.6	1483.1	16	16	16	16	79	20	19	7.17	58.4527	349	37.548	0	141.717	metabolic process;regulation of biological process;response to stimulus;transport	cytoplasm;cytosol;mitochondrion	catalytic activity;nucleotide binding;protein binding	Pf01210, Pf07479	Gpd1	14555	ENSMUSG00000023019	15
Q9DC70	NADH dehydrogenase [ubiquinone] iron-sulfur protein 7, mitochondrial	Ndufs7	0.757782	0.916747	0.837264	-0.400146	2177.5	2384.5	1728.5	2091.1	1897.6	2381.7	1695.7	1910.7	11	11	11	11	103	10	10	9.92	35.2679	224	24.667	0	207.414	cell organization and biogenesis;metabolic process;transport	membrane;mitochondrion	catalytic activity;metal ion binding;protein binding	Pf01058	Ndufs7	75406	ENSMUSG00000020153	10
Q9R0P3	S-formylglutathione hydrolase	Esd	0.717411	0.918327	0.817869	-0.479128	1354.6	1200.7	916.6	1173.3	1180.5	1199.3	899.2	1072.1	6	6	6	6	87	10	10	7.12	54.9645	282	31.299	0	223.453	metabolic process	cytoplasm	catalytic activity	Pf00326, Pf00756, Pf05448, Pf12695, Pf12697	Esd	13885	ENSMUSG00000021996	14
Q8BRK8	5'-AMP-activated protein kinase catalytic subunit alpha-2	Prkaa2	0.76789	0.920702	0.844296	-0.381028	1286.4	1479.1	1061.8	1273.1	1121	1477.4	1041.7	1163.2	15	15	15	15	56	17	12	7.87	34.4203	552	61.982	0	113.061	cell communication;cell organization and biogenesis;metabolic process;regulation of biological process;response to stimulus	cytoplasm;cytosol;membrane;nucleus	catalytic activity;metal ion binding;nucleotide binding;protein binding	Pf00069, Pf07714, Pf14531	Prkaa2	108079	ENSMUSG00000028518	4
O35250	Exocyst complex component 7	Exoc7	0.639175	0.920962	0.780069	-0.645717	28.9	29.3	18.6	26.8	25.2	29.3	18.2	24.5	2	2	2	2	3	3	3	6.98	7.03013	697	79.911	0.000280112	2.80722	cell organization and biogenesis;regulation of biological process;transport	cytoplasm;cytosol;membrane	protein binding	Pf03081	Exoc7	53413	ENSMUSG00000020792	11
Q8CAQ8	MICOS complex subunit Mic60	Immt	0.770023	0.921847	0.845935	-0.377026	10014.5	10606.7	7939.4	9504.8	8727.1	10594.2	7788.9	8684.6	59	59	59	59	358	57	57	6.61	69.3527	757	83.848	0	842.64	cell organization and biogenesis;cellular homeostasis	membrane;mitochondrion	protein binding;RNA binding	Pf09731	Immt	76614	ENSMUSG00000052337	6
P47857	ATP-dependent 6-phosphofructokinase, muscle type	Pfkm	0.747648	0.926935	0.837292	-0.419569	5952.3	5176.2	4160.1	5157.7	5187.1	5170.1	4081.2	4712.6	29	29	29	29	278	33	31	8	53.9744	780	85.215	0	693.354	cell organization and biogenesis;cellular homeostasis;metabolic process;regulation of biological process	cytoplasm;cytosol;membrane	catalytic activity;metal ion binding;nucleotide binding;protein binding	Pf00365	Pfkm	18642	ENSMUSG00000033065	15
P00329	Alcohol dehydrogenase 1	Adh1	0.704628	0.927062	0.815845	-0.505067	494.8	555.4	370	486.8	431.2	554.7	363	444.8	5	5	5	5	18	8	8	8.1	20.8	375	39.746	0	35.0982	metabolic process;response to stimulus	cytoplasm;cytosol;mitochondrion	catalytic activity;metal ion binding;nucleotide binding;protein binding	Pf00107, Pf08240	Adh1	11522	ENSMUSG00000074207	3
Q8BY89	Choline transporter-like protein 2	Slc44a2	0.737252	0.927831	0.832541	-0.439771	268.7	194.1	170.6	214.7	234.2	193.9	167.4	196.2	3	3	3	3	6	4	4	8.79	4.67422	706	80.057	0.000798085	9.99755	regulation of biological process;response to stimulus;transport	membrane	protein binding;signal transducer activity	Pf04515	Slc44a2	68682	ENSMUSG00000057193	9
Q8BGH2	Sorting and assembly machinery component 50 homolog	Samm50	0.65826	0.92877	0.793515	-0.603271	1029	1024.9	676	953.8	896.7	1023.7	663.2	871.5	14	14	14	14	68	17	17	6.8	40.2985	469	51.831	0	138.226	cell organization and biogenesis;transport	cytoplasm;membrane;mitochondrion	protein binding	Pf01103, Pf07244	Samm50	68653	ENSMUSG00000022437	15
P47962	60S ribosomal protein L5	Rpl5	0.743098	0.932481	0.837789	-0.428376	1065.4	999.2	767.1	962.6	928.4	998	752.6	879.5	14	14	14	14	43	13	13	9.77	36.3636	297	34.379	0	96.8788	cell organization and biogenesis;metabolic process;regulation of biological process;response to stimulus	cytoplasm;membrane;nucleus;ribosome	protein binding;RNA binding;structural molecule activity	Pf00861, Pf14204	Rpl5	100503670	ENSMUSG00000058558	5
Q9QXX4	Calcium-binding mitochondrial carrier protein Aralar2	Slc25a13	0.675757	0.933165	0.804461	-0.565424	3539.2	3912	2517.6	3476.6	3084.2	3907.4	2469.9	3176.6	21	21	21	21	182	29	24	8.6	54.142	676	74.42	0	451.68	metabolic process;response to stimulus;transport	membrane;mitochondrion	metal ion binding;structural molecule activity;transporter activity	Pf00153, Pf13499	Slc25a13	50799	ENSMUSG00000015112	6
O54950	5'-AMP-activated protein kinase subunit gamma-1	Prkag1	0.756637	0.934138	0.845387	-0.402326	926.8	930.1	702.5	867.3	807.7	929	689.2	792.5	10	10	10	10	43	12	10	7.14	38.1818	330	37.497	0	100.775	cell organization and biogenesis;metabolic process;regulation of biological process	cytosol;membrane;nucleus	catalytic activity;nucleotide binding;protein binding	Pf00571	Prkag1	19082	ENSMUSG00000067713	15
O35379	Multidrug resistance-associated protein 1	Abcc1	0.773936	0.93484	0.854388	-0.369714	81	69.4	58.2	70.3	70.6	69.3	57.1	64.2	4	4	4	4	7	5	5	7.36	4.12304	1528	171.075	0	11.7134	cellular component movement;regulation of biological process;response to stimulus;transport	cytoplasm;membrane	catalytic activity;nucleotide binding;transporter activity	Pf00005, Pf00664	Abcc1	17250	ENSMUSG00000023088	16
Q91WD5	NADH dehydrogenase [ubiquinone] iron-sulfur protein 2, mitochondrial	Ndufs2	0.730346	0.938022	0.834184	-0.453347	2946.5	3028.2	2181.8	2802.2	2567.7	3024.6	2140.4	2560.4	26	26	26	26	241	29	29	6.99	65.2268	463	52.592	0	588.318	metabolic process;response to stimulus;transport	membrane;mitochondrion	catalytic activity;metal ion binding;nucleotide binding;protein binding	Pf00346	Ndufs2	226646	ENSMUSG00000013593	1
Q66JZ4	T-cell activation inhibitor, mitochondrial	D9Ertd402e	0.715581	0.939819	0.8277	-0.482813	68.6	52.7	43.4	57	59.8	52.6	42.6	52.1	2	2	2	2	10	7	6	9.25	17.2345	499	57.365	0	13.7102		mitochondrion		Pf14687, Pf14688	D9Ertd402e; Tcaim	382117		9
Q8VDD5	Myosin-9	Myh9	0.705736	0.947435	0.826586	-0.502799	7707.1	7209.8	5263.7	7066.4	6716.3	7201.3	5163.9	6456.6	87	87	87	87	372	115	91	5.66	57.3469	1960	226.232	0	900.169	cell differentiation;cell organization and biogenesis;cellular component movement;metabolic process;regulation of biological process;transport	cytoplasm;cytoskeleton;cytosol;extracellular;membrane;nucleus	catalytic activity;motor activity;nucleotide binding;protein binding;RNA binding;transporter activity	Pf00063, Pf01442, Pf01496, Pf01576, Pf01765, Pf02463, Pf02736, Pf03962, Pf04111, Pf04156, Pf05667, Pf05911, Pf06160, Pf06637, Pf07111, Pf07888, Pf08317, Pf09726, Pf09731, Pf10498, Pf11559, Pf11917, Pf12128, Pf13094, Pf13166	Myh9	17886	ENSMUSG00000022443	15
O08784	Treacle protein	Tcof1	0.772475	0.947836	0.860155	-0.37244	40.6	49.5	34.8	42.7	35.4	49.4	34.1	39	2	2	2	2	6	6	6	9.35	4.54545	1320	134.921	0	7.138	metabolic process;transport	cytoplasm;nucleus	protein binding;RNA binding	Pf03546	Tcof1	21453	ENSMUSG00000024613	18
Q01815	Voltage-dependent L-type calcium channel subunit alpha-1C	Cacna1c	0.702915	0.950673	0.826794	-0.508578	77.9	100.5	62.7	84.8	67.9	100.4	61.5	77.5	3	3	3	3	5	5	4	6.87	2.61805	2139	239.985	0	6.5591	cell communication;cellular homeostasis;regulation of biological process;response to stimulus;transport	cytoplasm;membrane	metal ion binding;protein binding;transporter activity	Pf00520, Pf06670, Pf08016, Pf08763	Cacna1c	12288	ENSMUSG00000051331	6
Q5XPI3	E3 ubiquitin-protein ligase RNF123	Rnf123	0.740761	0.963601	0.852181	-0.432919	186	173.9	133.3	173.4	162.1	173.7	130.8	158.4	7	7	7	7	17	11	12	6.7	11.4916	1314	148.557	0	19.7736	metabolic process	cytoplasm	catalytic activity;metal ion binding;protein binding	Pf00097, Pf00622, Pf13639, Pf13920, Pf13923, Pf14634	Rnf123	84585	ENSMUSG00000041528	9
Q9Z321	DNA topoisomerase 3-beta-1	Top3b	0.760807	0.971182	0.865994	-0.394398	32.7	36.7	26.4	33.7	28.5	36.7	25.9	30.8	2	2	2	2	4	4	4	7.93	6.38051	862	96.886	0	5.73285	metabolic process	chromosome;cytosol;nucleus	catalytic activity;DNA binding;RNA binding	Pf01131, Pf01751	Top3b	21976	ENSMUSG00000022779	16
E9Q3L2	Phosphatidylinositol 4-kinase alpha	Pi4ka	0.773893	0.972028	0.87296	-0.369794	44.2	41.6	33.2	41.7	38.5	41.6	32.6	38.1	2	2	2	2	6	5	5	7.06	2.99287	2105	236.889	0	9.56391	cell organization and biogenesis;metabolic process;regulation of biological process;response to stimulus	cytoplasm;membrane	catalytic activity;nucleotide binding;protein binding	Pf00454, Pf00613	Pi4ka	224020		16
Q9DB26	Phytanoyl-CoA dioxygenase domain-containing protein 1	Phyhd1	0.744186	0.97309	0.858638	-0.426265	293.2	308.8	224	292.9	255.5	308.4	219.8	267.6	5	5	5	5	20	7	7	6.34	29.5533	291	32.496	0	36.9522	metabolic process		catalytic activity;metal ion binding	Pf05721	Phyhd1	227696	ENSMUSG00000079484	2
Q60931	Voltage-dependent anion-selective channel protein 3	Vdac3	0.660024	0.97339	0.816707	-0.59941	1347.5	1241.8	854.5	1260.2	1174.3	1240.3	838.3	1151.5	11	11	11	11	96	11	9	8.79	42.7562	283	30.733	0	188.974	cell communication;defense response;regulation of biological process;response to stimulus;transport	endoplasmic reticulum;membrane;mitochondrion;nucleus	nucleotide binding;transporter activity	Pf01459	Vdac3	22335	ENSMUSG00000008892	8
Q61743	ATP-sensitive inward rectifier potassium channel 11	Kcnj11	0.711157	0.976017	0.843587	-0.491759	46	49.9	34.1	46.8	40.1	49.8	33.5	42.8	2	2	2	2	3	2	2	8.19	6.66667	390	43.534	0.000280112	3.6314	metabolic process;regulation of biological process;response to stimulus;transport	cytosol;endoplasmic reticulum;endosome;membrane;mitochondrion	metal ion binding;nucleotide binding;protein binding;transporter activity	Pf01007	Kcnj11	16514	ENSMUSG00000096146	7
Q9D3B1	Very-long-chain (3R)-3-hydroxyacyl-CoA dehydratase 2	Ptplb	0.710198	0.977832	0.844015	-0.493708	114.4	133.7	88.1	121.3	99.7	133.5	86.4	110.8	3	3	3	3	4	3	3	9.58	11.0236	254	28.384	0.00327869	6.64671	metabolic process	endoplasmic reticulum;membrane	catalytic activity;protein binding	Pf04387	Ptplb; Hacd2	70757	ENSMUSG00000035376	16
Q9ES83	Blood vessel epicardial substance	Bves	0.759234	0.985561	0.872398	-0.397383	272.3	323.3	226.1	293.5	237.3	322.9	221.8	268.2	3	3	3	3	28	4	4	7.31	16.7598	358	40.989	0	64.5889	cell differentiation;cell organization and biogenesis;cellular component movement;development;regulation of biological process;response to stimulus;transport	membrane	nucleotide binding;protein binding;structural molecule activity	Pf00027, Pf04831	Bves	23828	ENSMUSG00000071317	10
P34928	Apolipoprotein C-I	Apoc1	0.642978	0.989284	0.816131	-0.637159	108.8	68.5	57	87.7	94.8	68.4	55.9	80.1	2	2	2	2	3	2	2	9.09	28.4091	88	9.69	0.0015083	5.46536	cell organization and biogenesis;metabolic process;regulation of biological process;transport	endoplasmic reticulum;extracellular	enzyme regulator activity	Pf04691	Apoc1	11812	ENSMUSG00000040564	7
P55096	ATP-binding cassette sub-family D member 3	Abcd3	0.711592	0.99356	0.852576	-0.490879	223.1	211.7	154.7	216	194.4	211.5	151.8	197.4	6	6	6	6	23	9	9	9.26	20.4856	659	75.426	0	58.2062	cell organization and biogenesis;metabolic process;response to stimulus;transport	membrane;mitochondrion;organelle lumen	catalytic activity;nucleotide binding;protein binding;transporter activity	Pf00005, Pf06472	Abcd3	19299	ENSMUSG00000028127	3
Q9ESE1	Lipopolysaccharide-responsive and beige-like anchor protein	Lrba	0.718072	0.995181	0.856627	-0.477799	44.3	38.7	29.8	41.3	38.6	38.7	29.2	37.7	2	2	2	2	6	6	6	5.69	3.5014	2856	316.863	0	13.1721	regulation of biological process;response to stimulus;transport	endoplasmic reticulum;Golgi;membrane;vacuole	protein binding	Pf02138, Pf06469, Pf12719, Pf13385, Pf14844	Lrba	80877		3
P00405	Cytochrome c oxidase subunit 2	COX2	0.613588	1.00067	0.807129	-0.704658	2466.4	2311.4	1465.8	2390.5	2149.3	2308.7	1438	2184.2	13	13	13	13	150	8	8	4.73	33.4802	227	25.959	0	329.97	metabolic process;response to stimulus;transport	membrane;mitochondrion	catalytic activity;metal ion binding;transporter activity	Pf00116, Pf02790	COX2	17709	ENSMUSG00000064354	MT
Q60930	Voltage-dependent anion-selective channel protein 2	Vdac2	0.674949	1.00109	0.83802	-0.56715	2652.5	2201.2	1638	2429.5	2311.5	2198.6	1607	2219.9	12	12	12	12	142	13	12	7.49	59.322	295	31.713	0	290.587	regulation of biological process;transport	membrane;mitochondrion;nucleus	nucleotide binding;protein binding;transporter activity	Pf01459	Vdac2	22334	ENSMUSG00000021771	14
Q791V5	Mitochondrial carrier homolog 2	Mtch2	0.69593	1.00653	0.851229	-0.522986	390.2	329.7	250.5	362.3	340	329.3	245.8	331	2	2	2	2	16	3	3	8.25	11.8812	303	33.477	0	39.1435	cell death;cell organization and biogenesis;cellular component movement;metabolic process;regulation of biological process;response to stimulus;transport	membrane;mitochondrion;nucleus		Pf00153	Mtch2	56428	ENSMUSG00000027282	2
Q8BIK4	Dedicator of cytokinesis protein 9	Dock9	0.723478	1.0087	0.866087	-0.466978	93.6	78.9	62.4	87	81.6	78.8	61.2	79.5	3	3	3	3	6	5	5	7.25	3.21168	2055	235.162	0	7.5737	regulation of biological process;response to stimulus	membrane	protein binding	Pf00169, Pf06920, Pf11878, Pf14429	Dock9	105445		14
Q8R105	Vacuolar protein sorting-associated protein 37C	Vps37c	0.647432	1.00951	0.828472	-0.6272	214.1	101.3	102.1	159.2	186.6	101.2	100.2	145.5	2	2	2	2	12	5	5	5.31	22.4432	352	38.429	0	22.1999	transport	endosome;membrane	catalytic activity;motor activity;protein binding	Pf01576, Pf07200	Vps37c	107305	ENSMUSG00000048832	19
Q8K0P3	TLD domain-containing protein 1	Tldc1	0.717949	1.01282	0.865385	-0.478047	24.4	22.4	16.8	23.7	21.3	22.4	16.5	21.7	2	2	2	2	3	2	2	6.52	6.81319	455	50.812	0.00930027	1.72241	regulation of biological process	membrane		Pf07534	4632415K11Rik; Tldc1	74347	ENSMUSG00000034105	8
Q8VC19	5-aminolevulinate synthase, nonspecific, mitochondrial	Alas1	0.757486	1.02189	0.889687	-0.40071	278.4	292.7	216.3	291.8	242.6	292.4	212.2	266.6	7	7	7	7	18	10	10	8.53	20.0935	642	70.972	0	32.8705	metabolic process	cytoplasm;mitochondrion;organelle lumen	catalytic activity	Pf00155, Pf00266, Pf01053, Pf01212, Pf09029	Alas1	11655	ENSMUSG00000032786	9
P03921	NADH-ubiquinone oxidoreductase chain 5	ND5	0.596647	1.04071	0.818679	-0.74505	148.7	143.6	87.2	152.1	129.6	143.4	85.5	139	3	3	3	3	24	6	6	9.03	11.8616	607	68.429	0	50.31	metabolic process;transport	membrane;mitochondrion	catalytic activity	Pf00361, Pf00662, Pf06455	ND5	17721	ENSMUSG00000064367	MT
Q6P5H2	Nestin	Nes	0.717213	1.04645	0.881831	-0.479526	91.9	54.5	52.5	76.6	80.1	54.4	51.5	70	2	2	2	2	4	4	4	4.34	4.2382	1864	207	0	2.70887	cell organization and biogenesis;cell proliferation;development;regulation of biological process	cytoplasm;cytoskeleton	protein binding;structural molecule activity	Pf00038, Pf02463	Nes	18008	ENSMUSG00000004891	3
Q9CPU4	Microsomal glutathione S-transferase 3	Mgst3	0.697721	1.08028	0.888999	-0.519279	110.3	91.5	70.4	109	96.1	91.4	69.1	99.6	2	2	2	2	18	2	2	9.5	23.5294	153	16.947	0	53.1395	response to stimulus	endoplasmic reticulum;membrane	antioxidant activity;catalytic activity	Pf01124	Mgst3	66447	ENSMUSG00000026688	1
Q8C6K9	Collagen alpha-6(VI) chain	Col6a6	0.739831	1.10207	0.920952	-0.434732	60.5	69.8	48.2	71.8	52.7	69.7	47.3	65.6	2	2	2	2	7	7	9	6.83	3.88521	2265	246.169	0	4.9707		extracellular		Pf00092, Pf01391, Pf03363, Pf13519	Col6a6	245026	ENSMUSG00000043719	9
Q8BL03	Mitochondrial basic amino acids transporter	Slc25a29	0.691971	1.13187	0.911922	-0.531217	112.2	93.3	71.1	116.3	97.8	93.2	69.8	106.3	2	2	2	2	4	2	2	8.62	6.53595	306	32.651	0.00222827	4.24177	metabolic process;transport	membrane;mitochondrion	structural molecule activity;transporter activity	Pf00153	Slc25a29	214663	ENSMUSG00000021265	12
P52430	Serum paraoxonase/arylesterase 1	Pon1	0.678809	1.13572	0.907263	-0.558922	434.8	465.6	305.6	511.3	378.9	465.1	299.8	467.2	8	8	8	8	46	11	11	5.22	47.3239	355	39.54	0	98.0031	metabolic process;regulation of biological process;response to stimulus	extracellular	catalytic activity;metal ion binding;protein binding	Pf01731, Pf03088, Pf08450	Pon1	18979	ENSMUSG00000002588	6
B2RXC1	Trafficking protein particle complex subunit 11	Trappc11	0.772881	1.20339	0.988136	-0.371681	65.6	52.4	45.6	71	57.2	52.3	44.7	64.9	3	3	3	3	5	4	4	7.58	3.26567	1133	128.314	0.0015083	10.1271	transport	Golgi		Pf07919, Pf11817, Pf12742	Trappc11	320714	ENSMUSG00000038102	8
Q9DBS9	Oxysterol-binding protein-related protein 3	Osbpl3	0.674208	1.31222	0.993213	-0.568734	22.1	22.1	14.9	29	19.3	22.1	14.6	26.5	2	2	2	2	2	2	2	6.51	3.27485	855	96.905	0.00312575	1.93833	transport	cytoplasm;cytosol;endoplasmic reticulum;membrane;nucleus		Pf00169, Pf01237, Pf15409, Pf15413	Osbpl3	71720	ENSMUSG00000029822	6
Q61387	Cytochrome c oxidase subunit 7A-related protein, mitochondrial	Cox7a2l	0.397483	1.57557	0.986528	-1.33104	254.5	762.4	202.1	801.1	221.8	761.5	198.3	732	3	3	3	3	23	5	5	9.6	62.1622	111	12.391	0	54.5504	cell organization and biogenesis;regulation of biological process;transport	membrane;mitochondrion	catalytic activity;transporter activity	Pf02238	Cox7a2l	20463	ENSMUSG00000024248	17
P13541	Myosin-3	Myh3	0.674699	1.96902	1.32186	-0.567685	22.1	36	19.6	57.2	19.3	36	19.2	52.3	2	2	2	2	541	56	4	5.81	18.8144	1940	223.652	0	1222.38	cell organization and biogenesis;metabolic process;regulation of biological process;transport	cytoplasm;cytoskeleton;Golgi	catalytic activity;motor activity;nucleotide binding;protein binding;structural molecule activity;transporter activity	Pf00038, Pf00063, Pf00261, Pf01496, Pf01576, Pf02463, Pf02736, Pf04012, Pf04111, Pf05557, Pf05622, Pf05667, Pf05701, Pf06160, Pf07888, Pf08317, Pf09726, Pf10174, Pf12128, Pf12718, Pf13514, Pf15070	Myh3	17883	ENSMUSG00000020908	11
Q99LC3	NADH dehydrogenase [ubiquinone] 1 alpha subcomplex subunit 10, mitochondrial	Ndufa10	0.77509	0.913522	0.844306	-0.367563	5039.1	5909.3	4243	5000.8	4391.3	5902.4	4162.6	4569.3	20	20	20	20	211	24	24	7.78	71.831	355	40.578	0	489.239	metabolic process;response to stimulus;transport	mitochondrion;organelle lumen	catalytic activity	Pf01712, Pf02223	Ndufa10	67273	ENSMUSG00000026260	1
Q9JHU4	Cytoplasmic dynein 1 heavy chain 1	Dync1h1	0.775109	0.913908	0.844508	-0.367528	10775.9	9789.2	7970.1	9397.3	9390.6	9777.7	7819	8586.4	125	125	125	125	541	169	172	6.42	40.267	4644	531.71	0	1109.78	cell organization and biogenesis;cellular component movement;metabolic process;transport	cytoplasm;cytoskeleton;membrane	catalytic activity;motor activity;nucleotide binding;protein binding;RNA binding	Pf00769, Pf03028, Pf03915, Pf04156, Pf07246, Pf07728, Pf08385, Pf08393, Pf12774, Pf12775, Pf12777, Pf12780, Pf12781, Pf13173, Pf13207, Pf13401	Dync1h1	13424	ENSMUSG00000018707	12
Q8BKR5	Protein phosphatase 1 regulatory subunit 37	Ppp1r37	0.775726	0.91117	0.843448	-0.366382	59.3	54.4	44.1	51.8	51.7	54.3	43.3	47.3	2	2	2	2	3	3	3	5.06	5.05618	712	77.526	0.00327869	0	regulation of biological process		enzyme regulator activity;protein binding	Pf13855	Ppp1r37	232947	ENSMUSG00000051403	7
Q7TT50	Serine/threonine-protein kinase MRCK beta	Cdc42bpb	0.775871	0.833742	0.804806	-0.366112	101.9	102	79.1	85	88.8	101.9	77.6	77.7	4	4	4	4	14	10	9	6.46	7.82253	1713	194.63	0	14.04	cell differentiation;cell organization and biogenesis;cellular component movement;metabolic process;regulation of biological process;response to stimulus;transport	cytoplasm;cytoskeleton;Golgi;membrane	catalytic activity;metal ion binding;motor activity;nucleotide binding;protein binding	Pf00069, Pf00130, Pf00261, Pf00433, Pf00769, Pf00780, Pf00786, Pf01576, Pf02463, Pf03148, Pf03962, Pf04111, Pf04156, Pf04849, Pf05276, Pf05483, Pf05557, Pf05622, Pf05667, Pf05701, Pf06008, Pf06160, Pf07111, Pf07321, Pf07714, Pf07888, Pf07926, Pf08317, Pf08826, Pf09726, Pf09728, Pf09730, Pf09731, Pf09787, Pf10174, Pf10473, Pf10498, Pf12072, Pf12128, Pf12718, Pf12795, Pf13514, Pf13851, Pf13868, Pf1…	Cdc42bpb	217866	ENSMUSG00000021279	12
Q9Z1G4	V-type proton ATPase 116 kDa subunit a isoform 1	Atp6v0a1	0.776344	0.889785	0.833065	-0.365232	175	197	144.4	165.5	152.5	196.8	141.7	151.2	4	4	4	4	14	7	7	6.76	10.4887	839	96.404	0	26.8313	cell organization and biogenesis;cellular homeostasis;metabolic process;regulation of biological process;transport	cytoplasm;Golgi;membrane	catalytic activity;protein binding;transporter activity	Pf01496	Atp6v0a1	11975	ENSMUSG00000019302	11
Q99J47	Dehydrogenase/reductase SDR family member 7B	Dhrs7b	0.77685	0.990453	0.883652	-0.364293	88	79.6	65.1	83	76.7	79.5	63.9	75.8	2	2	2	2	6	3	3	9.63	13.0031	323	34.964	0	11.6429	metabolic process	endoplasmic reticulum;membrane	catalytic activity	Pf00106, Pf08659, Pf13460, Pf13561	Dhrs7b	216820	ENSMUSG00000042569	11
Q3UQ84	Threonine--tRNA ligase, mitochondrial	Tars2	0.776863	0.869411	0.823137	-0.364268	505.8	453.7	372.7	417.1	440.8	453.2	365.6	381.1	9	9	9	9	42	17	17	7.87	29.3223	723	81.649	0	81.6431	metabolic process	cytoplasm;mitochondrion;organelle lumen	catalytic activity;nucleotide binding;RNA binding	Pf00587, Pf02824, Pf03129, Pf07973	Tars2	71807	ENSMUSG00000028107	3
Q9JIK9	28S ribosomal protein S34, mitochondrial	Mrps34	0.777065	0.886458	0.831762	-0.363892	127.3	137.8	103	117.5	110.9	137.6	101	107.4	3	3	3	3	12	4	4	10.43	20.6422	218	25.811	0	24.7817	cell organization and biogenesis;metabolic process	mitochondrion;ribosome	structural molecule activity		Mrps34	79044	ENSMUSG00000038880	17
Q9WTK5	Nuclear factor NF-kappa-B p100 subunit	Nfkb2	0.777205	1.07534	0.926272	-0.363632	155.1	155.5	120.7	167	135.2	155.3	118.4	152.6	2	2	2	2	3	2	2	6.37	2.00222	899	96.772	0.00290065	4.54166	cell differentiation;cell organization and biogenesis;defense response;metabolic process;regulation of biological process;response to stimulus	cytoplasm;cytosol;nucleus	DNA binding;protein binding	Pf00023, Pf00531, Pf00554, Pf12796, Pf13606, Pf13637, Pf13857	Nfkb2	18034	ENSMUSG00000025225	19
P40936	Indolethylamine N-methyltransferase	Inmt	0.778401	0.520392	0.649396	-0.361415	490	561.9	409.4	273.7	427	561.2	401.6	250.1	6	6	6	6	21	7	7	6.39	29.1667	264	29.441	0	43.8667	metabolic process;response to stimulus	cytoplasm;cytosol	catalytic activity	Pf01234	Inmt	21743	ENSMUSG00000003477	6
P01592	Immunoglobulin J chain	Igj	0.778443	0.669097	0.72377	-0.361336	236.6	147.5	149.5	128.5	206.2	147.3	146.7	117.4	2	2	2	2	4	2	2	4.89	16.3522	159	18.002	0.0010582	9.65165	defense response;regulation of biological process;response to stimulus	extracellular	DNA binding;protein binding	Pf15097	Igj; Jchain	16069	ENSMUSG00000067149	5
Q00519	Xanthine dehydrogenase/oxidase	Xdh	0.778472	0.760299	0.769386	-0.361283	1941.8	1932.2	1507.9	1472.7	1692.2	1929.9	1479.3	1345.6	20	20	20	20	104	33	32	7.56	32.6592	1335	146.468	0	210.33	metabolic process;regulation of biological process;response to stimulus;transport	cytoplasm;cytosol;endoplasmic reticulum;extracellular	catalytic activity;metal ion binding;nucleotide binding;protein binding	Pf00941, Pf01315, Pf01799, Pf02738, Pf03450, Pf11715	Xdh	22436	ENSMUSG00000024066	17
P35980	60S ribosomal protein L18	Rpl18	0.778501	1.08798	0.933239	-0.36123	181.2	172.3	137.6	192.3	157.9	172.1	135	175.7	3	3	3	3	12	3	3	11.78	16.4894	188	21.631	0	27.7159	metabolic process	cytoplasm;membrane;nucleus;ribosome	RNA binding;structural molecule activity	Pf00828	Rpl18	19899	ENSMUSG00000059070	7
Q923B6	Metalloreductase STEAP4	Steap4	0.778729	0.737206	0.757968	-0.360807	278.5	270.6	213.8	202.4	242.7	270.3	209.7	184.9	4	4	4	4	16	6	6	9.17	18.0851	470	52.96	0	27.9674	cell differentiation;metabolic process;transport	endosome;Golgi;membrane	catalytic activity;metal ion binding	Pf01794, Pf03446, Pf03807	Steap4	117167	ENSMUSG00000012428	5
Q505D7	Optic atrophy 3 protein homolog	Opa3	0.779182	0.823745	0.801463	-0.359968	321.6	279.8	234.3	247.7	280.3	279.5	229.9	226.3	5	5	5	5	21	6	5	8.34	29.6089	179	20.097	0	44.7876	cell organization and biogenesis;regulation of biological process	mitochondrion		Pf07047	Opa3	403187	ENSMUSG00000052214	7
Q3ULF4	Paraplegin	Spg7	0.779654	0.886005	0.832829	-0.359095	852.7	965.8	708.9	805.6	743.1	964.7	695.5	736.1	11	11	11	11	43	16	16	9.04	27.5288	781	85.942	0	71.2954	cell organization and biogenesis;cellular component movement;metabolic process;regulation of biological process;response to stimulus;transport	membrane;mitochondrion	catalytic activity;metal ion binding;nucleotide binding	Pf00004, Pf01078, Pf01434, Pf05496, Pf06068, Pf07724, Pf07728	Spg7	234847	ENSMUSG00000000738	8
Q8K3G9	DCC-interacting protein 13-beta	Appl2	0.78012	0.804217	0.792169	-0.358231	35.9	30.5	25.9	26.7	31.3	30.5	25.4	24.4	2	2	2	2	15	10	10	5.03	24.9245	662	73.807	0	19.0343	cell proliferation	cytoplasm;endosome;membrane;nucleus	protein binding	Pf00169, Pf00640	Appl2	216190	ENSMUSG00000020263	10
Q9WU79	Proline dehydrogenase 1, mitochondrial	Prodh	0.780168	0.840606	0.810387	-0.358143	492.6	483.6	380.8	410.3	429.3	483	373.6	374.9	10	10	10	10	41	15	15	8.24	28.2137	599	67.993	0	56.3099	metabolic process	membrane;mitochondrion;organelle lumen	catalytic activity;nucleotide binding	Pf01619	Prodh	19125	ENSMUSG00000003526	16
Q60759	Glutaryl-CoA dehydrogenase, mitochondrial	Gcdh	0.781702	0.820284	0.800993	-0.355309	754	656	551.1	578.3	657.1	655.2	540.7	528.4	11	11	11	11	58	13	12	8.73	45.4338	438	48.575	0	142.453	metabolic process	membrane;mitochondrion;organelle lumen	catalytic activity;nucleotide binding	Pf00441, Pf02770, Pf02771, Pf08028	Gcdh	270076	ENSMUSG00000003809	8
Q3U9G9	Lamin-B receptor	Lbr	0.782669	1.15444	0.968553	-0.353525	287.9	427.6	280	413	250.9	427.1	274.7	377.4	5	5	5	5	7	6	6	9.36	10.0639	626	71.395	0	11.063	metabolic process	cytoplasm;membrane;nucleus	catalytic activity;DNA binding;protein binding;RNA binding	Pf01222, Pf09465	Lbr	98386	ENSMUSG00000004880	1
Q68FD5	Clathrin heavy chain 1	Cltc	0.783135	0.88905	0.836093	-0.352667	3183.4	3014	2426.7	2754.9	2774.2	3010.5	2380.7	2517.2	39	39	39	39	174	52	52	5.69	40.2985	1675	191.435	0	418.205	cell differentiation;cell organization and biogenesis;metabolic process;regulation of biological process;transport	cytosol;membrane;mitochondrion	protein binding;RNA binding;structural molecule activity	Pf00637, Pf01394, Pf04053, Pf09268, Pf13838	Cltc	67300	ENSMUSG00000047126	11
Q8BKY8	Transcription termination factor 2, mitochondrial	Mterfd3	0.784672	0.832117	0.808394	-0.349839	32.5	22.3	21.5	22.8	28.3	22.3	21.1	20.8	2	2	2	2	10	6	6	8.94	24.4156	385	43.425	0	25.1935	metabolic process;regulation of biological process	mitochondrion;organelle lumen	DNA binding;protein binding	Pf02536	Mterfd3; Mterf2	74238	ENSMUSG00000049038	10
P59266	Fat storage-inducing transmembrane protein 2	Fitm2	0.785208	0.952006	0.868607	-0.348852	64.7	62.4	49.9	60.5	56.4	62.3	49	55.3	2	2	2	2	7	3	3	9	11.4504	262	29.996	0	9.59274	cell organization and biogenesis;cellular homeostasis;metabolic process;regulation of biological process	endoplasmic reticulum;membrane;mitochondrion		Pf10261	Fitm2	228859	ENSMUSG00000048486	2
Q9CZJ2	Heat shock 70 kDa protein 12B	Hspa12b	0.785345	0.850345	0.817845	-0.348602	587.6	572.4	455.5	493.2	512.1	571.7	446.9	450.6	8	8	8	8	40	15	15	8.47	22.6277	685	76.071	0	78.6522			nucleotide binding		Hspa12b	72630	ENSMUSG00000074793	2
Q99KI3	ER membrane protein complex subunit 3	Emc3	0.785364	0.912863	0.849114	-0.348567	122.6	142.5	104.1	121	106.8	142.3	102.1	110.6	5	5	5	5	13	8	8	6.81	40.2299	261	29.96	0	24.1679	metabolic process	membrane		Pf01956	Emc3	66087	ENSMUSG00000030286	6
Q02566	Myosin-6	Myh6	0.785993	1.9208	1.3534	-0.347412	42510.3	63026	41475.4	101357	37045.5	62951.9	40689.2	92610.8	272	272	272	272	2695	225	67	5.73	68.1631	1938	223.426	0	6628.82	cell organization and biogenesis;cellular component movement;metabolic process;regulation of biological process;response to stimulus	cytoplasm;cytoskeleton;mitochondrion	catalytic activity;motor activity;nucleotide binding;protein binding;structural molecule activity	Pf00038, Pf00063, Pf01576, Pf02736, Pf04111, Pf05483, Pf05557, Pf05622, Pf05911, Pf06160, Pf07888, Pf09726, Pf12128, Pf12718, Pf13514	Myh6	17888	ENSMUSG00000040752	14
Q6PDH0	Pleckstrin homology-like domain family B member 1	Phldb1	0.78621	0.903274	0.844742	-0.347013	205.9	197.3	158.5	182.1	179.4	197.1	155.5	166.4	8	8	8	8	24	17	17	8.87	15.3173	1371	149.978	0	43.5226	regulation of biological process		protein binding	Pf00169, Pf00498, Pf14593, Pf15409	Phldb1	102693	ENSMUSG00000048537	9
Q921G7	Electron transfer flavoprotein-ubiquinone oxidoreductase, mitochondrial	Etfdh	0.786268	0.754913	0.77059	-0.346908	11455.4	11252.9	8927.4	8571.4	9982.8	11239.7	8758.2	7831.8	35	35	35	35	399	31	31	7.58	52.4351	616	68.048	0	950.034	metabolic process;response to stimulus;transport	membrane;mitochondrion	catalytic activity;metal ion binding;nucleotide binding	Pf00890, Pf01266, Pf01494, Pf01946, Pf03486, Pf05187, Pf05834, Pf07992, Pf12831, Pf13450, Pf13454, Pf13738	Etfdh	66841	ENSMUSG00000027809	3
Q91ZA3	Propionyl-CoA carboxylase alpha chain, mitochondrial	Pcca	0.786537	0.772336	0.779436	-0.346414	7968.5	8298	6397.1	6281.6	6944.1	8288.2	6275.8	5739.6	42	42	42	42	292	46	47	7.25	63.5359	724	79.871	0	680.057		extracellular;mitochondrion;organelle lumen	catalytic activity;metal ion binding;nucleotide binding;protein binding	Pf00289, Pf00364, Pf01071, Pf02222, Pf02258, Pf02785, Pf02786, Pf07478, Pf08442, Pf13533, Pf13535, Pf13549, Pf15632	Pcca	110821	ENSMUSG00000041650	14
B9EJ86	Oxysterol-binding protein-related protein 8	Osbpl8	0.786689	1.16382	0.975256	-0.346134	55.5	61.7	46.1	68.2	48.4	61.6	45.2	62.3	3	3	3	3	7	4	5	6.96	6.74916	889	101.205	0	15.0453	cell differentiation;cell organization and biogenesis;regulation of biological process;transport	endoplasmic reticulum;membrane;nucleus	protein binding;transporter activity	Pf00169, Pf01237	Osbpl8	237542	ENSMUSG00000020189	10
Q8BYM8	Probable cysteine--tRNA ligase, mitochondrial	Cars2	0.786848	0.782463	0.784656	-0.345844	1014.9	901.1	753.8	749.6	884.4	900	739.5	684.9	9	9	9	9	28	11	11	8.18	26.1343	551	61.233	0	56.3863	metabolic process	cytoplasm;cytosol;mitochondrion;organelle lumen	catalytic activity;metal ion binding;nucleotide binding	Pf00133, Pf01406, Pf01921, Pf09334	Cars2	71941		8
Q9D517	1-acyl-sn-glycerol-3-phosphate acyltransferase gamma	Agpat3	0.787018	0.922824	0.854921	-0.345532	344.8	323.8	263.1	308.5	300.5	323.4	258.1	281.9	6	6	6	6	21	7	7	8.51	20.4787	376	43.268	0	43.4143	metabolic process	endoplasmic reticulum;membrane;nucleus	catalytic activity	Pf01553	Agpat3	28169	ENSMUSG00000001211	10
Q8VE91	Reticulophagy receptor Fam134b	Fam134b	0.787519	0.885587	0.836553	-0.344614	34.7	32.6	26.5	29.8	30.2	32.6	26	27.2	2	2	2	2	11	4	4	4.81	13.5417	480	52.934	0	12.6014	metabolic process;regulation of biological process	endoplasmic reticulum;Golgi;membrane			Fam134b	66270	ENSMUSG00000022270	15
Q6ZQ58	La-related protein 1	Larp1	0.78798	0.774624	0.781302	-0.343769	34.7	25.2	23.6	23.2	30.2	25.2	23.2	21.2	2	2	2	2	4	4	4	8.79	6.06343	1072	121.05	0	3.83872	cell proliferation;metabolic process;regulation of biological process;response to stimulus	cytoplasm;membrane	protein binding;RNA binding;translation regulator activity	Pf05383	Larp1	73158	ENSMUSG00000037331	11
A2AN08	E3 ubiquitin-protein ligase UBR4	Ubr4	0.788024	0.936627	0.862325	-0.343689	576.6	512.2	429	509.9	502.5	511.6	420.9	465.9	14	14	14	14	42	28	27	6.06	7.60618	5180	571.927	0	84.5584	metabolic process	cytoplasm;cytoskeleton;membrane;nucleus	catalytic activity;metal ion binding;protein binding	Pf02207, Pf13764	Ubr4	69116	ENSMUSG00000066036	4
Q8C5H8	NAD kinase 2, mitochondrial	Nadk2	0.788074	0.935536	0.861805	-0.343597	125.4	122.8	97.8	116.1	109.3	122.7	95.9	106.1	4	4	4	4	30	12	12	8.07	33.1858	452	50.827	0	69.2338	metabolic process	mitochondrion	catalytic activity;nucleotide binding;protein binding	Pf00781, Pf01513	Nadk2; Nadkd1	68646	ENSMUSG00000022253	15
Q99KQ4	Nicotinamide phosphoribosyltransferase	Nampt	0.788305	0.701485	0.744895	-0.343174	4271.7	3814	3187	2836	3722.6	3809.5	3126.6	2591.3	26	26	26	26	169	29	29	7.15	69.6538	491	55.413	0	385.568	metabolic process;regulation of biological process;response to stimulus	cytoplasm;cytosol;extracellular;nucleus	catalytic activity;protein binding	Pf04095	Nampt	59027	ENSMUSG00000020572	12
Q8BH55	Threonine synthase-like 1	Thnsl1	0.7889	0.876115	0.832507	-0.342086	102.5	99.3	79.6	88.4	89.3	99.2	78.1	80.8	3	3	3	3	9	7	8	7.2	14.5917	747	83.047	0	21.0191	metabolic process	cytoplasm;mitochondrion;nucleus	catalytic activity;nucleotide binding	Pf00004, Pf01202, Pf13207, Pf13238, Pf13671, Pf14821	Thnsl1	208967	ENSMUSG00000048550	2
O35326	Serine/arginine-rich splicing factor 5	Srsf5	0.788933	0.973386	0.881159	-0.342026	171.4	208.1	149.7	184.7	149.4	207.9	146.9	168.8	3	3	3	3	7	5	4	11.56	19.3309	269	30.873	0	14.4928	metabolic process;regulation of biological process;response to stimulus	cytoplasm;nucleus	nucleotide binding;protein binding;RNA binding	Pf00076, Pf13893, Pf14259	Srsf5	20384	ENSMUSG00000021134	12
Q76LL6	FH1/FH2 domain-containing protein 3	Fhod3	0.788993	0.920077	0.854535	-0.341915	322.5	400.7	285.3	332.7	281	400.2	279.9	304	11	11	11	11	33	19	19	5.55	14.7022	1578	175.547	0	56.2957	cell organization and biogenesis;regulation of biological process	cytoplasm;cytoskeleton	protein binding	Pf02181	Fhod3	225288	ENSMUSG00000034295	18
Q8CFI5	Probable proline--tRNA ligase, mitochondrial	Pars2	0.789052	0.798734	0.793893	-0.341807	254.4	282.7	211.9	214.5	221.7	282.4	207.9	196	4	4	4	4	12	5	5	7.84	13.2632	475	53.483	0	25.9126	metabolic process	cytoplasm;mitochondrion;organelle lumen	catalytic activity;nucleotide binding;RNA binding	Pf00587, Pf03129, Pf12793	Pars2	230577	ENSMUSG00000043572	4
Q62407	Striated muscle-specific serine/threonine-protein kinase	Speg	0.789135	0.849512	0.819324	-0.341656	638.1	683.6	521.5	561.4	556.1	682.8	511.6	513	21	21	21	21	49	32	31	8.21	12.569	3262	354.124	0	80.7329	cell differentiation;metabolic process	nucleus	catalytic activity;nucleotide binding;protein binding	Pf00047, Pf00069, Pf01108, Pf07679, Pf07686, Pf07714, Pf13895, Pf13927	Speg	11790		1
Q91YY4	ATP synthase mitochondrial F1 complex assembly factor 2	Atpaf2	0.789216	0.899894	0.844555	-0.341508	746.3	663.2	556.2	634.2	650.4	662.4	545.7	579.5	5	5	5	5	27	7	7	6.32	32.872	289	33.268	0	77.1664	cell organization and biogenesis	cytoplasm;mitochondrion		Pf07542	Atpaf2	246782		11
E9Q9K5	Triadin	Trdn	0.789983	0.761116	0.77555	-0.340106	1618.1	1728.3	1321.8	1273.5	1410.1	1726.3	1296.7	1163.6	14	14	14	14	39	13	13	9.32	17.0274	693	77.796	0	60.0526	cell organization and biogenesis;cellular homeostasis;regulation of biological process;transport	cytoplasm;endoplasmic reticulum;membrane	protein binding		Trdn	76757	ENSMUSG00000019787	10
O89084	cAMP-specific 3',5'-cyclic phosphodiesterase 4A	Pde4a	0.790991	0.877477	0.834234	-0.338267	110.5	111.5	87.8	97.4	96.3	111.4	86.1	89	4	4	4	4	9	7	4	5.26	9.59716	844	93.499	0	21.0577	metabolic process;regulation of biological process;response to stimulus	cytoplasm;cytosol;membrane;nucleus	catalytic activity;metal ion binding;nucleotide binding	Pf00233	Pde4a	18577	ENSMUSG00000032177	9
Q8K2B3	Succinate dehydrogenase [ubiquinone] flavoprotein subunit, mitochondrial	Sdha	0.791033	0.818726	0.804879	-0.338191	7356.9	9116.5	6515.5	6743.6	6411.2	9105.8	6392	6161.7	29	29	29	29	385	36	36	7.37	68.2229	664	72.539	0	1070.28	metabolic process;transport	membrane;mitochondrion	catalytic activity;nucleotide binding	Pf00890, Pf02910	Sdha	66945	ENSMUSG00000021577	13
P34152	Focal adhesion kinase 1	Ptk2	0.791584	0.807364	0.799474	-0.337185	84.2	67.9	60.2	61.4	73.4	67.8	59.1	56.1	4	4	4	4	8	6	6	6.68	6.05505	1090	123.458	0	9.26376	cell differentiation;cell organization and biogenesis;cellular component movement;cellular homeostasis;defense response;development;metabolic process;regulation of biological process;response to stimulus	cytoplasm;cytoskeleton;cytosol;membrane;nucleus	catalytic activity;nucleotide binding;protein binding;signal transducer activity	Pf00069, Pf00373, Pf03623, Pf07714, Pf14531	Ptk2	14083		15
Q8VCM5	Mitochondrial ubiquitin ligase activator of NFKB 1	Mul1	0.791602	0.903983	0.847793	-0.337152	169.3	154.6	128.2	146.4	147.5	154.4	125.8	133.8	4	4	4	4	9	7	7	7.96	23.0114	352	39.81	0	18.5875	cell death;cell organization and biogenesis;metabolic process;regulation of biological process;response to stimulus	cytoplasm;membrane;mitochondrion	catalytic activity;metal ion binding;protein binding;signal transducer activity	Pf12483, Pf13639, Pf13920, Pf13923, Pf14634	Mul1	68350	ENSMUSG00000041241	4
Q6ZWV7	60S ribosomal protein L35	Rpl35	0.791684	0.721202	0.756443	-0.337003	698	706.6	556	506.5	608.3	705.8	545.5	462.8	4	4	4	4	14	5	3	11.05	30.0813	123	14.544	0.000540103	25.605	metabolic process	cytoplasm;membrane;ribosome	RNA binding;structural molecule activity	Pf00831	Rpl35	66489	ENSMUSG00000062997; ENSMUSG00000078193	2; 1
O70622	Reticulon-2	Rtn2	0.791953	0.809617	0.800785	-0.336513	231.3	176.3	161.4	165	201.6	176.1	158.3	150.8	3	3	3	3	20	4	4	4.88	13.8004	471	51.315	0	38.2108	regulation of biological process;transport	endoplasmic reticulum;membrane		Pf02453	Rtn2	20167	ENSMUSG00000030401	7
P42125	Enoyl-CoA delta isomerase 1, mitochondrial	Eci1	0.792028	0.813261	0.802644	-0.336377	4478.3	3509.3	3163.2	3248	3902.6	3505.2	3103.2	2967.7	16	16	16	16	196	17	17	8.98	53.6332	289	32.23	0	418.486	metabolic process	membrane;mitochondrion;organelle lumen	catalytic activity;protein binding	Pf00378	Eci1	13177	ENSMUSG00000024132	17
A2AAJ9	Obscurin	Obscn	0.793078	0.899464	0.846271	-0.334465	1066	968.1	806.6	914.8	929	967	791.3	835.9	23	23	23	23	58	45	44	5.95	10.8987	8891	965.767	0	89.9131	cell differentiation;development;metabolic process;regulation of biological process		catalytic activity;nucleotide binding;protein binding	Pf00041, Pf00047, Pf00069, Pf00169, Pf00621, Pf07654, Pf07679, Pf07686, Pf07714, Pf13895, Pf13927	Obscn	380698		11
Q8CHT0	Delta-1-pyrroline-5-carboxylate dehydrogenase, mitochondrial	Aldh4a1	0.793203	0.689911	0.741557	-0.334237	4273.3	4207.5	3363.5	2925.5	3724	4202.6	3299.7	2673.1	18	18	18	18	144	24	24	8.24	62.6335	562	61.802	0	346.426	metabolic process	mitochondrion;organelle lumen	catalytic activity;protein binding;structural molecule activity	Pf00171, Pf06810	Aldh4a1	212647	ENSMUSG00000028737	4
P21447	Multidrug resistance protein 1A	Abcb1a	0.793478	0.777174	0.785326	-0.333737	51.8	58.6	43.8	42.9	45.1	58.5	43	39.2	2	2	2	2	9	7	8	8.85	5.79937	1276	140.558	0	12.6722	cell organization and biogenesis;cell proliferation;regulation of biological process;transport	cell surface;membrane	catalytic activity;nucleotide binding;transporter activity	Pf00005, Pf00664, Pf09818, Pf13558	Abcb1a	18671	ENSMUSG00000040584	5
Q5H8C4	Vacuolar protein sorting-associated protein 13A	Vps13a	0.793695	0.859545	0.82662	-0.333343	153.9	131.6	113.3	122.7	134.1	131.4	111.2	112.1	5	5	5	5	19	16	16	6.19	7.6753	3166	359.173	0	25.2764	metabolic process;response to stimulus;transport			Pf06650, Pf12624	Vps13a	271564	ENSMUSG00000046230	19
Q3UHD2	Glucose-fructose oxidoreductase domain-containing protein 1	Gfod1	0.793919	0.951577	0.872748	-0.332936	93.2	84.4	70.5	84.5	81.2	84.3	69.2	77.2	2	2	2	2	3	3	3	5.92	11.5385	390	43.258	0	7.72655	metabolic process	extracellular	catalytic activity;nucleotide binding	Pf01408, Pf01488, Pf02894, Pf03447	Gfod1	328232	ENSMUSG00000051335	13
P54310	Hormone-sensitive lipase	Lipe	0.793951	0.879017	0.836484	-0.332878	56.8	49	42	46.5	49.5	48.9	41.2	42.5	3	3	3	3	18	11	11	6.95	23.1884	759	83.295	0	18.6859	metabolic process	cytoplasm;cytosol;membrane;mitochondrion;nucleus	catalytic activity;protein binding;RNA binding	Pf06350, Pf07859, Pf10340, Pf12695	Lipe	16890	ENSMUSG00000003123	7
Q8BU30	Isoleucine--tRNA ligase, cytoplasmic	Iars	0.794035	0.912084	0.85306	-0.332725	671.4	616.2	511.2	587.2	585.1	615.5	501.5	536.5	17	17	17	17	62	29	30	6.55	27.0206	1262	144.179	0	91.1245	cell differentiation;metabolic process;regulation of biological process	cytoplasm;cytosol;membrane	catalytic activity;nucleotide binding;protein binding;RNA binding	Pf00133, Pf01406, Pf08264, Pf09334	Iars	105148	ENSMUSG00000037851	13
P42232	Signal transducer and activator of transcription 5B	Stat5b	0.794832	0.99873	0.896781	-0.331279	644.6	694.3	532.1	668.6	561.7	693.5	522	610.9	14	14	14	14	54	25	6	6.05	35.369	786	89.946	0	106.217	cell differentiation;cellular component movement;defense response;metabolic process;regulation of biological process;response to stimulus;transport	cytoplasm;cytosol;nucleus	DNA binding;protein binding;signal transducer activity	Pf00017, Pf01017, Pf02864, Pf02865	Stat5b	20851	ENSMUSG00000020919	11
P11531	Dystrophin	Dmd	0.796007	0.919379	0.857693	-0.329147	3865.6	4389.1	3285.4	3794.6	3368.7	4383.9	3223.1	3467.2	84	84	84	84	250	118	117	5.94	37.1669	3678	425.566	0	502.435	cell differentiation;cell organization and biogenesis;cellular homeostasis;metabolic process;regulation of biological process;response to stimulus	cell surface;cytoplasm;cytoskeleton;membrane;nucleus	metal ion binding;protein binding;structural molecule activity	Pf00307, Pf00397, Pf00435, Pf00569, Pf02463, Pf09068, Pf09069, Pf11971	Dmd	13405	ENSMUSG00000045103	X
Q8C1A9	Protein ABHD18	Abhd18	0.797535	1.18662	0.992077	-0.32638	62.8	50.8	45.3	67.4	54.7	50.7	44.4	61.6	3	3	3	3	5	5	5	8.79	13.5776	464	53.134	0	7.31851		extracellular		Pf09752	3110057O12Rik; Abhd18	269423	ENSMUSG00000037818	3
P11103	Poly [ADP-ribose] polymerase 1	Parp1	0.797932	0.890995	0.844464	-0.325662	360.7	335.6	277.8	310.2	314.3	335.2	272.5	283.4	8	8	8	8	24	13	13	8.95	17.769	1013	113.028	0	41.8556	cell organization and biogenesis;metabolic process;regulation of biological process;response to stimulus	cytoplasm;membrane;mitochondrion;nucleus	catalytic activity;DNA binding;metal ion binding;nucleotide binding;protein binding;RNA binding	Pf00533, Pf00644, Pf00645, Pf02877, Pf05406, Pf08063	Parp1	11545		1
Q99N87	28S ribosomal protein S5, mitochondrial	Mrps5	0.798419	0.956289	0.877354	-0.324782	444.2	416	343.4	411.3	387.1	415.5	336.9	375.8	7	7	7	7	28	9	9	10.14	16.8981	432	48.176	0	46.4729	metabolic process	mitochondrion;ribosome	RNA binding;structural molecule activity	Pf03719	Mrps5	77721	ENSMUSG00000027374	2
Q9EPW0	Type I inositol 3,4-bisphosphate 4-phosphatase	Inpp4a	0.799001	0.883895	0.841448	-0.32373	41.5	38.6	32	35.4	36.2	38.6	31.4	32.3	2	2	2	2	4	3	3	7.05	5.43131	939	105.472	0.000280112	7.97589	metabolic process;regulation of biological process;response to stimulus	cytoplasm	catalytic activity;protein binding	Pf00168	Inpp4a	269180		1
Q9DBL1	Short/branched chain specific acyl-CoA dehydrogenase, mitochondrial	Acadsb	0.799019	0.767046	0.783033	-0.323698	1651.4	1651.4	1319.5	1266.7	1439.1	1649.5	1294.5	1157.4	13	13	13	13	107	14	14	7.87	42.8241	432	47.843	0	268.564	metabolic process	mitochondrion;organelle lumen	catalytic activity;nucleotide binding	Pf00441, Pf02770, Pf02771, Pf08028	Acadsb	66885	ENSMUSG00000030861	7
A6H630	Protein-glutamate O-methyltransferase	Armt1	0.799383	0.755444	0.777414	-0.323041	270.5	248.4	207.4	196	235.7	248.1	203.5	179.1	7	7	7	7	16	10	10	5.92	31.2073	439	50.516	0	33.4132	metabolic process;regulation of biological process;response to stimulus		catalytic activity;protein binding	Pf01937	1700052N19Rik; Armt1	73419	ENSMUSG00000061759	10
P28740	Kinesin-like protein KIF2A	Kif2a	0.800441	0.92613	0.863286	-0.321133	49.5	41.2	36.3	42	43.1	41.2	35.6	38.4	3	3	3	3	6	6	6	6.73	10.3546	705	79.707	0	6.0778	cell differentiation;cell division;cell organization and biogenesis;cellular component movement;development	cytoplasm;cytoskeleton;membrane;nucleus;vacuole	catalytic activity;motor activity;nucleotide binding;protein binding	Pf00225	Kif2a	16563	ENSMUSG00000021693	13
Q9CXD6	Mitochondrial calcium uniporter regulator 1	Ccdc90a	0.80057	0.864507	0.832538	-0.320901	833	781.1	646.1	697.7	725.9	780.2	633.9	637.5	8	8	8	8	44	10	9	10.2	26.4706	340	37.826	0	80.6934	cellular homeostasis;transport	membrane;mitochondrion		Pf07798	Ccdc90a; Mcur1	76137	ENSMUSG00000021371	13
P32883	GTPase KRas	Kras	0.800728	0.964513	0.882621	-0.320616	53.5	56.4	44	53	46.6	56.3	43.2	48.4	2	2	2	2	16	6	3	6.77	44.4444	189	21.642	0	26.3045	cell communication;cell differentiation;cell organization and biogenesis;regulation of biological process;response to stimulus;transport	cytoplasm;membrane;mitochondrion	catalytic activity;nucleotide binding;protein binding;transporter activity	Pf00009, Pf00071, Pf02421, Pf08477	Kras	16653	ENSMUSG00000030265	6
Q80W21	Glutathione S-transferase Mu 7	Gstm7	0.800893	0.782465	0.791679	-0.320319	763.2	626	556.3	543.5	665.1	625.3	545.8	496.6	7	7	7	7	108	18	10	6.8	66.055	218	25.693	0	200.085	metabolic process;regulation of biological process;response to stimulus	cytoplasm;endoplasmic reticulum	antioxidant activity;catalytic activity;protein binding	Pf00043, Pf02798, Pf13410, Pf13417, Pf14497	Gstm7	68312	ENSMUSG00000004035	3
P12970	60S ribosomal protein L7a	Rpl7a	0.800935	0.900727	0.850831	-0.320243	1218.3	1092.5	925.4	1040.7	1061.7	1091.2	907.9	950.9	9	9	9	9	57	12	12	10.56	37.9699	266	29.958	0	123.737	metabolic process	cytoplasm;membrane;nucleus;ribosome	protein binding;RNA binding	Pf01248	Rpl7a	27176	ENSMUSG00000062647	2
P01837	Ig kappa chain C region	Igkc	0.801162	0.538283	0.669722	-0.319834	2533.9	2113.1	1861.5	1250.7	2208.2	2110.6	1826.2	1142.8	8	8	8	8	73	8	8	5.41	54.717	106	11.771	0	164.056	cell differentiation;cell organization and biogenesis;defense response;metabolic process;regulation of biological process;response to stimulus	membrane	metal ion binding;protein binding	Pf07654	Igkc	16071		6
A2BDX3	Adenylyltransferase and sulfurtransferase MOCS3	Mocs3	0.801211	0.954591	0.877901	-0.319746	46	53.1	39.7	47.3	40.1	53	38.9	43.2	3	3	3	3	7	5	5	7.49	13.0435	460	49.344	0	11.5206	metabolic process	cytoplasm;cytosol	catalytic activity;metal ion binding;nucleotide binding	Pf00581, Pf00899, Pf05237	Mocs3	69372	ENSMUSG00000074576	2
Q6URW6	Myosin-14	Myh14	0.801223	0.958206	0.879715	-0.319724	76.1	120.1	78.6	94	66.3	120	77.1	85.9	2	2	2	2	53	10	3	5.55	5.15	2000	228.446	0	110.524	cell organization and biogenesis;cellular component movement;regulation of biological process;response to stimulus	cytoplasm;membrane	catalytic activity;motor activity;nucleotide binding;protein binding	Pf00063, Pf01576, Pf09726	Myh14	71960	ENSMUSG00000030739	7
Q3TC33	Coiled-coil domain-containing protein 127	Ccdc127	0.801299	0.914286	0.857792	-0.319588	78.3	75.7	61.7	70.4	68.2	75.6	60.5	64.3	2	2	2	2	8	5	4	9.13	24.2308	260	30.49	0	16.2777					Ccdc127	67433	ENSMUSG00000021578	13
Q8C3X2	Coiled-coil domain-containing protein 90B, mitochondrial	Ccdc90b	0.801806	0.871226	0.836516	-0.318674	756.4	793.6	621.4	675.2	659.2	792.7	609.6	616.9	7	7	7	7	45	10	9	8.53	39.0625	256	29.578	0	82.1113		membrane;mitochondrion		Pf07798	Ccdc90b	66365	ENSMUSG00000030613	7
Q8CC27	Voltage-dependent L-type calcium channel subunit beta-2	Cacnb2	0.802376	0.826767	0.814572	-0.317649	134.9	184.9	128.3	132.2	117.6	184.7	125.9	120.8	6	6	6	6	19	11	11	8.47	19.6947	655	73.105	0	22.2785	cell communication;cell organization and biogenesis;regulation of biological process;transport	membrane	protein binding;transporter activity	Pf00018, Pf00625	Cacnb2	12296	ENSMUSG00000057914	2
Q8CIE6	Coatomer subunit alpha	Copa	0.802462	0.895172	0.848817	-0.317495	1094.7	984.9	834.4	930.8	954	983.7	818.6	850.5	19	19	19	19	73	30	30	7.65	27.7778	1224	138.344	0	140.471	transport	cytoplasm;extracellular;Golgi;membrane	protein binding;structural molecule activity	Pf00400, Pf04053, Pf06957	Copa	12847	ENSMUSG00000026553	1
Q9CQZ6	NADH dehydrogenase [ubiquinone] 1 beta subcomplex subunit 3	Ndufb3	0.802705	0.903006	0.852856	-0.317058	912.7	1113.2	813.1	914.7	795.4	1111.9	797.7	835.8	4	4	4	4	24	4	4	9.04	21.1538	104	11.685	0	43.9988	metabolic process;transport	membrane;mitochondrion		Pf08122	Ndufb3	66495	ENSMUSG00000026032	1
Q6P3A8	2-oxoisovalerate dehydrogenase subunit beta, mitochondrial	Bckdhb	0.802938	0.904352	0.853645	-0.316639	628.4	637.7	508.3	572.5	547.6	637	498.7	523.1	7	7	7	7	39	11	11	6.7	46.4103	390	42.853	0	74.8033	metabolic process	membrane;mitochondrion;organelle lumen	catalytic activity;protein binding	Pf02779, Pf02780	Bckdhb	12040	ENSMUSG00000032263	9
Q8K2Y7	39S ribosomal protein L47, mitochondrial	Mrpl47	0.80344	1.15114	0.97729	-0.315737	541.5	493.3	415.7	595.6	471.9	492.7	407.8	544.2	6	6	6	6	24	6	6	10.21	21.8254	252	29.707	0	45.7728	cell organization and biogenesis;metabolic process	mitochondrion;ribosome	structural molecule activity	Pf06984	Mrpl47	74600	ENSMUSG00000037531	3
O08739	AMP deaminase 3	Ampd3	0.803765	0.94016	0.871962	-0.315155	690.8	733	572.2	669.3	602	732.1	561.4	611.5	11	11	11	11	47	20	20	7.33	27.2846	766	88.596	0	88.3153	metabolic process		catalytic activity;metal ion binding	Pf00962	Ampd3	11717	ENSMUSG00000005686	7
Q6PA06	Atlastin-2	Atl2	0.803922	0.867521	0.835721	-0.314873	407.8	387.8	319.8	345.1	355.4	387.3	313.7	315.3	6	6	6	6	27	14	14	5.43	27.1012	583	66.182	0	57.0975	cell organization and biogenesis	endoplasmic reticulum;membrane	catalytic activity;nucleotide binding;protein binding	Pf02263	Atl2	56298	ENSMUSG00000059811	17
Q3U186	Probable arginine--tRNA ligase, mitochondrial	Rars2	0.804047	0.78887	0.796459	-0.314648	312.1	280.9	238.4	233.9	272	280.6	233.9	213.7	5	5	5	5	18	11	11	8.02	21.2803	578	65.295	0	20.5078	cell organization and biogenesis;metabolic process	cytoplasm;mitochondrion;organelle lumen	catalytic activity;nucleotide binding;RNA binding	Pf00750, Pf05746	Rars2	109093	ENSMUSG00000028292	4
Q9WTI7	Unconventional myosin-Ic	Myo1c	0.804065	1.12926	0.966664	-0.314616	535.1	517.8	423.3	594.5	466.3	517.2	415.3	543.2	11	11	11	11	48	22	22	9.35	26.2465	1063	121.868	0	97.7256	cell organization and biogenesis;regulation of biological process;response to stimulus;transport	cytoplasm;cytosol;membrane;nucleus	catalytic activity;motor activity;nucleotide binding;protein binding	Pf00063, Pf06017	Myo1c	17913	ENSMUSG00000017774	11
P16125	L-lactate dehydrogenase B chain	Ldhb	0.804152	0.867884	0.836018	-0.314461	10544.4	9476.7	8050	8688	9188.9	9465.6	7897.4	7938.3	28	28	28	28	294	26	24	6.05	60.479	334	36.549	0	720.794	metabolic process	cytoplasm;membrane;mitochondrion	catalytic activity;nucleotide binding;protein binding	Pf00056, Pf02866	Ldhb	16832	ENSMUSG00000030246	6
P62849	40S ribosomal protein S24	Rps24	0.804204	0.830414	0.817309	-0.314367	372.8	397.9	309.9	320	324.9	397.4	304	292.4	4	4	4	4	31	4	4	10.78	25.5639	133	15.413	0	41.5944	metabolic process	cytoplasm;membrane;nucleus;ribosome	nucleotide binding;protein binding;RNA binding;structural molecule activity	Pf01282	Rps24; LOC677113; LOC102642752	20088; 102642752	ENSMUSG00000025290	14; 16
P35123	Ubiquitin carboxyl-terminal hydrolase 4	Usp4	0.804366	0.830395	0.81738	-0.314076	252	224.4	191.6	197.8	219.6	224.1	188	180.7	6	6	6	6	26	15	14	5.64	19.2308	962	108.274	0	40.4566	cell organization and biogenesis;metabolic process;regulation of biological process	cytoplasm;membrane;nucleus	catalytic activity;metal ion binding;protein binding	Pf00443, Pf06337, Pf13423, Pf14836	Usp4	22258	ENSMUSG00000032612	9
B2RUR8	OTU domain-containing protein 7B	Otud7b	0.804644	0.808682	0.806663	-0.313577	99.8	98.3	79.7	80.1	87	98.2	78.2	73.2	3	3	3	3	9	8	8	6.86	11.7857	840	91.926	0	15.7547	metabolic process;regulation of biological process;response to stimulus	cytoplasm;nucleus	catalytic activity;DNA binding;metal ion binding;protein binding	Pf01754, Pf02338, Pf14555	Otud7b	229603	ENSMUSG00000038495	3
Q811U4	Mitofusin-1	Mfn1	0.805129	0.933365	0.869247	-0.312707	877.7	830.1	687.5	797	764.9	829.1	674.5	728.2	18	18	18	18	60	22	22	6.51	30.0945	741	83.673	0	119.783	cell organization and biogenesis;development	membrane;mitochondrion	catalytic activity;nucleotide binding;protein binding	Pf00350, Pf01926, Pf04799	Mfn1	67414	ENSMUSG00000027668	3
P52196	Thiosulfate sulfurtransferase	Tst	0.805209	0.840676	0.822943	-0.312564	554.5	528.2	435.9	455.1	483.2	527.6	427.6	415.8	6	6	6	6	31	10	10	7.85	39.0572	297	33.445	0	63.191	cell differentiation;transport	membrane;mitochondrion;organelle lumen	catalytic activity;RNA binding	Pf00581	Tst	22117	ENSMUSG00000044986	15
O88738	Baculoviral IAP repeat-containing protein 6	Birc6	0.805288	0.944712	0.875	-0.312422	39.6	43.6	33.5	39.3	34.5	43.5	32.9	35.9	2	2	2	2	7	5	6	6.07	1.1061	4882	531.833	0	13.7952	cell death;cell division;cell organization and biogenesis;metabolic process;regulation of biological process	cytoplasm;cytoskeleton;endosome;Golgi;membrane	catalytic activity;enzyme regulator activity;protein binding	Pf00179, Pf00653, Pf12356	Birc6	12211	ENSMUSG00000024073	17
Q3U2A8	Valine--tRNA ligase, mitochondrial	Vars2	0.805566	1.01091	0.908236	-0.311925	143.6	122.3	107.1	134.4	125.1	122.2	105.1	122.8	3	3	3	3	17	9	9	7.14	12.9245	1060	118.386	0	33.4778	metabolic process;regulation of biological process	cytosol;mitochondrion	catalytic activity;nucleotide binding	Pf00133, Pf08264, Pf09334	Vars2	68915	ENSMUSG00000038838	17
P46935	E3 ubiquitin-protein ligase NEDD4	Nedd4	0.806356	0.873868	0.840112	-0.310511	665.3	549.3	489.7	530.7	579.8	548.7	480.4	484.9	14	14	14	14	54	21	20	5.26	28.7486	887	102.642	0	103.622	cell organization and biogenesis;metabolic process;regulation of biological process;response to stimulus;transport	chromosome;cytoplasm;cytosol;Golgi;membrane;nucleus	catalytic activity;protein binding	Pf00168, Pf00397, Pf00632	Nedd4	17999	ENSMUSG00000032216	9
Q8K010	5-oxoprolinase	Oplah	0.806542	0.804725	0.805633	-0.310178	1359	1282.4	1065.2	1062.8	1184.3	1280.9	1045	971.1	21	21	21	21	86	29	27	6.28	29.9689	1288	137.525	0	192.943	metabolic process	cytosol	catalytic activity;nucleotide binding	Pf01968, Pf02538, Pf05378	Oplah	75475	ENSMUSG00000022562	15
Q5SSK3	Transcription elongation factor, mitochondrial	Tefm	0.806547	0.918701	0.862624	-0.31017	193.7	179	150.3	171.2	168.8	178.8	147.5	156.4	5	5	5	5	25	8	7	9.51	22.5275	364	41.847	0	52.6995	cell organization and biogenesis;metabolic process;regulation of biological process	mitochondrion;organelle lumen	enzyme regulator activity;RNA binding	Pf12836	Tefm	68550	ENSMUSG00000046909	11
O08692	Neutrophilic granule protein	Ngp	0.807235	0.801034	0.804134	-0.308939	99.7	93.8	78.1	77.5	86.9	93.7	76.6	70.8	2	2	2	2	3	2	2	5.31	9.58084	167	19.32	0.00661647	4.14908	defense response;regulation of biological process;response to stimulus	extracellular	enzyme regulator activity	Pf00031, Pf00666	Ngp	18054	ENSMUSG00000032484	9
A2A5R2	Brefeldin A-inhibited guanine nucleotide-exchange protein 2	Arfgef2	0.807837	0.919367	0.863602	-0.307863	76.8	55.9	53.6	61	66.9	55.8	52.6	55.7	3	3	3	3	10	9	6	6.55	5.91518	1792	202.11	0	13.2662	cell organization and biogenesis;metabolic process;regulation of biological process;response to stimulus;transport	cytoplasm;cytoskeleton;cytosol;endosome;Golgi;membrane	protein binding	Pf01369, Pf09324, Pf12783	Arfgef2	99371	ENSMUSG00000074582	2
P23116	Eukaryotic translation initiation factor 3 subunit A	Eif3a	0.808141	0.816073	0.812107	-0.307321	2730.1	2615.5	2160	2181.2	2379.1	2612.4	2119.1	1993	33	33	33	33	99	45	45	6.77	35.6399	1344	161.838	0	163.615	cell organization and biogenesis;metabolic process;regulation of biological process	cytoplasm;cytoskeleton;membrane;nucleus	protein binding;RNA binding	Pf01399	Eif3a	13669	ENSMUSG00000024991	19
Q9QZD8	Mitochondrial dicarboxylate carrier	Slc25a10	0.808511	1.12462	0.966565	-0.306661	33.4	32.4	26.6	37	29.1	32.4	26.1	33.8	2	2	2	2	3	3	3	9.32	12.892	287	31.694	0.00128833	4.78834	metabolic process;transport	membrane;mitochondrion;nucleus	structural molecule activity;transporter activity	Pf00153	Slc25a10; 0610009L18Rik	27376; 66838	ENSMUSG00000025792	11
Q8BIP0	Aspartate--tRNA ligase, mitochondrial	Dars2	0.808534	0.832653	0.820594	-0.306619	558	520	435.8	448.8	486.3	519.4	427.5	410.1	9	9	9	9	16	11	11	6.98	18.5299	653	74.055	0	25.2828	metabolic process	cytoplasm;mitochondrion;nucleus;organelle lumen	catalytic activity;nucleotide binding;protein binding	Pf00152, Pf01336, Pf02938	Dars2	226539	ENSMUSG00000026709	1
Q8BGT5	Alanine aminotransferase 2	Gpt2	0.808743	0.688525	0.748634	-0.306246	62.9	65.2	51.8	44.1	54.8	65.1	50.8	40.3	3	3	3	3	11	7	7	8	20.6897	522	57.906	0	22.9113	metabolic process	mitochondrion	catalytic activity	Pf00155	Gpt2	108682	ENSMUSG00000031700	8
Q07113	Cation-independent mannose-6-phosphate receptor	Igf2r	0.809014	0.846694	0.827854	-0.305764	268.6	272.8	219	229.2	234.1	272.5	214.8	209.4	6	6	6	6	13	12	12	5.71	5.96053	2483	273.639	0	28.6995	regulation of biological process;response to stimulus;transport	cell surface;cytoplasm;endosome;membrane;nucleus;vacuole	protein binding;receptor activity;signal transducer activity;transporter activity	Pf00040, Pf00878, Pf02157, Pf09451	Igf2r	16004	ENSMUSG00000023830	17
Q9DBM2	Peroxisomal bifunctional enzyme	Ehhadh	0.809187	0.921908	0.865548	-0.305454	290.6	275.4	229	260.9	253.2	275.1	224.7	238.4	5	5	5	5	13	8	8	9.13	12.5348	718	78.252	0	20.0853	metabolic process;transport	cytosol;mitochondrion	catalytic activity;protein binding	Pf00378, Pf00725, Pf02254, Pf02737	Ehhadh	74147	ENSMUSG00000022853	16
Q3TIR3	Synembryn-A	Ric8	0.809263	0.918078	0.86367	-0.30532	425.2	378	325	368.7	370.5	377.6	318.8	336.9	2	2	2	2	7	3	2	5.68	5.4717	530	59.809	0.0015083	14.505	cell organization and biogenesis;cellular component movement;regulation of biological process;response to stimulus	cytoplasm;cytosol;membrane	enzyme regulator activity;protein binding	Pf10165	Ric8; Ric8a	101489	ENSMUSG00000025485	7
Q99JI6	Ras-related protein Rap-1b	Rap1b	0.809713	0.79558	0.802647	-0.304517	414.3	364	315.1	309.6	361	363.6	309.1	282.9	4	4	4	4	51	11	4	5.78	52.1739	184	20.812	0	102.424	cell proliferation;regulation of biological process;response to stimulus	cytoplasm;cytosol;membrane	catalytic activity;nucleotide binding;protein binding	Pf00009, Pf00071, Pf08477	Rap1b	215449	ENSMUSG00000052681	10
Q91YP0	L-2-hydroxyglutarate dehydrogenase, mitochondrial	L2hgdh	0.809907	0.797933	0.80392	-0.304173	641.2	578.2	493.8	486.5	558.8	577.5	484.4	444.5	9	9	9	9	54	14	15	8.29	35.5603	464	50.866	0	98.4032	metabolic process	mitochondrion	catalytic activity	Pf01266	L2hgdh	217666	ENSMUSG00000020988	12
Q8BIJ6	Isoleucine--tRNA ligase, mitochondrial	Iars2	0.810437	0.812419	0.811428	-0.303228	4658.8	4221.1	3598.3	3607.1	4059.9	4216.1	3530.1	3295.8	33	33	33	33	161	37	38	6.81	45.1581	1012	112.732	0	378.999	metabolic process;regulation of biological process	cytoplasm;cytosol;mitochondrion;organelle lumen	catalytic activity;nucleotide binding;RNA binding	Pf00133, Pf01921, Pf06827, Pf08264, Pf09334, Pf13603	Iars2	381314	ENSMUSG00000026618	1
O55143	Sarcoplasmic/endoplasmic reticulum calcium ATPase 2	Atp2a2	0.81049	0.941395	0.875943	-0.303133	23799.3	25007.2	19778.6	22973.1	20739.9	24977.8	19403.7	20990.7	78	78	78	78	1261	64	54	5.34	52.0115	1044	114.784	0	3416.37	cell organization and biogenesis;cellular homeostasis;regulation of biological process;response to stimulus;transport	cytoplasm;endoplasmic reticulum;membrane	catalytic activity;metal ion binding;nucleotide binding;protein binding;transporter activity	Pf00122, Pf00689, Pf00690, Pf00702, Pf08282, Pf12710, Pf13246	Atp2a2	11938	ENSMUSG00000029467	5
Q9QZE5	Coatomer subunit gamma-1	Copg	0.8106	0.892649	0.851624	-0.302937	346.4	321.5	270.7	298.1	301.9	321.1	265.6	272.4	5	5	5	5	26	13	11	5.35	19.9085	874	97.45	0	43.6652	cellular component movement;transport	cytoplasm;cytosol;Golgi;membrane	structural molecule activity	Pf01602, Pf08752	Copg; Copg1	54161	ENSMUSG00000030058	6
P15626	Glutathione S-transferase Mu 2	Gstm2	0.811504	0.672373	0.741939	-0.30133	4557.1	3819.2	3398.7	2816	3971.3	3814.7	3334.3	2573	18	18	18	18	157	23	14	7.39	68.3486	218	25.7	0	333.438	metabolic process;response to stimulus	cytoplasm;cytosol;membrane	catalytic activity;protein binding	Pf00043, Pf02798, Pf13409, Pf13417, Pf14497	Gstm2	14863	ENSMUSG00000040562	3
Q9JKC8	AP-3 complex subunit mu-1	Ap3m1	0.811669	0.889217	0.850443	-0.301036	146.2	124.6	109.9	120.4	127.4	124.5	107.8	110	2	2	2	2	7	5	5	6.93	17.9426	418	46.906	0	13.9582	cellular component movement;transport	cytosol;Golgi;membrane	protein binding	Pf00928, Pf01217	Ap3m1	55946	ENSMUSG00000021824	14
P05132	cAMP-dependent protein kinase catalytic subunit alpha	Prkaca	0.812056	0.909745	0.860901	-0.300349	2259.9	1990.3	1725.7	1933.3	1969.4	1988	1693	1766.5	13	13	13	13	89	16	10	8.79	42.4501	351	40.545	0	187.526	cellular homeostasis;metabolic process;regulation of biological process;response to stimulus	cytoplasm;cytosol;Golgi;membrane;mitochondrion;nucleus	catalytic activity;nucleotide binding;protein binding	Pf00069, Pf07714, Pf14531	Prkaca	18747	ENSMUSG00000005469	8
Q9CZU6	Citrate synthase, mitochondrial	Cs	0.812115	0.907408	0.859762	-0.300244	10625	9139.2	8025.4	8967.1	9259.1	9128.5	7873.3	8193.3	31	31	31	31	437	27	28	8.57	53.0172	464	51.703	0	835.525	metabolic process	mitochondrion;nucleus;organelle lumen	catalytic activity;RNA binding	Pf00285	Cs	12974	ENSMUSG00000005683	10
Q9D0I9	Arginine--tRNA ligase, cytoplasmic	Rars	0.81245	0.950608	0.881529	-0.299649	1509.9	1375.2	1172	1371.3	1315.8	1373.6	1149.8	1253	19	19	19	19	80	24	25	7.55	36.9697	660	75.625	0	148.395	metabolic process	cytoplasm;membrane;mitochondrion	catalytic activity;nucleotide binding;protein binding;RNA binding	Pf00750, Pf03485, Pf05746	Rars	104458	ENSMUSG00000018848	11
Q61165	Sodium/hydrogen exchanger 1	Slc9a1	0.812556	0.961435	0.886996	-0.299461	52.8	58.7	45.3	53.6	46	58.6	44.4	49	2	2	2	2	3	3	3	7.12	6.58537	820	91.41	0.00128833	2.98304	cell death;cell differentiation;cell growth;cell organization and biogenesis;cellular component movement;cellular homeostasis;regulation of biological process;response to stimulus;transport	cell surface;cytoplasm;endoplasmic reticulum;membrane;mitochondrion	protein binding;transporter activity	Pf00999	Slc9a1	20544	ENSMUSG00000028854	4
Q9CPQ1	Cytochrome c oxidase subunit 6C	Cox6c	0.81266	0.844483	0.828571	-0.299277	2888.5	3415	2561.3	2661.6	2517.2	3411	2512.8	2431.9	7	7	7	7	56	8	8	10.14	46.0526	76	8.464	0	78.7425	transport	membrane;mitochondrion	catalytic activity;transporter activity	Pf02937	Cox6c	12864	ENSMUSG00000014313	15
Q9Z2Z9	Glutamine--fructose-6-phosphate aminotransferase [isomerizing] 2	Gfpt2	0.81296	1.03682	0.92489	-0.298743	105.5	98.2	82.8	105.6	91.9	98.1	81.2	96.5	3	3	3	3	4	4	3	7.15	7.03812	682	76.96	0	7.03767	metabolic process		catalytic activity	Pf00310, Pf01380, Pf13230, Pf13522, Pf13537, Pf13580	Gfpt2	14584	ENSMUSG00000020363	11
Q8N9S3	Activator of 90 kDa heat shock protein ATPase homolog 2	Ahsa2	0.813003	0.88874	0.850871	-0.298668	139	159.4	121.3	132.6	121.1	159.2	119	121.2	3	3	3	3	5	4	5	6.44	14.8036	331	37.624	0	9.71653	regulation of biological process;response to stimulus		enzyme regulator activity;protein binding	Pf08327, Pf09229	Ahsa2	268390	ENSMUSG00000020288	11
Q91V64	Isochorismatase domain-containing protein 1	Isoc1	0.813107	0.849074	0.83109	-0.298482	853.5	803.6	673.7	703.5	743.8	802.7	660.9	642.8	8	8	8	8	58	11	11	7.39	40.7407	297	32.012	0	136.053	metabolic process	cytoplasm	catalytic activity	Pf00857	Isoc1	66307	ENSMUSG00000024601	18
Q8BMJ2	Leucine--tRNA ligase, cytoplasmic	Lars	0.813217	0.93468	0.873948	-0.298288	664.9	642.5	531.6	611	579.4	641.7	521.5	558.3	17	17	17	17	60	31	31	7.05	30.8149	1178	134.106	0	94.106	metabolic process;regulation of biological process	cytoplasm;cytosol;nucleus	catalytic activity;nucleotide binding	Pf00133, Pf01406, Pf08264, Pf09334	Lars	107045	ENSMUSG00000024493	18
Q91WS0	CDGSH iron-sulfur domain-containing protein 1	Cisd1	0.813652	0.900833	0.857242	-0.297515	1057.1	1237	933.3	1033.3	921.2	1235.5	915.6	944.1	5	5	5	5	37	5	5	9.06	32.4074	108	12.089	0	115.714	regulation of biological process	membrane;mitochondrion	metal ion binding	Pf09360	Cisd1	52637	ENSMUSG00000037710	10
Q8R1B4	Eukaryotic translation initiation factor 3 subunit C	Eif3c	0.814086	0.814989	0.814537	-0.296747	1132.8	1082.2	901.6	902.6	987.2	1080.9	884.5	824.7	18	18	18	18	53	22	22	5.78	25.7958	911	105.465	0	94.9852	cell organization and biogenesis;metabolic process;regulation of biological process	cytoplasm	protein binding;RNA binding	Pf01399, Pf05470	Eif3c	56347	ENSMUSG00000030738	7
Q5M8N4	Epimerase family protein SDR39U1	Sdr39u1	0.814206	0.730741	0.772473	-0.296534	1039.3	858.5	772.6	693.4	905.7	857.5	758	633.6	6	6	6	6	37	6	7	8.91	21.1039	308	32.974	0	70.6717	metabolic process	nucleus	catalytic activity	Pf01370, Pf08338, Pf13460	Sdr39u1	654795		14
Q91W89	Alpha-mannosidase 2C1	Man2c1	0.814815	0.903073	0.858944	-0.295456	58.8	68.1	51.7	57.3	51.2	68	50.7	52.4	2	2	2	2	7	6	6	6.51	7.69971	1039	115.614	0	16.1873	metabolic process	vacuole	catalytic activity;metal ion binding	Pf01074, Pf07748, Pf09261	Man2c1	73744	ENSMUSG00000032295	9
P51863	V-type proton ATPase subunit d 1	Atp6v0d1	0.814972	0.866865	0.840919	-0.295177	130.1	105	95.8	101.9	113.4	104.9	94	93.1	2	2	2	2	10	6	6	5	20.5128	351	40.275	0	14.0409	cell organization and biogenesis;cellular homeostasis;transport	endosome;membrane	catalytic activity;protein binding;transporter activity	Pf01992	Atp6v0d1	11972	ENSMUSG00000013160	8
Q8VC30	Triokinase/FMN cyclase	Dak	0.815599	0.788637	0.802118	-0.294067	109.1	98.6	84.7	81.9	95.1	98.5	83.1	74.8	4	4	4	4	13	7	7	6.92	20.0692	578	59.653	0	24.8394	metabolic process;regulation of biological process	nucleus	catalytic activity;metal ion binding;nucleotide binding;protein binding	Pf02733, Pf02734	Dak; Tkfc	225913	ENSMUSG00000034371	19
Q8BHC4	Dephospho-CoA kinase domain-containing protein	Dcakd	0.815661	1.01903	0.917346	-0.293959	88.6	95.3	75	93.7	77.2	95.2	73.6	85.6	2	2	2	2	7	2	2	9.58	15.1515	231	26.459	0	20.8326	metabolic process	membrane;mitochondrion	catalytic activity;nucleotide binding	Pf01121, Pf13189	Dcakd	68087	ENSMUSG00000020935	11
O55029	Coatomer subunit beta'	Copb2	0.815756	0.900537	0.858147	-0.29379	642.3	624.5	516.7	570.4	559.7	623.8	506.9	521.2	16	16	16	16	47	21	21	5.3	31.6022	905	102.384	0	102.511	transport	cytoplasm;cytosol;Golgi;membrane	protein binding;structural molecule activity	Pf00400, Pf04053	Copb2	50797	ENSMUSG00000032458	9
Q9DCT2	NADH dehydrogenase [ubiquinone] iron-sulfur protein 3, mitochondrial	Ndufs3	0.816455	0.904394	0.860424	-0.292556	3039.4	3560.6	2694.3	2984.5	2648.7	3556.4	2643.2	2727	17	17	17	17	162	18	18	7.17	48.289	263	30.131	0	362.884	metabolic process;regulation of biological process;transport	membrane;mitochondrion;nucleus	catalytic activity	Pf00329	Ndufs3	68349	ENSMUSG00000005510	2
P61358	60S ribosomal protein L27	Rpl27	0.816529	0.964791	0.89066	-0.292425	675.5	616.8	527.6	623.4	588.7	616.1	517.6	569.6	2	2	2	2	22	2	2	10.56	13.2353	136	15.788	0.000798085	28.8576	metabolic process	membrane;nucleus;ribosome	RNA binding;structural molecule activity	Pf00467, Pf01777	Rpl27	19942	ENSMUSG00000063316; ENSMUSG00000073640	11; 18
Q923T9	Calcium/calmodulin-dependent protein kinase type II subunit gamma	Camk2g	0.817032	0.916315	0.866674	-0.291535	477.3	471.5	387.6	434.7	415.9	470.9	380.3	397.2	5	5	5	5	45	9	7	7.58	22.6843	529	59.569	0	91.7516	cell differentiation;cell organization and biogenesis;development;metabolic process;regulation of biological process;response to stimulus;transport	endoplasmic reticulum;membrane	catalytic activity;nucleotide binding;protein binding	Pf00069, Pf07714, Pf08332, Pf12680, Pf13474, Pf14534	Camk2g	12325	ENSMUSG00000021820	14
Q62448	Eukaryotic translation initiation factor 4 gamma 2	Eif4g2	0.817535	0.849941	0.833738	-0.290647	566.3	544.6	454.1	472.1	493.5	544	445.5	431.4	9	9	9	9	38	14	14	7.14	17.4393	906	102.041	0	51.2956	metabolic process;regulation of biological process	cytoplasm;membrane	protein binding;RNA binding	Pf02020, Pf02847, Pf02854	Eif4g2	13690		7
Q7TSQ8	Pyruvate dehydrogenase phosphatase regulatory subunit, mitochondrial	Pdpr	0.817821	0.807037	0.812429	-0.290144	536.9	520.3	432.3	426.6	467.9	519.7	424.1	389.8	10	10	10	10	51	17	17	6.35	25.3986	878	99.167	0	72.71	metabolic process	cytoplasm;mitochondrion;organelle lumen	catalytic activity;protein binding	Pf01266, Pf01571, Pf08669	Pdpr	319518	ENSMUSG00000033624	8
Q9WTX6	Cullin-1	Cul1	0.817836	0.914153	0.865995	-0.290116	713.1	576.4	527.3	589.4	621.4	575.7	517.3	538.5	15	15	15	15	45	24	24	8	35.567	776	89.635	0	72.9613	cell death;cell proliferation;metabolic process		catalytic activity;protein binding	Pf00888, Pf10557	Cul1	26965	ENSMUSG00000029686	6
P15508	Spectrin beta chain, erythrocytic	Spnb1	0.818312	1.32328	1.0708	-0.289277	5096.3	4820.7	4057.6	6561.5	4441.2	4815	3980.7	5995.3	74	74	74	74	305	108	101	5.33	57.8008	2128	245.098	0	647.622	cell organization and biogenesis;metabolic process;regulation of biological process	cell surface;cytoplasm;cytoskeleton;membrane	protein binding;structural molecule activity	Pf00307, Pf00435, Pf11971, Pf13514	Spnb1; Sptb	20741		12
P39688	Tyrosine-protein kinase Fyn	Fyn	0.818362	0.752312	0.785337	-0.289189	160.7	142.1	123.9	113.9	140	141.9	121.6	104.1	2	2	2	2	6	5	4	6.67	12.4767	537	60.636	0	4.6535	cell organization and biogenesis;cell proliferation;cellular component movement;defense response;development;metabolic process;regulation of biological process;response to stimulus	cytoplasm;cytosol;endosome;membrane;mitochondrion;nucleus	catalytic activity;metal ion binding;nucleotide binding;protein binding	Pf00017, Pf00018, Pf00069, Pf07653, Pf07714, Pf14604	Fyn	14360	ENSMUSG00000019843	10
Q6ZWV3	60S ribosomal protein L10	Rpl10	0.818445	0.968521	0.893483	-0.289043	321.6	266.1	240.5	284.6	280.3	265.8	235.9	260	3	3	3	3	20	5	5	10.08	27.5701	214	24.588	0	32.4375	cell organization and biogenesis;metabolic process	cytoplasm;endoplasmic reticulum;membrane;ribosome	RNA binding;structural molecule activity	Pf00252	Rpl10; Rpl10-ps1	110954; 100043391	ENSMUSG00000008682; ENSMUSG00000058443	X; 2; 9
Q9Z1Q9	Valine--tRNA ligase	Vars	0.819703	0.864414	0.842059	-0.286826	817.1	766.4	649	684.4	712.1	765.5	636.7	625.3	17	17	17	17	64	25	25	7.77	27.791	1263	140.127	0	147.593	metabolic process;regulation of biological process	cytosol;mitochondrion	catalytic activity;nucleotide binding	Pf00043, Pf00133, Pf08264, Pf09334, Pf13603	Vars	22321	ENSMUSG00000007029	17
A6H611	Mitochondrial intermediate peptidase	Mipep	0.820133	0.774353	0.797243	-0.286071	410.9	358	315.3	297.7	358.1	357.6	309.3	272	8	8	8	8	31	14	14	7.15	20.9564	711	80.8	0	55.8662	metabolic process	mitochondrion;organelle lumen	catalytic activity;metal ion binding	Pf01432	Mipep	70478	ENSMUSG00000021993	14
P41105	60S ribosomal protein L28	Rpl28	0.82031	0.86714	0.843725	-0.285758	395.5	364.7	311.8	329.6	344.7	364.3	305.9	301.2	4	4	4	4	11	4	4	12.02	24.8175	137	15.724	0	23.4959	metabolic process;regulation of biological process	cytoplasm;membrane;ribosome	RNA binding;structural molecule activity	Pf01778	Rpl28	19943	ENSMUSG00000030432	7
Q9D5V5	Cullin-5	Cul5	0.820455	0.910663	0.865559	-0.285504	1654.1	1445.4	1271.5	1411.3	1441.5	1443.7	1247.4	1289.5	21	21	21	21	64	28	28	7.81	38.4615	780	90.916	0	130.029	cellular component movement;cellular homeostasis;metabolic process	cytoplasm;membrane;nucleus	catalytic activity;protein binding	Pf00888, Pf10557	Cul5	75717		9
O89053	Coronin-1A	Coro1a	0.820912	0.739488	0.7802	-0.2847	260	189.5	184.5	166.2	226.6	189.3	181	151.9	6	6	6	6	29	11	10	6.48	32.7549	461	50.957	0	34.2443	cell organization and biogenesis;cellular component movement;regulation of biological process;response to stimulus;transport	cytoplasm;cytoskeleton;cytosol;endosome;membrane	protein binding;RNA binding	Pf00400, Pf03980, Pf08953, Pf08954	Coro1a	12721	ENSMUSG00000030707	7
Q61510	E3 ubiquitin/ISG15 ligase TRIM25	Trim25	0.820914	0.873513	0.847214	-0.284697	170.6	148.8	131.1	139.5	148.7	148.6	128.6	127.5	5	5	5	5	11	8	8	8.28	13.5647	634	71.68	0	12.0408	defense response;metabolic process;regulation of biological process;response to stimulus	cytoplasm	catalytic activity;metal ion binding;protein binding;RNA binding	Pf00097, Pf00622, Pf13445, Pf13639, Pf13765, Pf13920, Pf13923, Pf14634, Pf15227	Trim25	217069	ENSMUSG00000000275	11
Q8BVG4	Dipeptidyl peptidase 9	Dpp9	0.820969	0.790307	0.805638	-0.2846	99.6	102.6	83	79.9	86.8	102.5	81.4	73	2	2	2	2	9	7	7	6.65	12.529	862	97.939	0	12.9806	metabolic process	cytoplasm;cytosol	catalytic activity;protein binding	Pf00326, Pf00930, Pf02129, Pf12695, Pf12697	Dpp9	224897	ENSMUSG00000001229	17
P45952	Medium-chain specific acyl-CoA dehydrogenase, mitochondrial	Acadm	0.821004	0.860367	0.840685	-0.284539	10342.1	10880.7	8712	9129.7	9012.6	10867.9	8546.9	8341.9	35	35	35	35	411	35	35	8.37	64.8456	421	46.452	0	1021.36	cell differentiation;cell organization and biogenesis;metabolic process;regulation of biological process;response to stimulus	membrane;mitochondrion;nucleus;organelle lumen	catalytic activity;nucleotide binding;protein binding	Pf00441, Pf02770, Pf02771, Pf08028	Acadm	11364	ENSMUSG00000062908	3
O55126	Protein NipSnap homolog 2	Gbas	0.822373	0.809295	0.815834	-0.282135	4643.4	4088.4	3590.4	3533.3	4046.5	4083.6	3522.3	3228.4	18	18	18	18	151	17	16	9.26	46.2633	281	32.912	0	327.452	metabolic process;regulation of biological process	mitochondrion		Pf07978	Gbas	14467		5
Q8R3K3	Pentatricopeptide repeat-containing protein 2, mitochondrial	Ptcd2	0.822663	0.879116	0.85089	-0.281626	512.9	464.9	402.2	429.8	447	464.4	394.6	392.7	7	7	7	7	15	8	8	9.04	19.685	381	43.815	0	15.4941	cell organization and biogenesis;metabolic process;regulation of biological process	mitochondrion	RNA binding	Pf10037, Pf13041	Ptcd2	68927	ENSMUSG00000021650	13
Q8VCM4	Lipoyltransferase 1, mitochondrial	Lipt1	0.822695	0.92766	0.875177	-0.28157	72.1	68.9	58	65.4	62.8	68.8	56.9	59.8	4	4	4	4	9	5	5	8.48	16.622	373	42.119	0	11.9909	metabolic process	mitochondrion	catalytic activity	Pf03099	Lipt1	623661	ENSMUSG00000037216	1
Q8VE95	UPF0598 protein C8orf82 homolog	C030006K11Rik	0.822697	0.834073	0.828385	-0.281567	361	359.8	296.5	300.6	314.6	359.4	290.9	274.7	5	5	5	5	21	6	6	8.7	34.4037	218	24.314	0	68.4545		mitochondrion		Pf14956	C030006K11Rik	223665	ENSMUSG00000033707	15
P70398	Probable ubiquitin carboxyl-terminal hydrolase FAF-X	Usp9x	0.822873	0.986097	0.904485	-0.281258	651.1	622	523.8	627.7	567.4	621.3	513.9	573.5	19	19	19	19	50	27	27	5.87	12.5049	2559	290.526	0	82.8478	cell division;cell growth;cell organization and biogenesis;cellular component movement;metabolic process;regulation of biological process;response to stimulus	cytoplasm;membrane	catalytic activity;protein binding	Pf00443, Pf13423	Usp9x	22284		X
P03911	NADH-ubiquinone oxidoreductase chain 4	ND4	0.822972	0.89726	0.860116	-0.281086	383	376.2	312.4	340.6	333.8	375.8	306.5	311.2	4	4	4	4	20	3	3	9.38	4.57516	459	51.847	0.00128833	14.5698	metabolic process;response to stimulus;transport	membrane;mitochondrion	catalytic activity	Pf00361, Pf01059	ND4	17719	ENSMUSG00000064363	MT
Q8BWF0	Succinate-semialdehyde dehydrogenase, mitochondrial	Aldh5a1	0.823183	0.900836	0.86201	-0.280715	2080.4	2164.1	1747	1911.8	1813	2161.6	1713.9	1746.8	16	16	16	16	113	22	22	8.25	49.7132	523	55.933	0	271.156	cell organization and biogenesis;metabolic process	mitochondrion	catalytic activity;nucleotide binding	Pf00171	Aldh5a1	214579	ENSMUSG00000035936	13
Q8VE38	Oxidoreductase NAD-binding domain-containing protein 1	Oxnad1	0.82373	0.85241	0.83807	-0.279756	990.1	941.6	795.6	823.3	862.8	940.5	780.5	752.3	11	11	11	11	50	13	13	8.13	37.6206	311	34.705	0	112.229	metabolic process	mitochondrion	catalytic activity;nucleotide binding	Pf00175, Pf08030	Oxnad1	218885	ENSMUSG00000021906	14
Q8BP40	Lysophosphatidic acid phosphatase type 6	Acp6	0.823782	0.915425	0.869604	-0.279666	812.7	771.7	652.6	725.2	708.2	770.8	640.2	662.6	8	8	8	8	47	13	13	7.72	47.8469	418	47.595	0	100.648	cell differentiation;metabolic process	cytoplasm;mitochondrion	catalytic activity	Pf00328	Acp6	66659	ENSMUSG00000028093	3
Q9Z1T1	AP-3 complex subunit beta-1	Ap3b1	0.823811	0.954499	0.889155	-0.279614	147.6	144.7	120.4	139.5	128.6	144.5	118.1	127.5	5	5	5	5	23	11	11	5.66	11.6742	1105	122.664	0	28.7334	cell organization and biogenesis;cellular component movement;coagulation;regulation of biological process;transport	Golgi;membrane	protein binding	Pf01602, Pf13646, Pf14796	Ap3b1	11774	ENSMUSG00000021686	13
O08715	A-kinase anchor protein 1, mitochondrial	Akap1	0.824341	0.862572	0.843457	-0.278687	426.1	458	364.4	381.3	371.3	457.5	357.5	348.4	10	10	10	10	33	15	15	5.02	25.0875	857	92.137	0	48.2251	regulation of biological process	endoplasmic reticulum;membrane;mitochondrion;organelle lumen	protein binding;RNA binding;structural molecule activity	Pf00013, Pf00567, Pf13014	Akap1	11640	ENSMUSG00000018428	11
Q9CQY5	Magnesium transporter protein 1	Magt1	0.82438	0.896694	0.860537	-0.278618	46.2	50.6	39.9	43.4	40.3	50.5	39.1	39.7	2	2	2	2	3	2	2	9.76	7.16418	335	37.944	0.000280112	6.44316	metabolic process;transport	endoplasmic reticulum;membrane	catalytic activity;transporter activity	Pf04756	Magt1	67075		X
P12382	ATP-dependent 6-phosphofructokinase, liver type	Pfkl	0.824745	0.913961	0.869353	-0.277981	864.2	897.8	726.6	805.2	753.1	896.7	712.8	735.7	12	12	12	12	97	21	18	7.17	32.5641	780	85.305	0	194.839	cell organization and biogenesis;metabolic process;regulation of biological process;response to stimulus	cytoplasm;cytosol;membrane	catalytic activity;metal ion binding;nucleotide binding;protein binding	Pf00365	Pfkl	18641	ENSMUSG00000020277	10
Q8BLF1	Neutral cholesterol ester hydrolase 1	Nceh1	0.824748	0.875959	0.850354	-0.277974	551.3	452.4	413.9	439.6	480.4	451.9	406.1	401.7	5	5	5	5	42	8	8	7.05	23.0392	408	45.711	0	96.4846	metabolic process;regulation of biological process;response to stimulus	endoplasmic reticulum;membrane	catalytic activity	Pf00135, Pf07859	Nceh1	320024	ENSMUSG00000027698	3
Q9D0F9	Phosphoglucomutase-1	Pgm2	0.82479	0.870063	0.847426	-0.277901	9175.4	7695.8	6957.6	7339.5	7995.9	7686.8	6825.7	6706.2	36	36	36	36	230	34	33	6.57	58.8968	562	61.38	0	488.121	metabolic process	cytoplasm;cytoskeleton	catalytic activity;metal ion binding	Pf00408, Pf02878, Pf02879, Pf02880	Pgm2	72157	ENSMUSG00000025791	4
Q80UY1	Carnosine N-methyltransferase	Carnmt1	0.82513	0.889439	0.857284	-0.277307	224	180.3	166.8	179.8	195.2	180.1	163.6	164.3	3	3	3	3	7	3	4	6.16	7	400	46.309	0.00128833	10.0818	metabolic process	cytoplasm;cytosol;nucleus	catalytic activity	Pf07942	2410127L17Rik; Carnmt1	67383	ENSMUSG00000024726	19
Q8R104	NAD-dependent protein deacetylase sirtuin-3	Sirt3	0.82546	1.01873	0.922095	-0.27673	317.4	285.9	249	307.3	276.6	285.6	244.3	280.8	6	6	6	6	30	7	7	7.44	21.8563	334	36.591	0	70.2252	cell organization and biogenesis;metabolic process;regulation of biological process	cytoplasm;membrane;mitochondrion;organelle lumen	catalytic activity;metal ion binding;nucleotide binding;protein binding	Pf02146	Sirt3	64384		7
O35643	AP-1 complex subunit beta-1	Ap1b1	0.825506	0.8907	0.858103	-0.27665	718.1	680.8	577.4	623	625.8	680	566.5	569.2	11	11	11	11	85	28	13	5.17	30.965	943	103.869	0	159.458	cell organization and biogenesis;transport	Golgi;membrane	protein binding;transporter activity	Pf01602, Pf02883, Pf09066, Pf12717, Pf13646	Ap1b1	11764	ENSMUSG00000009090	11
O09174	Alpha-methylacyl-CoA racemase	Amacr	0.825627	0.919698	0.872662	-0.276438	656.5	600	518.7	577.8	572.1	599.3	508.9	527.9	10	10	10	10	36	13	13	7.4	45.9318	381	41.677	0	81.1453	metabolic process	cytoplasm;mitochondrion	catalytic activity;protein binding	Pf02515	Amacr	17117	ENSMUSG00000022244	15
Q99J39	Malonyl-CoA decarboxylase, mitochondrial	Mlycd	0.825685	0.929183	0.877434	-0.276337	1552	1400.7	1219	1371.8	1352.5	1399.1	1195.9	1253.4	19	19	19	19	83	22	22	8.94	47.9675	492	54.701	0	212.195	metabolic process;regulation of biological process;response to stimulus	cytoplasm;cytosol;mitochondrion;organelle lumen	catalytic activity;protein binding	Pf05292	Mlycd	56690	ENSMUSG00000074064	8
Q60770	Syntaxin-binding protein 3	Stxbp3a	0.825857	0.856941	0.841399	-0.276037	143.4	139.7	116.9	121.3	125	139.5	114.7	110.8	4	4	4	4	10	6	8	8.02	11.9932	592	67.899	0	12.3316	cell organization and biogenesis;regulation of biological process;response to stimulus;transport	cytoplasm;cytosol;membrane	protein binding	Pf00995	Stxbp3a; Stxbp3	20912	ENSMUSG00000027882	3
Q8BUY5	Complex I assembly factor TIMMDC1, mitochondrial	Timmdc1	0.826132	0.824067	0.8251	-0.275556	360	318.1	280.1	279.4	313.7	317.7	274.8	255.3	7	7	7	7	16	11	11	9.29	36.1404	285	31.771	0	33.3809		membrane;mitochondrion		Pf02466	Timmdc1	76916	ENSMUSG00000002846	16
Q60996	Serine/threonine-protein phosphatase 2A 56 kDa regulatory subunit gamma isoform	Ppp2r5c	0.82638	0.969044	0.897712	-0.275124	37.6	36.7	30.7	36	32.8	36.7	30.1	32.9	2	2	2	2	7	4	4	6.64	9.16031	524	60.785	0	14.5947	metabolic process;regulation of biological process;response to stimulus	chromosome;nucleus	enzyme regulator activity;protein binding	Pf01603	Ppp2r5c	26931	ENSMUSG00000017843	12
Q80UM3	N-alpha-acetyltransferase 15, NatA auxiliary subunit	Naa15	0.826888	0.896155	0.861521	-0.274236	950.5	857	747.3	809.9	828.3	856	733.1	740	16	16	16	16	49	24	24	7.62	29.8266	865	100.897	0	97.7896	cell differentiation;development;metabolic process;regulation of biological process	cytoplasm;membrane;nucleus	catalytic activity;protein binding;RNA binding	Pf12569, Pf13414	Naa15	74838		3
Q91V41	Ras-related protein Rab-14	Rab14	0.826923	0.876396	0.85166	-0.274175	1235.2	1271.2	1036.3	1098.3	1076.4	1269.7	1016.7	1003.5	11	11	11	11	80	14	13	6.21	67.4419	215	23.882	0	182.018	cell organization and biogenesis;defense response;regulation of biological process;response to stimulus;transport	cytosol;endoplasmic reticulum;endosome;Golgi;membrane;vacuole	catalytic activity;nucleotide binding;protein binding	Pf00009, Pf00025, Pf00071, Pf04670, Pf08477	Rab14	68365	ENSMUSG00000026878	2
P50136	2-oxoisovalerate dehydrogenase subunit alpha, mitochondrial	Bckdha	0.827357	0.874369	0.850863	-0.273418	2517.3	2655.8	2140	2261.6	2193.7	2652.7	2099.4	2066.4	22	22	22	22	118	22	22	8.06	61.5385	442	50.339	0	255.188	metabolic process	mitochondrion;organelle lumen	catalytic activity;metal ion binding;protein binding	Pf00456, Pf00676	Bckdha	12039		7
Q9EQW7	Kinesin-like protein KIF13A	Kif13a	0.827533	0.91802	0.872776	-0.273111	256.9	260.3	214	237.4	223.9	260	209.9	216.9	11	11	11	11	24	18	18	5.41	13.8937	1749	195.692	0	33.8174	cell division;cell organization and biogenesis;cellular component movement;metabolic process;transport	cytoplasm;cytoskeleton;endosome;Golgi;membrane	catalytic activity;motor activity;nucleotide binding;protein binding	Pf00225, Pf00311, Pf00498, Pf12423, Pf12473	Kif13a	16553		13
P58404	Striatin-4	Strn4	0.827697	0.795491	0.811594	-0.272825	33.7	28.4	25.7	24.7	29.4	28.4	25.2	22.6	2	2	2	2	6	5	4	5.38	8.68421	760	81.595	0	12.9025		cytoplasm;membrane	protein binding	Pf00400, Pf08232	Strn4	97387	ENSMUSG00000030374	7
Q9CQQ7	ATP synthase F(0) complex subunit B1, mitochondrial	Atp5f1	0.827801	0.869966	0.848884	-0.272645	7442	8054	6413.8	6740.5	6485.3	8044.5	6292.2	6158.9	21	21	21	21	233	18	17	9.06	49.2188	256	28.93	0	502.525	metabolic process;transport	membrane;mitochondrion;nucleus	catalytic activity;transporter activity	Pf05405	Atp5f1	11950	ENSMUSG00000000563	3
Q9JI39	ATP-binding cassette sub-family B member 10, mitochondrial	Abcb10	0.829016	0.906736	0.867876	-0.270529	364.3	330.5	288	315	317.5	330.1	282.5	287.8	9	9	9	9	24	11	11	9.6	18.8811	715	77.14	0	45.823	transport	membrane;mitochondrion	catalytic activity;nucleotide binding;protein binding;transporter activity	Pf00005, Pf00664, Pf02463	Abcb10	56199	ENSMUSG00000031974	8
Q91YE6	Importin-9	Ipo9	0.829175	0.923864	0.87652	-0.270252	82.7	73.6	64.8	72.2	72.1	73.5	63.6	66	2	2	2	2	14	8	8	4.81	9.60615	1041	115.978	0	27.3062	regulation of biological process;transport	cytoplasm;cytosol;membrane;nucleus	protein binding;transporter activity	Pf03810	Ipo9	226432		1
Q8CH40	Nucleoside diphosphate-linked moiety X motif 6	Nudt6	0.829376	0.865359	0.847368	-0.269901	354.2	323.9	281.2	293.4	308.7	323.5	275.9	268.1	5	5	5	5	15	8	8	9.1	33.8658	313	35.175	0	37.2943		cytoplasm;mitochondrion;nucleus	catalytic activity	Pf00293	Nudt6	229228		3
P21300	Aldose reductase-related protein 1	Akr1b7	0.829614	0.644297	0.736956	-0.269488	352.4	297.3	269.5	209.3	307.1	297	264.4	191.2	2	2	2	2	21	5	2	7.25	10.7595	316	35.966	0	46.0178	metabolic process	cytoplasm;mitochondrion	catalytic activity	Pf00248	Akr1b7	11997	ENSMUSG00000052131	6
A3KFX0	Cytosolic 5'-nucleotidase 1A	Nt5c1a	0.829615	0.89339	0.861503	-0.269485	353.4	377.3	303.1	326.4	308	376.9	297.4	298.2	8	8	8	8	19	9	9	7.06	31.5068	365	40.653	0	44.1003	metabolic process	cytoplasm;cytosol	catalytic activity;metal ion binding;nucleotide binding	Pf06189	Nt5c1a	230718	ENSMUSG00000054958	4
P47964	60S ribosomal protein L36	Rpl36	0.830099	1.06693	0.948515	-0.268645	148	104.5	104.8	134.7	129	104.4	102.8	123.1	2	2	2	2	9	3	2	11.34	23.8095	105	12.208	0.0015083	19.3464	metabolic process	ribosome	structural molecule activity	Pf01158	Rpl36	54217		17
Q8R010	Aminoacyl tRNA synthase complex-interacting multifunctional protein 2	Aimp2	0.830175	0.93493	0.882553	-0.268512	281.6	277.8	232.2	261.5	245.4	277.5	227.8	238.9	4	4	4	4	23	7	7	7.83	36.5625	320	35.355	0	42.0232	cell death;cell differentiation;development;metabolic process;regulation of biological process	cytoplasm;cytosol;membrane;nucleus	protein binding	Pf00043, Pf13410, Pf14497	Aimp2	231872	ENSMUSG00000029610	5
Q01149	Collagen alpha-2(I) chain	Col1a2	0.830269	1.12527	0.977768	-0.268349	153.3	314.5	194.2	263.2	133.6	314.1	190.5	240.5	5	5	5	5	9	5	5	9.19	3.06122	1372	129.478	0	11.629	cell organization and biogenesis;regulation of biological process;response to stimulus	extracellular	metal ion binding;protein binding;structural molecule activity	Pf01391, Pf01410	Col1a2	12843	ENSMUSG00000029661	6
Q922Q9	Chitinase domain-containing protein 1	Chid1	0.830296	0.810934	0.820615	-0.268302	93.6	82	72.9	71.2	81.6	81.9	71.5	65.1	3	3	3	3	7	4	4	7.97	13.2316	393	44.877	0	16.3318	defense response;metabolic process;regulation of biological process;response to stimulus	endosome;extracellular;membrane;nucleus;vacuole	catalytic activity	Pf00704	Chid1	68038	ENSMUSG00000025512	7
P97372	Proteasome activator complex subunit 2	Psme2	0.830558	0.819393	0.824976	-0.267847	1106.4	935.6	848	836.6	964.2	934.5	831.9	764.4	8	8	8	8	47	11	10	5.76	59.8326	239	27.04	0	99.2137	regulation of biological process	cytoplasm;membrane;proteasome	enzyme regulator activity;protein binding	Pf02251, Pf02252	Psme2; Psme2b; Psme2b-ps	19188; 621823	ENSMUSG00000078153; ENSMUSG00000079197	14; 11
Q9CQ54	NADH dehydrogenase [ubiquinone] 1 subunit C2	Ndufc2	0.830971	0.880826	0.855898	-0.267131	1882.4	2089.1	1650.1	1749.1	1640.4	2086.6	1618.8	1598.2	9	9	9	9	66	9	9	9.2	50.8333	120	14.154	0	171.59	metabolic process;transport	cytoplasm;membrane;mitochondrion	catalytic activity	Pf06374	Ndufc2; LOC102641347	68197; 102641347	ENSMUSG00000030647	7; 15
P09925	Surfeit locus protein 1	Surf1	0.831429	0.920632	0.876031	-0.266334	510.2	496.5	418.5	463.4	444.6	495.9	410.6	423.4	6	6	6	6	19	7	7	9.72	22.8758	306	34.776	0	32.3804	cell organization and biogenesis;metabolic process;transport	membrane;mitochondrion	catalytic activity;transporter activity	Pf02104	Surf1	20930	ENSMUSG00000015790	2
Q9Z1K6	E3 ubiquitin-protein ligase ARIH2	Arih2	0.831579	0.957895	0.894737	-0.266075	59.7	54.3	47.4	54.6	52	54.2	46.5	49.9	3	3	3	3	6	3	3	5.69	7.92683	492	57.659	0	6.92229	cell growth;cell proliferation;metabolic process;regulation of biological process	cytoplasm;nucleus	catalytic activity;metal ion binding;protein binding	Pf01485	Arih2	23807	ENSMUSG00000064145	9
Q91WE4	UPF0729 protein C18orf32 homolog	BC031181	0.831791	0.808809	0.8203	-0.265708	141.5	171.8	130.3	126.7	123.3	171.6	127.8	115.8	2	2	2	2	6	2	2	9.35	37.5	72	8.03	0.00327869	2.91496	regulation of biological process;response to stimulus		signal transducer activity	Pf14975	BC031181; LOC102641497	407819; 102641497	ENSMUSG00000036299	18; 8
Q99JY0	Trifunctional enzyme subunit beta, mitochondrial	Hadhb	0.832229	0.807949	0.820089	-0.264948	11239.9	9946.1	8815.8	8558.6	9795	9934.4	8648.7	7820.1	42	42	42	42	670	43	42	9.38	62.1053	475	51.353	0	1527.59	metabolic process	endoplasmic reticulum;membrane;mitochondrion	catalytic activity;nucleotide binding;protein binding;RNA binding	Pf00108, Pf00109, Pf02803	Hadhb	231086	ENSMUSG00000059447	5
E9PVA8	eIF-2-alpha kinase activator GCN1	Gcn1l1	0.832576	0.916372	0.874474	-0.264346	314	280.3	247.4	272.3	273.6	280	242.7	248.8	11	11	11	11	28	18	18	7.36	8.46125	2671	292.834	0	37.7553	cell communication;regulation of biological process;response to stimulus	cytoplasm;membrane	enzyme regulator activity;protein binding;RNA binding	Pf12074, Pf13646	Gcn1l1	231659	ENSMUSG00000041638	5
Q8QZY1	Eukaryotic translation initiation factor 3 subunit L	Eif3l	0.832719	0.855542	0.84413	-0.264098	1000.4	980.1	824.6	847.2	871.8	978.9	809	774.1	11	11	11	11	42	16	16	6.44	33.8652	564	66.57	0	68.7914	cell organization and biogenesis;metabolic process;regulation of biological process	cytoplasm;membrane	protein binding;RNA binding	Pf10255	Eif3l	223691	ENSMUSG00000033047	15
Q9DBG5	Perilipin-3	Plin3	0.832856	0.840691	0.836773	-0.263861	1217.1	1156.9	988.6	997.9	1060.6	1155.5	969.9	911.8	13	13	13	13	88	18	18	5.62	59.0389	437	47.233	0	194.036	transport	cytoplasm;endosome;membrane	protein binding	Pf03036	Plin3	66905	ENSMUSG00000024197	17
Q91WM2	Cat eye syndrome critical region protein 5 homolog	Cecr5	0.832887	1.0733	0.953094	-0.263807	289.6	271.1	233.5	300.9	252.4	270.8	229.1	274.9	7	7	7	7	30	7	7	7.88	23.8663	419	46.277	0	58.7629	metabolic process	mitochondrion		Pf13344	Cecr5	214932	ENSMUSG00000058979	6
Q8C0Z1	Protein FAM234A	Itfg3	0.833191	1.01872	0.925957	-0.26328	118.7	116.3	97.9	119.7	103.4	116.2	96	109.4	4	4	4	4	12	5	5	5.68	8.82883	555	60.538	0	21.9543		cell surface;membrane		Pf13360	Itfg3; Fam234a	106581	ENSMUSG00000024187	17
P58281	Dynamin-like 120 kDa protein, mitochondrial	Opa1	0.833507	0.859713	0.84661	-0.262734	4832.1	4471	3877.1	3999	4210.9	4465.7	3803.6	3653.9	53	53	53	53	257	61	61	7.55	58.4375	960	111.27	0	574.647	cell death;cell organization and biogenesis;regulation of biological process;response to stimulus	cytoplasm;membrane;mitochondrion	catalytic activity;nucleotide binding;protein binding	Pf00350, Pf01926	Opa1	74143	ENSMUSG00000038084	16
Q8BMS4	Ubiquinone biosynthesis O-methyltransferase, mitochondrial	Coq3	0.833831	0.845424	0.839628	-0.262173	607.7	530.9	474.7	481.3	529.6	530.3	465.7	439.8	8	8	8	8	42	11	11	7.96	31.8919	370	40.931	0	106.818	metabolic process;regulation of biological process	membrane;mitochondrion	catalytic activity	Pf01209, Pf02353, Pf06325, Pf08003, Pf08241, Pf08242, Pf09445, Pf12847, Pf13489, Pf13649, Pf13659, Pf13847	Coq3	230027	ENSMUSG00000028247	4
Q9JIF7	Coatomer subunit beta	Copb1	0.834032	0.9199	0.876966	-0.261826	851.3	795.4	686.7	757.4	741.9	794.5	673.7	692	15	15	15	15	61	24	24	6	30.3253	953	106.998	0	128.036	transport	cytoplasm;Golgi;membrane	structural molecule activity	Pf01602, Pf07718, Pf14806	Copb1	70349	ENSMUSG00000030754	7
Q9EQ20	Methylmalonate-semialdehyde dehydrogenase [acylating], mitochondrial	Aldh6a1	0.834033	0.754305	0.794169	-0.261824	4600.5	4457.9	3777.5	3416.4	4009.1	4452.7	3705.9	3121.6	35	35	35	35	231	34	34	8.07	70.0935	535	57.879	0	546.037	cell differentiation;metabolic process	mitochondrion	catalytic activity;RNA binding	Pf00171	Aldh6a1	104776	ENSMUSG00000021238	12
Q9CR61	NADH dehydrogenase [ubiquinone] 1 beta subcomplex subunit 7	Ndufb7	0.834917	0.914392	0.874654	-0.260295	1107.7	1207.5	966.5	1058.5	965.3	1206.1	948.2	967.2	9	9	9	9	80	9	9	8.18	65.6934	137	16.32	0	248.45	metabolic process;transport	membrane;mitochondrion	catalytic activity	Pf05676	Ndufb7	66916	ENSMUSG00000033938	8
P70704	Phospholipid-transporting ATPase IA	Atp8a1	0.835083	1.05127	0.943175	-0.260008	78.4	83.5	67.6	85.1	68.3	83.4	66.3	77.8	3	3	3	3	10	9	9	6.84	8.76289	1164	131.33	0	10.2056	cell organization and biogenesis;regulation of biological process;response to stimulus;transport	endoplasmic reticulum;Golgi;membrane	catalytic activity;metal ion binding;nucleotide binding;protein binding;transporter activity	Pf00122, Pf13246	Atp8a1	11980	ENSMUSG00000037685	5
Q03734	Serine protease inhibitor A3M	Serpina3m	0.835152	1.33293	1.08404	-0.25989	257.3	237.7	206.7	329.9	224.2	237.4	202.8	301.4	5	5	5	5	159	15	8	6.1	39.2344	418	47.034	0	431.939	regulation of biological process;response to stimulus	extracellular	enzyme regulator activity	Pf00079	Serpina3m	20717	ENSMUSG00000079012	12
Q3U1J4	DNA damage-binding protein 1	Ddb1	0.835516	0.923924	0.87972	-0.259261	2051.2	1873.8	1639.7	1813.2	1787.5	1871.6	1608.6	1656.7	22	22	22	22	102	32	32	5.26	34.0351	1140	126.772	0	202.299	cell organization and biogenesis;metabolic process;regulation of biological process;response to stimulus	cytoplasm;nucleus	DNA binding;protein binding	Pf03178, Pf10433	Ddb1	13194	ENSMUSG00000024740	19
Q4ZJN1	Complement C1q and tumor necrosis factor-related protein 9	C1qtnf9	0.835962	1.0347	0.935331	-0.25849	94.9	95.3	79.5	98.4	82.7	95.2	78	89.9	3	3	3	3	6	5	5	7.91	21.6216	333	34.544	0	7.73639	response to stimulus	extracellular;membrane	protein binding	Pf00229, Pf00386, Pf01391	C1qtnf9	239126	ENSMUSG00000071347	14
Q8K0Q5	Rho GTPase-activating protein 18	Arhgap18	0.836024	0.861512	0.848768	-0.258384	66.3	51.4	49.2	50.7	57.8	51.3	48.3	46.3	3	3	3	3	6	5	5	6.73	8.44646	663	74.884	0	11.7886	cell organization and biogenesis;regulation of biological process;response to stimulus	cytoplasm	enzyme regulator activity;protein binding	Pf00620	Arhgap18	73910	ENSMUSG00000039031	10
Q61735	Leukocyte surface antigen CD47	Cd47	0.836104	0.959306	0.897705	-0.258246	503.5	477	409.9	470.3	438.8	476.4	402.1	429.7	3	3	3	3	15	3	3	8.63	9.57096	303	33.076	0	27.8814	cellular component movement;regulation of biological process;response to stimulus	membrane	protein binding;receptor activity;signal transducer activity	Pf04549, Pf08204	Cd47	16423		16
Q9D0R2	Threonine--tRNA ligase, cytoplasmic	Tars	0.836284	0.923941	0.880112	-0.257936	1380.2	1077.1	1027.5	1135.2	1202.8	1075.8	1008	1037.2	17	17	17	17	72	23	22	7.36	35.0416	722	83.303	0	113.847	metabolic process	cytoplasm;cytoskeleton	catalytic activity;nucleotide binding;RNA binding	Pf00587, Pf02824, Pf03129, Pf07973	Tars	110960	ENSMUSG00000022241	15
Q61160	FAS-associated death domain protein	Fadd	0.836478	0.857442	0.84696	-0.257601	92.4	98.4	79.8	81.8	80.5	98.3	78.3	74.7	2	2	2	2	18	6	6	6.04	34.6341	205	22.946	0	37.6758	cell death;cell differentiation;cell organization and biogenesis;defense response;metabolic process;regulation of biological process;response to stimulus	cytoplasm;cytosol;membrane	protein binding	Pf00531, Pf01335	Fadd	14082	ENSMUSG00000031077	7
Q68EF0	Rab-3A-interacting protein	Rab3ip	0.836651	0.980638	0.908645	-0.257302	189.1	177.6	153.4	179.8	164.8	177.4	150.5	164.3	4	4	4	4	19	7	7	6.71	23.1308	428	47.104	0	38.0805	cell organization and biogenesis;regulation of biological process;transport	cytoplasm;cytoskeleton;cytosol;nucleus	protein binding	Pf05262, Pf06428	Rab3ip	216363	ENSMUSG00000064181	10
P24472	Glutathione S-transferase A4	Gsta4	0.836732	0.831634	0.834183	-0.257163	736.8	558	541.7	538.4	642.1	557.3	531.4	491.9	7	7	7	7	43	8	7	7.39	34.2342	222	25.547	0	95.5411	metabolic process;response to stimulus	cytoplasm;mitochondrion	catalytic activity;protein binding	Pf00043, Pf02798, Pf14497	Gsta4	14860	ENSMUSG00000032348	9
Q9WUR2	Enoyl-CoA delta isomerase 2, mitochondrial	Eci2	0.83676	0.880792	0.858776	-0.257115	2233.9	2017.5	1778.7	1872.3	1946.7	2015.1	1745	1710.7	12	12	12	12	105	12	12	8.92	37.8517	391	43.24	0	288.598	metabolic process	membrane;mitochondrion;organelle lumen	catalytic activity;protein binding	Pf00378, Pf00887	Eci2	23986	ENSMUSG00000021417	13
P43883	Perilipin-2	Plin2	0.836884	0.805539	0.821211	-0.256901	647.5	666.9	550	529.4	564.3	666.1	539.6	483.7	12	12	12	12	38	15	15	6.87	42.3529	425	46.617	0	72.3893	response to stimulus;transport	cytoplasm;cytosol;membrane;nucleus	protein binding	Pf03036	Plin2	11520	ENSMUSG00000028494	4
Q8VEH5	EPM2A-interacting protein 1	Epm2aip1	0.836913	0.830549	0.833731	-0.25685	62.3	63.4	52.6	52.2	54.3	63.3	51.6	47.7	2	2	2	2	5	5	5	5.87	10.8911	606	70.052	0	9.39414	regulation of biological process;response to stimulus	cytoplasm;endoplasmic reticulum;nucleus	DNA binding;protein binding		Epm2aip1	77781	ENSMUSG00000046785	9
Q00262	Syntaxin-2	Stx2	0.836991	0.937304	0.887147	-0.256717	56.9	70.7	53.4	59.8	49.6	70.6	52.4	54.6	2	2	2	2	3	3	3	6.39	13.4948	289	33.157	0	6.00655	cell differentiation;cell organization and biogenesis;regulation of biological process;response to stimulus;transport	cell surface;membrane	protein binding	Pf00804, Pf05739	Stx2	13852		5
Q8VDG5	Phosphopantothenate--cysteine ligase	Ppcs	0.837257	1.06489	0.951075	-0.256258	254.1	234.4	204.5	260.1	221.4	234.1	200.6	237.7	3	3	3	3	8	3	3	6.55	10.6109	311	33.773	0	14.9192	metabolic process		catalytic activity		Ppcs	106564	ENSMUSG00000028636	4
Q7TNV0	Protein DEK	Dek	0.837323	0.951701	0.894512	-0.256143	685.5	743.1	598.1	679.8	597.4	742.2	586.8	621.1	8	8	8	8	23	9	10	6.86	22.3684	380	43.132	0	50.0346	cell organization and biogenesis;regulation of biological process	nucleus	DNA binding;protein binding;RNA binding	Pf02037, Pf08766	Dek	110052	ENSMUSG00000021377	13
Q60634	Flotillin-2	Flot2	0.837834	1.00647	0.922154	-0.255264	297.8	335.5	265.3	318.7	259.5	335.1	260.3	291.2	7	7	7	7	22	11	11	5.2	31.5421	428	47.009	0	43.3578	cell organization and biogenesis;regulation of biological process	cytoskeleton;endosome;membrane	protein binding	Pf01145	Flot2	14252	ENSMUSG00000061981	11
Q60597	2-oxoglutarate dehydrogenase, mitochondrial	Ogdh	0.838246	0.906723	0.872484	-0.254555	11932.3	12838	10381.8	11229.9	10398.4	12822.9	10185	10260.9	76	76	76	76	704	63	64	6.83	60.7038	1023	116.375	0	1814.01	cellular component movement;metabolic process	cytosol;membrane;mitochondrion;organelle lumen	catalytic activity;metal ion binding;protein binding	Pf00676, Pf02779	Ogdh	18293	ENSMUSG00000020456	11
P25911	Tyrosine-protein kinase Lyn	Lyn	0.838361	0.823953	0.831157	-0.254356	118.3	103.8	93.1	91.5	103.1	103.7	91.3	83.6	3	3	3	3	6	5	4	7.15	9.76562	512	58.775	0	8.81847	cell communication;cell differentiation;cell organization and biogenesis;defense response;metabolic process;regulation of biological process;response to stimulus;transport	cytoplasm;cytosol;Golgi;membrane;nucleus;vacuole	catalytic activity;nucleotide binding;protein binding	Pf00017, Pf00018, Pf00069, Pf07653, Pf07714, Pf14604	Lyn	17096	ENSMUSG00000042228	4
P51410	60S ribosomal protein L9	Rpl9	0.838428	0.97238	0.905404	-0.254242	1159.6	1081.5	939.5	1089.6	1010.5	1080.2	921.7	995.6	7	7	7	7	56	7	7	9.95	51.5625	192	21.868	0	153.023	metabolic process	cytoplasm;membrane;nucleus;ribosome	RNA binding;structural molecule activity	Pf00347	Rpl9	20005	ENSMUSG00000047215	5
Q3B7Z2	Oxysterol-binding protein 1	Osbp	0.838661	0.915063	0.876862	-0.25384	1221.9	1168.1	1002.2	1093.5	1064.8	1166.7	983.2	999.1	15	15	15	15	60	24	23	7.2	32.795	805	88.741	0	126.554	regulation of biological process;transport	cytoplasm;cytosol;endoplasmic reticulum;Golgi;membrane;nucleus	protein binding;transporter activity	Pf00169, Pf01237, Pf15406, Pf15409, Pf15413	Osbp	76303	ENSMUSG00000024687	19
P63030	Mitochondrial pyruvate carrier 1	Mpc1	0.838723	0.875413	0.857068	-0.253733	972.6	935.3	800.1	835.1	847.6	934.2	784.9	763	4	4	4	4	23	3	3	9.61	21.1009	109	12.446	0	37.259	metabolic process;transport	membrane;mitochondrion	catalytic activity;transporter activity	Pf01483, Pf03650	Mpc1	55951	ENSMUSG00000023861	17
Q8BGA9	Mitochondrial inner membrane protein OXA1L	Oxa1l	0.839102	1.04204	0.940571	-0.253082	283	309.3	248.5	308.6	246.6	308.9	243.8	282	3	3	3	3	8	3	3	9.61	6.00462	433	48.189	0	18.1013	cell organization and biogenesis;metabolic process;regulation of biological process	membrane;mitochondrion	protein binding	Pf02096	Oxa1l	69089	ENSMUSG00000000959	14
Q5SSW2	Proteasome activator complex subunit 4	Psme4	0.839495	0.957417	0.898456	-0.252407	110.8	102.9	89.7	102.3	96.6	102.8	88	93.5	6	6	6	6	16	10	11	7.01	6.83668	1843	211.062	0	15.1814	cell differentiation;cell organization and biogenesis;development;metabolic process;regulation of biological process;response to stimulus	cytoplasm;cytosol;nucleus;proteasome	enzyme regulator activity;protein binding	Pf11919	Psme4	103554	ENSMUSG00000040850	11
Q9CZP5	Mitochondrial chaperone BCS1	Bcs1l	0.839656	0.954634	0.897145	-0.25213	273.2	238.2	214.7	244.1	238.1	237.9	210.6	223	4	4	4	4	23	7	7	7.93	22.2488	418	47.376	0	52.6807	cell organization and biogenesis;metabolic process	membrane;mitochondrion	catalytic activity;DNA binding;nucleotide binding;RNA binding	Pf00004, Pf00910, Pf06431, Pf08740, Pf13481	Bcs1l	66821	ENSMUSG00000026172	1
P42225	Signal transducer and activator of transcription 1	Stat1	0.839941	0.78884	0.814391	-0.25164	189.7	150.8	143	134.3	165.3	150.6	140.3	122.7	3	3	3	3	18	12	12	5.58	20.2937	749	87.142	0	40.8601	cell death;cell differentiation;cell proliferation;metabolic process;regulation of biological process;response to stimulus	cytoplasm;cytosol;nucleus	DNA binding;protein binding;signal transducer activity	Pf00017, Pf01017, Pf02864, Pf02865, Pf12162	Stat1	20846		1
Q8R404	MICOS complex subunit MIC13	2410015M20Rik	0.840381	0.885839	0.86311	-0.250885	637.4	717.7	569.4	600.2	555.5	716.9	558.6	548.4	4	4	4	4	29	5	5	8.63	54.6218	119	13.365	0	70.86	cell organization and biogenesis	membrane;mitochondrion			2410015M20Rik	224904	ENSMUSG00000049760	17
Q8K021	Secretory carrier-associated membrane protein 1	Scamp1	0.84042	0.926463	0.883442	-0.250817	103.3	96.6	84	92.6	90	96.5	82.4	84.6	3	3	3	3	9	4	4	7.71	18.6391	338	38.004	0	24.5101	transport	endosome;Golgi;membrane	protein binding	Pf04144	Scamp1	107767	ENSMUSG00000021687	13
Q8C7X2	ER membrane protein complex subunit 1	Emc1	0.840478	0.963201	0.90184	-0.250717	511.1	575.9	456.8	523.5	445.4	575.2	448.1	478.3	8	8	8	8	21	10	10	7.43	12.7382	997	111.535	0	50.8157	metabolic process	endoplasmic reticulum;membrane		Pf07774, Pf13360	Emc1	230866	ENSMUSG00000078517	4
P62631	Elongation factor 1-alpha 2	Eef1a2	0.840561	0.803074	0.821817	-0.250576	4032.3	4269.3	3489	3333.4	3513.9	4264.3	3422.9	3045.8	13	13	13	13	196	24	15	9.03	63.7149	463	50.422	0	421.073	metabolic process;regulation of biological process;response to stimulus	cytoplasm;nucleus	catalytic activity;nucleotide binding;protein binding;RNA binding	Pf00009, Pf03143, Pf03144	Eef1a2	13628	ENSMUSG00000016349	2
Q62077	1-phosphatidylinositol 4,5-bisphosphate phosphodiesterase gamma-1	Plcg1	0.840793	0.914367	0.87758	-0.250177	264.4	224.9	205.7	223.7	230.4	224.6	201.8	204.4	7	7	7	7	14	11	11	5.8	11.2903	1302	149.573	0	15.585	cellular component movement;metabolic process;regulation of biological process;response to stimulus;transport	cytoplasm;cytosol;membrane	catalytic activity;metal ion binding;protein binding;signal transducer activity	Pf00017, Pf00018, Pf00168, Pf00169, Pf00387, Pf00388, Pf03009, Pf07653, Pf09279, Pf14604	Plcg1	18803	ENSMUSG00000016933	2
Q9EQQ9	Protein O-GlcNAcase	Mgea5	0.841119	0.849018	0.845069	-0.249618	463.7	422.5	372.7	376.2	404.1	422	365.6	343.7	11	11	11	11	22	13	13	4.92	18.6681	916	103.096	0	53.9803	cell death;cell organization and biogenesis;metabolic process;regulation of biological process;transport	cytoplasm;cytosol;membrane;mitochondrion;nucleus	catalytic activity;protein binding	Pf07555	Mgea5	76055	ENSMUSG00000025220	19
P11404	Fatty acid-binding protein, heart	Fabp3	0.841773	0.725475	0.783624	-0.248496	13601.5	10022.2	9942.9	8569.2	11853	10010.4	9754.4	7829.8	22	22	22	22	398	13	13	6.57	64.6617	133	14.81	0	876.589	regulation of biological process;transport	cytoplasm;cytosol	protein binding;transporter activity	Pf00061, Pf14651	Fabp3	14077	ENSMUSG00000028773	4
Q9ESW4	Acylglycerol kinase, mitochondrial	Agk	0.841839	0.969702	0.905771	-0.248383	559.2	549.8	466.8	537.7	487.3	549.2	458	491.3	8	8	8	8	31	9	9	8.4	23.0404	421	46.946	0	45.9706	metabolic process	membrane;mitochondrion	catalytic activity;nucleotide binding	Pf00781	Agk	69923	ENSMUSG00000029916	6
Q8K3K7	1-acyl-sn-glycerol-3-phosphate acyltransferase beta	Agpat2	0.841924	0.989691	0.915808	-0.248237	54.4	62	49	57.6	47.4	61.9	48.1	52.6	2	2	2	2	4	2	2	8.88	10.0719	278	30.99	0.00128833	6.38888	metabolic process;regulation of biological process	endoplasmic reticulum;membrane	catalytic activity	Pf01553	Agpat2	67512	ENSMUSG00000026922	2
Q9JM13	Rab5 GDP/GTP exchange factor	Rabgef1	0.841944	0.689003	0.765473	-0.248204	230.2	160.8	164.6	134.7	200.6	160.6	161.5	123.1	3	3	3	3	4	3	3	6.79	5.70265	491	56.833	0.00312575	5.723	cell organization and biogenesis;metabolic process;regulation of biological process;transport	cytoplasm;endosome	catalytic activity;DNA binding;metal ion binding;protein binding	Pf01754, Pf02204	Rabgef1	56715	ENSMUSG00000025340	5
Q8BX70	Vacuolar protein sorting-associated protein 13C	Vps13c	0.841973	0.888054	0.865014	-0.248153	406.9	391.7	336.2	354.6	354.6	391.2	329.8	324	17	17	17	17	49	33	33	6.81	12.0331	3748	419.824	0	90.6186	cell organization and biogenesis;transport	cytosol;membrane;mitochondrion		Pf06650, Pf12624	Vps13c	320528	ENSMUSG00000035284	9
Q9Z2I9	Succinyl-CoA ligase [ADP-forming] subunit beta, mitochondrial	Sucla2	0.842205	0.912488	0.877347	-0.247756	10554.4	10554.7	8889.1	9630.9	9197.6	10542.3	8720.6	8799.8	39	39	39	39	485	33	33	7.01	67.8186	463	50.082	0	1131.65	metabolic process	mitochondrion	catalytic activity;metal ion binding;nucleotide binding	Pf00549, Pf02222, Pf02786, Pf08442, Pf13535, Pf13549	Sucla2	20916	ENSMUSG00000022110	14
Q99MR8	Methylcrotonoyl-CoA carboxylase subunit alpha, mitochondrial	Mccc1	0.84285	0.806597	0.824723	-0.246652	3737.2	3727	3145.6	3010.3	3256.8	3722.6	3086	2750.5	39	39	39	39	205	38	37	7.83	61.3668	717	79.293	0	542.888	metabolic process	membrane;mitochondrion;organelle lumen	catalytic activity;metal ion binding;nucleotide binding	Pf00289, Pf00364, Pf01071, Pf02222, Pf02785, Pf02786, Pf07478, Pf13533, Pf13535, Pf15632	Mccc1	72039	ENSMUSG00000027709	3
Q11011	Puromycin-sensitive aminopeptidase	Npepps	0.84291	0.899303	0.871107	-0.246549	4100.5	3666.4	3273.4	3492.4	3573.4	3662.1	3211.4	3191	36	36	36	36	177	41	41	5.9	50.9783	920	103.26	0	358.316	metabolic process;response to stimulus	cytoplasm;cytosol;membrane;nucleus	catalytic activity;metal ion binding	Pf01433, Pf11838, Pf13485	Npepps	19155	ENSMUSG00000001441	11
Q8VEH8	Endoplasmic reticulum lectin 1	Erlec1	0.843356	0.982925	0.91314	-0.245787	57.5	77.2	56.8	66.2	50.1	77.1	55.7	60.5	2	2	2	2	9	6	6	6.25	12.4224	483	54.871	0	16.0365	metabolic process;transport	endoplasmic reticulum;organelle lumen	protein binding	Pf07915, Pf13015	Erlec1	66753	ENSMUSG00000020311	11
P62918	60S ribosomal protein L8	Rpl8	0.843588	0.873789	0.858688	-0.24539	446.5	440.9	374.3	387.7	389.1	440.4	367.2	354.2	4	4	4	4	24	6	6	11.03	28.7938	257	28.007	0	65.382	metabolic process	cytoplasm;membrane;ribosome	protein binding;RNA binding;structural molecule activity	Pf00181, Pf03947	Rpl8	26961	ENSMUSG00000003970	15
Q9D6K8	FUN14 domain-containing protein 2	Fundc2	0.843592	0.813714	0.828653	-0.245383	1209.8	1240.2	1033.4	996.8	1054.3	1238.7	1013.8	910.8	5	5	5	5	37	5	5	9.7	26.4901	151	16.554	0	72.956	metabolic process	mitochondrion;nucleus		Pf04930	Fundc2	67391	ENSMUSG00000031198	X
P97443	Histone-lysine N-methyltransferase Smyd1	Smyd1	0.843687	0.801336	0.822512	-0.24522	3213.6	2982.3	2613.7	2482.5	2800.5	2978.8	2564.2	2268.3	19	19	19	19	103	21	21	6.92	41.2245	490	56.459	0	181.829	cell differentiation;cell organization and biogenesis;metabolic process;regulation of biological process	cytoplasm;nucleus	catalytic activity;DNA binding;metal ion binding;protein binding	Pf00856, Pf01753	Smyd1	12180	ENSMUSG00000055027	6
P70268	Serine/threonine-protein kinase N1	Pkn1	0.843858	0.938237	0.891048	-0.244927	73.9	70.2	60.8	67.6	64.4	70.1	59.6	61.8	3	3	3	3	15	10	10	6.27	14.1649	946	104.346	0	13.3328	cell death;cell organization and biogenesis;cellular component movement;metabolic process;regulation of biological process;response to stimulus	cytoplasm;endosome;membrane;nucleus	catalytic activity;nucleotide binding;protein binding	Pf00069, Pf00433, Pf02185, Pf07714, Pf14531, Pf15456	Pkn1	320795	ENSMUSG00000057672	8
Q8BTX9	Inactive hydroxysteroid dehydrogenase-like protein 1	Hsdl1	0.843918	0.800144	0.822031	-0.244825	148.1	130.6	117.6	111.5	129.1	130.4	115.4	101.9	3	3	3	3	16	4	4	8.48	15.7576	330	36.844	0	24.1746		mitochondrion		Pf00106, Pf13561	Hsdl1	72552	ENSMUSG00000034189	8
Q9CPQ8	ATP synthase subunit g, mitochondrial	Atp5l	0.844388	0.990805	0.917597	-0.244022	702.7	722	601.5	705.8	612.4	721.2	590.1	644.9	5	5	5	5	65	5	5	9.74	28.1553	103	11.417	0	136.339	metabolic process;transport	membrane;mitochondrion	catalytic activity;transporter activity	Pf04718	Atp5l	27425	ENSMUSG00000038717	9
Q8JZQ2	AFG3-like protein 2	Afg3l2	0.844613	0.881948	0.863281	-0.243638	3450.3	3958.3	3128.7	3267	3006.8	3953.6	3069.4	2985.1	32	32	32	32	164	43	38	8.6	53.1172	802	89.463	0	308.802	cell organization and biogenesis;cellular homeostasis;metabolic process;regulation of biological process;response to stimulus;transport	membrane;mitochondrion	catalytic activity;metal ion binding;nucleotide binding	Pf00004, Pf01434, Pf05496, Pf06068, Pf06480, Pf07724, Pf07728, Pf13191, Pf13401	Afg3l2	69597	ENSMUSG00000024527	18
Q8JZN5	Acyl-CoA dehydrogenase family member 9, mitochondrial	Acad9	0.844671	1.05738	0.951027	-0.243538	2376.5	2226	1943.8	2433.3	2071	2223.4	1907	2223.3	20	20	20	20	121	27	27	7.46	53.44	625	68.679	0	265.127	cell organization and biogenesis;metabolic process	mitochondrion;nucleus	catalytic activity;nucleotide binding	Pf00441, Pf02770, Pf02771, Pf08028	Acad9	229211	ENSMUSG00000027710	3
Q80W22	Threonine synthase-like 2	Thnsl2	0.844729	0.770655	0.807692	-0.243439	75.9	64.5	59.3	54.1	66.1	64.4	58.2	49.4	2	2	2	2	12	7	7	6.39	17.5983	483	54.153	0	12.2101	metabolic process	cytoplasm	catalytic activity	Pf00291, Pf14821	Thnsl2	232078	ENSMUSG00000054474	6
Q8CAA7	Glucose 1,6-bisphosphate synthase	Pgm2l1	0.845155	0.995005	0.92008	-0.242712	54.7	45.4	42.3	49.8	47.7	45.3	41.5	45.5	2	2	2	2	12	6	6	6.49	14.0097	621	70.234	0	17.9427	metabolic process	cytosol	catalytic activity;metal ion binding	Pf00408, Pf02878, Pf02879, Pf02880	Pgm2l1	70974	ENSMUSG00000030729	7
Q9D273	Cob(I)yrinic acid a,c-diamide adenosyltransferase, mitochondrial	Mmab	0.845261	0.654739	0.75	-0.242531	97.7	109.1	87.4	67.7	85.1	109	85.7	61.9	2	2	2	2	11	4	4	9.2	21.9409	237	26.256	0	25.3204	metabolic process	mitochondrion	catalytic activity;nucleotide binding	Pf01923	Mmab	77697	ENSMUSG00000029575	5
Q9QYG0	Protein NDRG2	Ndrg2	0.845359	0.860763	0.853061	-0.242364	3063.5	2753.2	2458.6	2503.4	2669.7	2750	2412	2287.4	15	15	15	15	118	14	14	5.4	44.7439	371	40.763	0	281.335	cell differentiation;development;regulation of biological process;response to stimulus	cytoplasm;Golgi;nucleus		Pf00561, Pf03096, Pf12697	Ndrg2	29811	ENSMUSG00000004558	14
Q920A7	AFG3-like protein 1	Afg3l1	0.845528	0.878049	0.861789	-0.242075	108.8	112.6	93.6	97.2	94.8	112.5	91.8	88.8	5	5	5	5	24	10	9	8.85	14.1952	789	86.992	0	35.9348	cell organization and biogenesis;metabolic process;response to stimulus;transport	membrane;mitochondrion	catalytic activity;metal ion binding;nucleotide binding	Pf00004, Pf01434, Pf05496, Pf06068, Pf07724, Pf07728, Pf13191, Pf13401	Afg3l1	114896	ENSMUSG00000031967	8
Q8CG76	Aflatoxin B1 aldehyde reductase member 2	Akr7a5	0.845548	0.705146	0.775347	-0.242041	1229.6	1133.6	999.1	833.2	1071.5	1132.3	980.2	761.3	9	9	9	9	51	10	10	8.12	28.0654	367	40.586	0	98.1743	metabolic process	cytoplasm;Golgi;mitochondrion	catalytic activity	Pf00248	Akr7a5	110198	ENSMUSG00000028743	4
P15208	Insulin receptor	Insr	0.846425	0.87766	0.862043	-0.240546	324.4	328.7	276.4	286.6	282.7	328.3	271.2	261.9	4	4	4	4	8	5	5	5.95	3.64431	1372	155.51	0	9.28438	cell organization and biogenesis;metabolic process;regulation of biological process;response to stimulus	cytosol;endosome;membrane;nucleus	catalytic activity;nucleotide binding;protein binding;receptor activity;signal transducer activity	Pf00041, Pf00069, Pf00757, Pf01030, Pf07714, Pf14843	Insr	16337	ENSMUSG00000005534	8
Q9ET01	Glycogen phosphorylase, liver form	Pygl	0.84669	0.932085	0.889388	-0.240094	577.2	469.7	443.2	487.9	503	469.1	434.8	445.8	12	12	12	12	119	25	16	7.09	31.8824	850	97.401	0	210.889	cell death;metabolic process	cytoplasm;membrane	catalytic activity;nucleotide binding;protein binding	Pf00343	Pygl	110095	ENSMUSG00000021069	12
Q3ULJ0	Glycerol-3-phosphate dehydrogenase 1-like protein	Gpd1l	0.846811	0.874299	0.860555	-0.239888	1950.7	1934.7	1645.1	1698.5	1699.9	1932.4	1613.9	1551.9	14	14	14	14	90	18	17	6.77	50.4274	351	38.201	0	160.359	metabolic process;regulation of biological process	cytoplasm;membrane	catalytic activity;nucleotide binding;protein binding	Pf01210, Pf07479	Gpd1l	333433	ENSMUSG00000050627	9
Q8K009	Mitochondrial 10-formyltetrahydrofolate dehydrogenase	Aldh1l2	0.847088	1.11581	0.981448	-0.239416	977	958.1	819.6	1079.6	851.4	957	804.1	986.4	22	22	22	22	66	29	26	6.29	38.0282	923	101.526	0	120.741	metabolic process	cytoplasm;mitochondrion	catalytic activity	Pf00171, Pf00550, Pf00551, Pf02911	Aldh1l2	216188	ENSMUSG00000020256	10
Q8BY87	Ubiquitin carboxyl-terminal hydrolase 47	Usp47	0.847768	0.87698	0.862374	-0.238259	500	472.2	412.1	426.3	435.7	471.6	404.3	389.5	14	14	14	14	38	23	23	5.11	24.2006	1376	157.356	0	70.2802	metabolic process;regulation of biological process;response to stimulus	cytoplasm;nucleus	catalytic activity;protein binding	Pf00443, Pf13423	Usp47	74996		7
Q9CRA7	ATP synthase subunit s, mitochondrial	Atp5s	0.847951	0.989502	0.918727	-0.237947	488.4	397.5	375.6	438.3	425.6	397	368.5	400.5	7	7	7	7	20	9	9	8.06	45.5	200	23.26	0	28.939	metabolic process;transport	membrane;mitochondrion	metal ion binding		Atp5s	68055	ENSMUSG00000054894	12
Q9CQJ8	NADH dehydrogenase [ubiquinone] 1 beta subcomplex subunit 9	Ndufb9	0.848024	0.863589	0.855806	-0.237823	1048.9	1238.3	969.8	987.6	914.1	1236.8	951.4	902.4	9	9	9	9	59	11	11	7.8	58.6592	179	21.97	0	137.259	metabolic process;transport	membrane;mitochondrion	catalytic activity	Pf05347, Pf13232, Pf13233	Ndufb9	66218	ENSMUSG00000022354	15
P68181	cAMP-dependent protein kinase catalytic subunit beta	Prkacb	0.848123	0.897814	0.872968	-0.237655	565.6	505	454	480.6	492.9	504.4	445.4	439.1	5	5	5	5	64	14	8	8.56	41.8803	351	40.682	0	145.982	metabolic process;regulation of biological process;response to stimulus	cytoplasm;cytosol;membrane;nucleus	catalytic activity;metal ion binding;nucleotide binding;protein binding	Pf00069, Pf07714, Pf14531	Prkacb	18749	ENSMUSG00000005034	3
Q91VK1	Basic leucine zipper and W2 domain-containing protein 2	Bzw2	0.848449	0.925278	0.886864	-0.2371	1475.2	1229.5	1147.4	1251.3	1285.6	1228.1	1125.7	1143.3	15	15	15	15	55	20	18	6.68	45.3461	419	48.033	0	109.144	cell differentiation;development	cytoplasm;membrane	protein binding	Pf02020	Bzw2	66912	ENSMUSG00000020547	12
Q9CQ91	NADH dehydrogenase [ubiquinone] 1 alpha subcomplex subunit 3	Ndufa3	0.8485	0.950709	0.899604	-0.237014	580.5	632.7	514.7	576.7	505.9	632	504.9	526.9	3	3	3	3	38	4	4	8.47	50	84	9.325	0	83.496	metabolic process;transport	membrane;mitochondrion		Pf14987	Ndufa3	66091	ENSMUSG00000035674	7
Q60575	Kinesin-like protein KIF1B	Kif1b	0.849389	0.841248	0.845319	-0.235502	104.7	116.4	93.9	93	91.2	116.3	92.1	85	4	4	4	4	23	12	6	5.62	7.98458	1816	203.953	0	42.2869	cell communication;cellular component movement;transport	cytoplasm;cytoskeleton;membrane;mitochondrion	catalytic activity;motor activity;nucleotide binding;protein binding	Pf00169, Pf00225, Pf00498, Pf12423, Pf12473	Kif1b	16561	ENSMUSG00000063077	4
Q3TCH7	Cullin-4A	Cul4a	0.849488	0.913446	0.881467	-0.235335	445.7	364.2	344	369.9	388.4	363.8	337.5	338	8	8	8	8	26	14	9	8.35	15.5468	759	87.697	0	37.9735	metabolic process;regulation of biological process;response to stimulus		catalytic activity;protein binding	Pf00888, Pf10557	Cul4a	99375	ENSMUSG00000031446	8
Q9D706	RNA polymerase II-associated protein 3	Rpap3	0.849736	1.0264	0.93807	-0.234913	107.3	101	88.5	106.9	93.5	100.9	86.8	97.7	3	3	3	3	7	5	5	7.99	10.4545	660	74.05	0	15.2054			protein binding	Pf00515, Pf07719, Pf13414, Pf13424, Pf13877, Pf14559	Rpap3	71919	ENSMUSG00000022466	15
Q8C0L9	Glycerophosphocholine phosphodiesterase GPCPD1	Gpcpd1	0.849855	0.93814	0.893997	-0.234712	345.3	309.4	278.2	307.1	300.9	309	272.9	280.6	10	10	10	10	47	19	19	5.58	31.5556	675	76.531	0	73.7721	cellular homeostasis;metabolic process	cytoplasm;cytosol	catalytic activity	Pf00686, Pf03009	Gpcpd1	74182	ENSMUSG00000027346	2
Q80WQ2	Protein VAC14 homolog	Vac14	0.849891	1.04786	0.948876	-0.23465	144.8	131	117.2	144.5	126.2	130.8	115	132	4	4	4	4	7	6	6	6.13	9.07928	782	87.992	0	14.0512	regulation of biological process;response to stimulus	endoplasmic reticulum;endosome;membrane	enzyme regulator activity	Pf11916, Pf12755, Pf13513	Vac14	234729	ENSMUSG00000010936	8
P47811	Mitogen-activated protein kinase 14	Mapk14	0.849901	0.894716	0.872308	-0.234634	671.9	586.6	534.8	563	585.5	585.9	524.7	514.4	8	8	8	8	31	13	12	5.88	45.2778	360	41.261	0	74.0117	cell death;cell differentiation;cell organization and biogenesis;metabolic process;regulation of biological process;response to stimulus	cytoplasm;cytosol;mitochondrion;nucleus	catalytic activity;nucleotide binding;protein binding;signal transducer activity	Pf00069, Pf01636, Pf07714	Mapk14	26416	ENSMUSG00000053436	17
Q3UJB9	Enhancer of mRNA-decapping protein 4	Edc4	0.851658	0.937173	0.894415	-0.231654	55.4	59.2	48.8	53.7	48.3	59.1	47.9	49.1	4	4	4	4	9	8	8	5.78	9.17496	1406	152.389	0	15.4478		cytoplasm;membrane;nucleus	protein binding	Pf00400	Edc4	234699		8
Q99LB2	Dehydrogenase/reductase SDR family member 4	Dhrs4	0.85189	0.830183	0.841037	-0.23126	2097.2	1754	1640.4	1598.6	1827.6	1751.9	1609.3	1460.7	9	9	9	9	64	11	11	9.38	48.3871	279	29.866	0	104.633	cell organization and biogenesis;metabolic process	membrane;mitochondrion;nucleus	catalytic activity;protein binding	Pf00106, Pf08659, Pf13561	Dhrs4	28200	ENSMUSG00000022210	14
Q61334	B-cell receptor-associated protein 29	Bcap29	0.852003	0.970016	0.911009	-0.23107	673.1	677.6	575.4	655.1	586.6	676.8	564.5	598.6	7	7	7	7	16	8	8	9.72	27.5	240	27.946	0	37.6625	cell death;cell differentiation;metabolic process;transport	endoplasmic reticulum;membrane	catalytic activity;DNA binding;nucleotide binding	Pf00521, Pf05529, Pf09731	Bcap29	12033	ENSMUSG00000020650	12
Q8R2R6	Mitochondrial ribosome-associated GTPase 1	Mtg1	0.852324	0.883587	0.867956	-0.230526	128.8	114.3	103.6	107.4	112.2	114.2	101.6	98.1	2	2	2	2	7	4	4	9.28	15.9509	326	36.655	0	14.8413	metabolic process;regulation of biological process;transport	membrane;mitochondrion;organelle lumen;ribosome	catalytic activity;nucleotide binding;transporter activity	Pf00009, Pf01926, Pf02421, Pf10662	Mtg1	212508	ENSMUSG00000039018	7
P63094	Guanine nucleotide-binding protein G(s) subunit alpha isoforms short	Gnas	0.852339	0.791636	0.821987	-0.230501	1213.6	1105.9	988.5	918.1	1057.6	1104.6	969.8	838.9	10	10	10	10	47	14	13	5.96	42.3858	394	45.635	0	104.286	metabolic process;regulation of biological process;response to stimulus	cytoplasm;cytosol;endosome;extracellular;Golgi;membrane;nucleus	catalytic activity;metal ion binding;nucleotide binding;protein binding;signal transducer activity	Pf00025, Pf00503, Pf08477	Gnas	14683	ENSMUSG00000027523	2
Q80U63	Mitofusin-2	Mfn2	0.852752	0.973653	0.913203	-0.229802	346.9	336.3	291.3	332.6	302.3	335.9	285.8	303.9	11	11	11	11	24	15	16	6.77	24.0423	757	86.133	0	37.4732	cell death;cell organization and biogenesis;development;metabolic process;regulation of biological process;response to stimulus;transport	cytoskeleton;cytosol;membrane;mitochondrion	catalytic activity;nucleotide binding;protein binding	Pf00350, Pf01926, Pf04799	Mfn2	170731	ENSMUSG00000029020	4
Q9JIF9	Myotilin	Myot	0.853116	0.611276	0.732196	-0.229187	157.1	112.5	115	82.4	136.9	112.4	112.8	75.3	5	5	5	5	12	8	8	8.84	17.1371	496	55.282	0	15.8508		cytoplasm;cytoskeleton;membrane	protein binding	Pf00047, Pf06832, Pf07679, Pf13895, Pf13927	Myot	58916	ENSMUSG00000024471	18
P61222	ATP-binding cassette sub-family E member 1	Abce1	0.853412	0.936728	0.89507	-0.228686	1026.1	949.5	843	925.3	894.2	948.4	827	845.5	14	14	14	14	63	20	20	8.34	37.3957	599	67.271	0	122.069	cell organization and biogenesis;metabolic process;regulation of biological process;transport	cytoplasm;membrane;mitochondrion	catalytic activity;enzyme regulator activity;metal ion binding;nucleotide binding	Pf00005, Pf04068, Pf13304, Pf13671	Abce1	24015	ENSMUSG00000058355	8
Q76LS9	Protein FAM63A	Fam63a	0.853801	0.960526	0.907164	-0.228028	78.9	57.9	58.4	65.7	68.8	57.8	57.3	60	4	4	4	4	11	5	5	4.73	13.2479	468	51.194	0	23.3674	metabolic process	nucleus	catalytic activity	Pf04424	Fam63a	75007	ENSMUSG00000038712	3
Q64511	DNA topoisomerase 2-beta	Top2b	0.854175	0.938873	0.896524	-0.227396	118.3	132	106.9	117.5	103.1	131.8	104.9	107.4	5	5	5	5	20	14	12	8.29	10.4218	1612	181.795	0	32.3463	cell organization and biogenesis;cellular component movement;metabolic process;regulation of biological process	chromosome;cytoplasm;cytosol;nucleus	catalytic activity;DNA binding;metal ion binding;nucleotide binding;protein binding	Pf00204, Pf00521, Pf01751, Pf02518, Pf08070, Pf13589	Top2b	21974	ENSMUSG00000017485	14
Q8R2G4	Ecto-ADP-ribosyltransferase 3	Art3	0.854232	0.912634	0.883433	-0.2273	740.7	947.6	721.1	770.4	645.5	946.5	707.4	703.9	12	12	12	12	62	13	13	6.02	42.3181	371	41.988	0	147.101	metabolic process	membrane	catalytic activity	Pf01129	Art3	109979		5
Q62093	Serine/arginine-rich splicing factor 2	Srsf2	0.854397	1.03494	0.944671	-0.227021	332.1	354.7	293.4	355.4	289.4	354.3	287.8	324.7	3	3	3	3	14	3	3	11.85	14.9321	221	25.461	0	34.588	cell organization and biogenesis;metabolic process;regulation of biological process;response to stimulus	nucleus;spliceosomal complex	nucleotide binding;protein binding;RNA binding	Pf00076, Pf13893, Pf14259	Srsf2	20382	ENSMUSG00000034120	11
Q9CPS6	Histidine triad nucleotide-binding protein 3	Hint3	0.854523	0.854163	0.854343	-0.22681	289.6	266.5	237.6	237.5	252.4	266.2	233.1	217	3	3	3	3	20	5	5	6.33	45.4545	165	18.775	0	41.7251		cytoplasm;nucleus	catalytic activity;nucleotide binding	Pf01230, Pf11969	Hint3	66847	ENSMUSG00000019791	10
P53395	Lipoamide acyltransferase component of branched-chain alpha-keto acid dehydrogenase complex, mitochondrial	Dbt	0.854767	0.754145	0.804456	-0.226396	2929.8	3192.1	2616.4	2308.4	2553.2	3188.3	2566.8	2109.2	18	18	18	18	125	19	19	8.6	44.6058	482	53.213	0	285.355	metabolic process	mitochondrion;organelle lumen	catalytic activity;protein binding	Pf00198, Pf00364, Pf02817	Dbt	13171	ENSMUSG00000000340	3
Q8BX94	Oxysterol-binding protein-related protein 2	Osbpl2	0.855196	0.851789	0.853492	-0.225673	24.9	33.8	25.1	25	21.7	33.8	24.6	22.8	2	2	2	2	8	5	4	6.2	10.124	484	55.349	0	8.70924	transport			Pf01237	Osbpl2	228983	ENSMUSG00000039050	2
Q8VDP4	Cell cycle and apoptosis regulator protein 2	Ccar2	0.855289	0.921158	0.888224	-0.225515	178.8	222	171.4	184.6	155.8	221.7	168.2	168.7	6	6	6	6	10	9	9	5.25	11.0629	922	102.938	0	15.3869	cell death;cell organization and biogenesis;metabolic process;regulation of biological process;response to stimulus	cytoplasm;nucleus;organelle lumen;spliceosomal complex	enzyme regulator activity;protein binding;RNA binding	Pf14443, Pf14444	2610301G19Rik; Ccar2	219158	ENSMUSG00000033712	14
Q9JKY5	Huntingtin-interacting protein 1-related protein	Hip1r	0.855326	0.861685	0.858506	-0.225454	35.1	27.8	26.9	27.1	30.6	27.8	26.4	24.8	2	2	2	2	4	3	2	6.52	2.71536	1068	119.353	0.00327869	3.97543	cell death;cell organization and biogenesis;metabolic process;regulation of biological process;transport	cytoplasm;cytoskeleton;membrane	catalytic activity;motor activity;protein binding	Pf01417, Pf01576, Pf01608, Pf04111, Pf05262, Pf06160, Pf07651, Pf07888, Pf10186, Pf12128	Hip1r	29816	ENSMUSG00000000915	5
O08532	Voltage-dependent calcium channel subunit alpha-2/delta-1	Cacna2d1	0.855621	0.83294	0.84428	-0.224956	1136.7	1191.2	995.9	969.5	990.6	1189.8	977	885.8	21	21	21	21	63	24	25	5.3	26.4733	1103	124.551	0	131.583	cellular homeostasis;regulation of biological process;transport	endoplasmic reticulum;membrane	metal ion binding;protein binding;transporter activity	Pf00092, Pf02743, Pf08399, Pf08473, Pf13519, Pf13768	Cacna2d1	12293	ENSMUSG00000040118	5
Q60870	Receptor expression-enhancing protein 5	Reep5	0.856261	0.899905	0.878083	-0.223878	989.2	1439.5	1039.8	1092.8	862	1437.8	1020.1	998.5	6	6	6	6	44	7	7	8.38	22.7027	185	21.037	0	76.3275		membrane	protein binding	Pf03134	Reep5	13476		18
Q8C1Y8	Vacuolar fusion protein CCZ1 homolog	Ccz1	0.856269	0.889908	0.873089	-0.223864	40.4	25	28	29.1	35.2	25	27.5	26.6	2	2	2	2	3	3	3	6.02	8.33333	480	55.469	0.00290065	0	regulation of biological process;transport	cytoplasm;membrane;vacuole		Pf08217	Ccz1	231874	ENSMUSG00000029617	5
Q61595	Kinectin	Ktn1	0.856485	0.844448	0.850467	-0.2235	2462.9	3053.6	2362.4	2329.2	2146.3	3050	2317.6	2128.2	53	53	53	53	143	65	64	5.86	53.8809	1327	152.498	0	283.743	cellular component movement;regulation of biological process	endoplasmic reticulum;membrane	protein binding	Pf04156, Pf05557, Pf12128	Ktn1	16709		14
Q61335	B-cell receptor-associated protein 31	Bcap31	0.856575	0.945321	0.900948	-0.223348	1408.8	1511.9	1250.9	1380.5	1227.7	1510.1	1227.2	1261.4	18	18	18	18	42	17	18	8.7	39.5918	245	27.939	0	70.6163	cell death;cellular homeostasis;regulation of biological process;response to stimulus;transport	endoplasmic reticulum;membrane;mitochondrion	protein binding	Pf05529	Bcap31	27061	ENSMUSG00000002015	X
Q3UMU9	Hepatoma-derived growth factor-related protein 2	Hdgfrp2	0.85698	1.0478	0.95239	-0.222667	247.4	277.7	225	275.1	215.6	277.4	220.7	251.4	6	6	6	6	13	9	9	8.66	11.5097	669	74.246	0	25.6321	metabolic process;regulation of biological process	nucleus	DNA binding;protein binding	Pf00855, Pf11467	Hdgfrp2	15193	ENSMUSG00000002833	17
Q8BG51	Mitochondrial Rho GTPase 1	Rhot1	0.857524	0.94814	0.902832	-0.221752	437.2	463.3	386.1	426.9	381	462.8	378.8	390.1	7	7	7	7	23	8	7	6.49	16.6403	631	72.196	0	48.4271	cell organization and biogenesis;cellular component movement;cellular homeostasis;regulation of biological process;response to stimulus;transport	membrane;mitochondrion	catalytic activity;metal ion binding;nucleotide binding	Pf00071, Pf08355, Pf08356, Pf08477	Rhot1	59040	ENSMUSG00000017686	11
Q921M3	Splicing factor 3B subunit 3	Sf3b3	0.857717	1.0426	0.950161	-0.221426	134.7	114.1	106.7	129.7	117.4	114	104.7	118.5	5	5	5	5	13	9	9	5.26	9.12079	1217	135.465	0	18.2717	metabolic process;regulation of biological process	nucleus;spliceosomal complex	protein binding;RNA binding	Pf03178, Pf10433	Sf3b3	101943	ENSMUSG00000033732	8
Q6A0A9	Constitutive coactivator of PPAR-gamma-like protein 1	Fam120a	0.857727	0.961145	0.909436	-0.221409	166.2	176.1	146.8	164.5	144.8	175.9	144	150.3	6	6	6	6	27	13	13	8.92	15.3777	1112	121.569	0	52.2372		cytoplasm;membrane;nucleus	RNA binding	Pf13458	Fam120a	218236	ENSMUSG00000038014	13
P11087	Collagen alpha-1(I) chain	Col1a1	0.857983	1.18652	1.02225	-0.22098	324.7	628	408.7	565.2	283	627.3	401	516.4	7	7	7	7	20	8	8	5.85	6.2629	1453	137.948	0	25.6992	cell communication;cell differentiation;cell organization and biogenesis;metabolic process;regulation of biological process;response to stimulus;transport	cytoplasm;endoplasmic reticulum;extracellular;Golgi	metal ion binding;protein binding;structural molecule activity	Pf00093, Pf01391, Pf01410	Col1a1	12842	ENSMUSG00000001506	11
P84091	AP-2 complex subunit mu	Ap2m1	0.858181	0.942879	0.90053	-0.220646	865.5	813.4	720.4	791.5	754.2	812.4	706.7	723.2	12	12	12	12	38	12	12	9.54	25.2874	435	49.623	0	72.7228	regulation of biological process;transport	membrane;mitochondrion	protein binding	Pf00928	Ap2m1	11773	ENSMUSG00000022841	16
Q9D1H6	NADH dehydrogenase [ubiquinone] 1 alpha subcomplex assembly factor 4	Ndufaf4	0.858343	0.797991	0.828167	-0.220374	1116	1074.5	940.1	874	972.5	1073.2	922.3	798.6	11	11	11	11	49	13	13	9.39	64.7399	173	20.07	0	89.611	cell organization and biogenesis;regulation of biological process	membrane;mitochondrion	protein binding	Pf06784	Ndufaf4	68493	ENSMUSG00000028261	4
Q91VD9	NADH-ubiquinone oxidoreductase 75 kDa subunit, mitochondrial	Ndufs1	0.858436	0.913889	0.886163	-0.220217	9189.1	10997.6	8664.5	9224.2	8007.8	10984.7	8500.3	8428.2	58	58	58	58	625	49	49	5.72	72.4897	727	79.726	0	1623.26	cell organization and biogenesis;metabolic process;transport	membrane;mitochondrion	catalytic activity;metal ion binding	Pf00111, Pf00384, Pf09326, Pf10588, Pf13510	Ndufs1	227197	ENSMUSG00000025968	1
Q9CXJ1	Probable glutamate--tRNA ligase, mitochondrial	Ears2	0.858655	0.823129	0.840892	-0.21985	130.5	134.1	113.6	108.9	113.7	133.9	111.4	99.5	4	4	4	4	20	7	7	8.75	14.3403	523	58.29	0	23.3984	metabolic process	cytoplasm;mitochondrion;organelle lumen	catalytic activity;metal ion binding;nucleotide binding;RNA binding	Pf00749	Ears2	67417	ENSMUSG00000030871	7
Q9D1G1	Ras-related protein Rab-1B	Rab1b	0.859102	0.854883	0.856992	-0.219099	561.5	576.2	488.7	486.3	489.3	575.5	479.4	444.3	6	6	6	6	127	15	7	5.73	67.6617	201	22.173	0	294.451	cell organization and biogenesis;metabolic process;regulation of biological process;response to stimulus;transport	cytoplasm;Golgi;membrane;mitochondrion	nucleotide binding	Pf00025, Pf00071, Pf01926, Pf04670, Pf08477, Pf09439	Rab1b	76308	ENSMUSG00000024870	19
Q9DCW4	Electron transfer flavoprotein subunit beta	Etfb	0.859104	0.780249	0.819677	-0.219095	5287.6	5215.2	4511.5	4097.4	4607.9	5209.1	4426	3743.8	22	22	22	22	250	20	20	8.1	79.2157	255	27.606	0	628.215	metabolic process;transport	mitochondrion;organelle lumen		Pf01012	Etfb	110826	ENSMUSG00000004610	7
A3KMP2	Tetratricopeptide repeat protein 38	Ttc38	0.859361	0.871195	0.865278	-0.218664	1110.7	1001.8	907.7	920.2	967.9	1000.6	890.5	840.8	13	13	13	13	61	17	17	6.3	42.5806	465	52.19	0	136.358			protein binding		Ttc38	239570	ENSMUSG00000035944	15
Q03141	MAP/microtubule affinity-regulating kinase 3	Mark3	0.859529	0.773475	0.816502	-0.218381	216.9	178.2	169.8	152.8	189	178	166.6	139.6	4	4	4	4	14	7	7	9.51	9.56175	753	84.337	0	10.6066	cell organization and biogenesis;metabolic process	membrane	catalytic activity;nucleotide binding	Pf00069, Pf00627, Pf02149, Pf07714, Pf14531	Mark3	17169		12
P08556	GTPase NRas	Nras	0.859649	0.929825	0.894737	-0.21818	71	77.2	63.7	68.9	61.9	77.1	62.5	63	2	2	2	2	17	7	3	5.17	50.7937	189	21.186	0	26.5448	defense response;regulation of biological process;response to stimulus;transport	Golgi;membrane	catalytic activity;nucleotide binding;protein binding;transporter activity	Pf00009, Pf00071, Pf02421, Pf08477	Nras	18176		3
Q8BVZ1	Perilipin-5	Plin5	0.859962	0.789943	0.824952	-0.217656	142.9	171.3	135.1	124.1	124.5	171.1	132.5	113.4	5	5	5	5	19	11	11	5.44	35.6371	463	50.442	0	55.3828	cell organization and biogenesis;metabolic process;regulation of biological process	cytoplasm;cytosol;mitochondrion	protein binding	Pf03036	Plin5	66968	ENSMUSG00000011305	17
P19783	Cytochrome c oxidase subunit 4 isoform 1, mitochondrial	Cox4i1	0.860081	0.94834	0.90421	-0.217456	4619	5154.5	4203	4634.3	4025.2	5148.4	4123.3	4234.4	22	22	22	22	203	18	18	9.23	68.0473	169	19.518	0	428.073	metabolic process;response to stimulus;transport	membrane;mitochondrion;nucleus	catalytic activity;transporter activity	Pf02936	Cox4i1	12857	ENSMUSG00000031818	8
Q8R123	FAD synthase	Flad1	0.860186	0.811502	0.835844	-0.21728	342.8	314.5	282.7	266.7	298.7	314.1	277.3	243.7	7	7	7	7	25	11	11	6.64	30.8943	492	54.732	0	44.1109	metabolic process	cytoplasm;membrane	catalytic activity;nucleotide binding	Pf00994, Pf01507	Flad1	319945	ENSMUSG00000042642	3
P70451	Tyrosine-protein kinase Fer	Fert2	0.860267	1.02066	0.940462	-0.217143	43.4	38.9	35.4	42	37.8	38.9	34.7	38.4	2	2	2	2	5	4	3	7.05	6.80437	823	94.519	0	6.5956	cell communication;cell organization and biogenesis;cell proliferation;cellular component movement;defense response;metabolic process;regulation of biological process;response to stimulus	cytoplasm;cytoskeleton;membrane;nucleus	catalytic activity;nucleotide binding;protein binding	Pf00017, Pf00069, Pf00611, Pf07714	Fert2; Fer	14158	ENSMUSG00000000127	17
O88441	Metaxin-2	Mtx2	0.860334	0.985214	0.922774	-0.217031	471.5	468.6	404.4	463.1	410.9	468	396.7	423.1	5	5	5	5	23	5	5	5.63	20.9125	263	29.739	0	67.8413	transport	membrane;mitochondrion		Pf11801, Pf13410, Pf14497	Mtx2	53375	ENSMUSG00000027099	2
P62835	Ras-related protein Rap-1A	Rap1a	0.860812	0.860095	0.860453	-0.21623	725	668.8	599.9	599.4	631.8	668	588.5	547.7	8	8	8	8	39	11	4	6.67	52.1739	184	20.974	0	76.9039	cellular homeostasis;regulation of biological process;response to stimulus;transport	cytoplasm;endosome;membrane	catalytic activity;nucleotide binding;protein binding;transporter activity	Pf00009, Pf00071, Pf08477	Rap1a	109905	ENSMUSG00000068798	3
Q80XL6	Acyl-CoA dehydrogenase family member 11	Acad11	0.861144	1.10471	0.982927	-0.215673	374.8	374.9	322.8	414.1	326.6	374.5	316.7	378.4	9	9	9	9	29	12	12	8.43	18.9987	779	87.311	0	62.262	metabolic process	membrane;mitochondrion;nucleus	catalytic activity;nucleotide binding	Pf00441, Pf01636, Pf02770, Pf02771, Pf08028	Acad11	102632		9
Q8BX57	PX domain-containing protein kinase-like protein	Pxk	0.861589	0.794431	0.82801	-0.214928	54.6	67.5	52.6	48.5	47.6	67.4	51.6	44.3	2	2	2	2	3	2	2	9.38	3.43643	582	65.19	0.00290065	4.89251	defense response;metabolic process;regulation of biological process;response to stimulus	cytoplasm;membrane;nucleus	catalytic activity;nucleotide binding;protein binding	Pf00069, Pf00787, Pf07714	Pxk	218699	ENSMUSG00000033885	14
Q91XD2	LIM and senescent cell antigen-like-containing domain protein 2	Lims2	0.861925	1.02092	0.941423	-0.214366	36.9	34.8	30.9	36.6	32.2	34.8	30.3	33.4	2	2	2	2	8	6	3	7.97	15.8358	341	39.005	0	20.6583	cell organization and biogenesis;regulation of biological process	membrane	metal ion binding	Pf00412	Lims2	225341	ENSMUSG00000024395	18
P60229	Eukaryotic translation initiation factor 3 subunit E	Eif3e	0.861941	0.916037	0.888989	-0.214339	466.3	421	382.4	406.4	406.4	420.5	375.2	371.3	8	8	8	8	27	12	12	6.04	31.236	445	52.187	0	73.763	cell organization and biogenesis;metabolic process;regulation of biological process	cytoplasm;membrane;nucleus	protein binding;RNA binding	Pf01399, Pf09440	Eif3e	16341	ENSMUSG00000022336	15
Q6PD31	Trafficking kinesin-binding protein 1	Trak1	0.862398	1.00096	0.931677	-0.213573	239	179.6	180.5	209.5	208.3	179.4	177.1	191.4	5	5	5	5	6	5	6	5.78	6.49627	939	104.402	0	4.30554	cell organization and biogenesis;cellular component movement;metabolic process;regulation of biological process;transport	cytoplasm;cytoskeleton;endosome;mitochondrion;nucleus	catalytic activity;motor activity;protein binding;structural molecule activity	Pf00038, Pf01576, Pf02463, Pf04111, Pf04156, Pf04849, Pf05557, Pf05622, Pf06160, Pf07200, Pf07888, Pf07926, Pf09728, Pf09787, Pf10368, Pf10473, Pf12128, Pf12325, Pf12448, Pf13166, Pf13851, Pf13863, Pf14662, Pf14932, Pf14992	Trak1	67095	ENSMUSG00000032536	9
Q5U430	E3 ubiquitin-protein ligase UBR3	Ubr3	0.863235	1.07206	0.967647	-0.212174	138.7	133.3	117.4	145.8	120.9	133.1	115.2	133.2	4	4	4	4	10	8	7	5.9	5.71731	1889	212.619	0	20.3293	metabolic process;response to stimulus	cytoplasm;membrane	catalytic activity;metal ion binding;protein binding	Pf02207	Ubr3	68795	ENSMUSG00000044308	2
Q6P5F9	Exportin-1	Xpo1	0.863452	0.952103	0.907777	-0.211812	322.2	293.7	265.9	293.2	280.8	293.4	260.9	267.9	6	6	6	6	32	13	13	6.07	18.0205	1071	123.013	0	62.4631	regulation of biological process;response to stimulus;transport	chromosome;cytoplasm;membrane;nucleus	protein binding;RNA binding;transporter activity	Pf03810, Pf08389, Pf08767	Xpo1	103573	ENSMUSG00000020290	11
P23927	Alpha-crystallin B chain	Cryab	0.863559	0.559042	0.711301	-0.211633	4199.3	3678.1	3401.3	2201.9	3659.5	3673.8	3336.8	2011.9	17	17	17	17	133	18	18	7.33	65.1429	175	20.056	0	266.919	cell death;cell organization and biogenesis;metabolic process;regulation of biological process;response to stimulus	cell surface;cytoplasm;cytoskeleton;cytosol;Golgi;membrane;mitochondrion;nucleus	metal ion binding;protein binding;structural molecule activity	Pf00011, Pf00525	Cryab	12955	ENSMUSG00000032060	9
P04247	Myoglobin	Mb	0.863619	0.705269	0.784444	-0.211532	20330.5	17608.2	16382.3	13378.5	17717	17587.5	16071.8	12224.1	37	37	37	37	804	31	31	7.62	81.1688	154	17.059	0	2174.58	cell differentiation;response to stimulus;transport		metal ion binding;transporter activity	Pf00042	Mb	17189	ENSMUSG00000018893	15
Q68FL6	Methionine--tRNA ligase, cytoplasmic	Mars	0.864232	0.967072	0.915652	-0.210509	675.1	606.5	553.8	619.7	588.3	605.8	543.3	566.2	14	14	14	14	32	19	21	7.14	25.4989	902	101.366	0	48.0654	metabolic process	cytoplasm;cytosol;membrane;mitochondrion	catalytic activity;nucleotide binding;RNA binding	Pf00043, Pf00133, Pf00458, Pf09334, Pf13410, Pf14497	Mars	216443	ENSMUSG00000040354	10
Q8CGY6	Protein unc-45 homolog B	Unc45b	0.864301	0.881477	0.872889	-0.210394	1646.2	1451.1	1338.5	1365.1	1434.6	1449.4	1313.1	1247.3	22	22	22	22	96	31	31	7.97	37.3792	931	103.572	0	187.923	cell differentiation;development;metabolic process	cytoplasm;cytosol	protein binding	Pf11701, Pf13414	Unc45b	217012	ENSMUSG00000018845	11
Q8BTM8	Filamin-A	Flna	0.864392	0.86215	0.863271	-0.210243	8756.5	8018.3	7250	7231.2	7630.8	8008.9	7112.6	6607.2	77	77	77	77	493	110	101	6.04	55.2323	2647	281.046	0	1152.5	cell organization and biogenesis;cellular component movement;metabolic process;regulation of biological process;response to stimulus;transport	cytoplasm;cytoskeleton;cytosol;membrane;nucleus	protein binding;RNA binding;signal transducer activity	Pf00307, Pf00630	Flna	192176	ENSMUSG00000031328	X
O08917	Flotillin-1	Flot1	0.864394	0.894697	0.879545	-0.210239	122	142	114.1	118.1	106.3	141.8	111.9	107.9	3	3	3	3	8	4	4	7.15	9.81308	428	47.484	0	14.0769	cell organization and biogenesis;cellular component movement;regulation of biological process;response to stimulus;transport	cytoskeleton;endosome;membrane	protein binding	Pf01145	Flot1	14251	ENSMUSG00000059714	17
P97478	5-demethoxyubiquinone hydroxylase, mitochondrial	Coq7	0.865199	0.887055	0.876127	-0.208895	698.7	609.9	566.1	580.4	608.9	609.2	555.4	530.3	7	7	7	7	49	8	8	7.17	33.6406	217	24.026	0	106.519	cell differentiation;cell organization and biogenesis;metabolic process;regulation of biological process;response to stimulus	membrane;mitochondrion;nucleus	catalytic activity;metal ion binding	Pf03232	Coq7	12850	ENSMUSG00000030652	7
Q99KR7	Peptidyl-prolyl cis-trans isomerase F, mitochondrial	Ppif	0.865237	0.936962	0.9011	-0.208833	2492.1	2100.4	1986.8	2151.5	2171.7	2097.9	1949.1	1965.8	13	13	13	13	104	15	14	9.16	54.3689	206	21.723	0	186.421	cell death;cell organization and biogenesis;metabolic process;regulation of biological process;response to stimulus	membrane;mitochondrion;organelle lumen	catalytic activity;protein binding	Pf00160	Ppif	105675	ENSMUSG00000021868	14
P83510	Traf2 and NCK-interacting protein kinase	Tnik	0.865497	1.03314	0.949318	-0.208399	21.9	29.4	22.2	26.5	19.1	29.4	21.8	24.2	2	2	2	2	5	4	2	7.27	3.32577	1323	150.274	0.000540103	2.61644	cell organization and biogenesis;metabolic process;regulation of biological process;response to stimulus	cytoplasm;cytoskeleton;endosome;membrane;nucleus	catalytic activity;nucleotide binding;protein binding;signal transducer activity	Pf00069, Pf00780, Pf07714, Pf14531	Tnik	665113	ENSMUSG00000027692	3
Q8R5H1	Ubiquitin carboxyl-terminal hydrolase 15	Usp15	0.865526	0.948256	0.906891	-0.208351	1005.7	998.4	867.3	950.2	876.4	997.2	850.9	868.2	16	16	16	16	59	27	26	5.17	34.5566	981	112.254	0	102.076	cell organization and biogenesis;metabolic process;regulation of biological process;response to stimulus	cytoplasm;nucleus	catalytic activity;protein binding	Pf00443, Pf06337, Pf13423, Pf14533, Pf14836	Usp15	14479	ENSMUSG00000020124	10
Q64514	Tripeptidyl-peptidase 2	Tpp2	0.865726	0.993085	0.929406	-0.208017	1323	1236.7	1108	1271	1152.9	1235.2	1087	1161.3	21	21	21	21	83	39	39	6.58	35.8162	1262	139.791	0	141.033	metabolic process	cytoplasm;nucleus	catalytic activity	Pf00082, Pf12580, Pf13739	Tpp2	22019	ENSMUSG00000041763	1
Q8BJ03	Cytochrome c oxidase assembly protein COX15 homolog	Cox15	0.86576	1.00126	0.933509	-0.20796	445.2	430.1	378.9	438.2	388	429.6	371.7	400.4	6	6	6	6	25	8	8	9.79	26.6344	413	45.823	0	52.0541	cell organization and biogenesis;metabolic process;transport	membrane;mitochondrion	catalytic activity;transporter activity	Pf02628	Cox15	226139	ENSMUSG00000040018	19
P47740	Fatty aldehyde dehydrogenase	Aldh3a2	0.866563	0.90994	0.888251	-0.206624	551.7	476.5	445.5	467.8	480.8	475.9	437.1	427.4	6	6	6	6	27	8	9	8.35	21.6942	484	53.936	0	58.6662	metabolic process;response to stimulus	cytosol;endoplasmic reticulum;membrane;mitochondrion;nucleus	catalytic activity	Pf00171	Aldh3a2	11671	ENSMUSG00000010025	11
O35609	Secretory carrier-associated membrane protein 3	Scamp3	0.866579	0.945839	0.906209	-0.206597	41.5	34.2	32.8	35.8	36.2	34.2	32.2	32.7	2	2	2	2	7	4	4	7.64	12.0344	349	38.433	0	11.9518	response to stimulus;transport	membrane	protein binding	Pf04144	Scamp3	24045	ENSMUSG00000028049	3
Q6DFX2	Anthrax toxin receptor 2	Antxr2	0.866615	0.985351	0.925983	-0.206536	65.2	64.5	56.2	63.9	56.8	64.4	55.1	58.4	3	3	3	3	4	3	3	7.56	8.62423	487	53.151	0	8.27406	transport	cell surface;membrane	metal ion binding;receptor activity	Pf00092, Pf05586, Pf05587, Pf13519	Antxr2	71914	ENSMUSG00000029338	5
Q9EQH3	Vacuolar protein sorting-associated protein 35	Vps35	0.866658	0.916979	0.891819	-0.206465	1687.5	1456.3	1362.3	1441.4	1470.6	1454.6	1336.5	1317	20	20	20	20	89	26	26	5.44	34.2965	796	91.655	0	158.983	metabolic process;regulation of biological process;transport	cytoplasm;cytosol;endosome;membrane	protein binding;transporter activity	Pf03635	Vps35	65114	ENSMUSG00000031696	8
Q9Z2V5	Histone deacetylase 6	Hdac6	0.866667	0.733333	0.8	-0.206451	84.3	86.7	74.1	62.7	73.5	86.6	72.7	57.3	3	3	3	3	8	7	7	5.78	7.74587	1149	125.706	0	14.6514	cell communication;cell growth;cell organization and biogenesis;metabolic process;regulation of biological process;response to stimulus;transport	cytoplasm;cytosol;membrane;nucleus	catalytic activity;DNA binding;metal ion binding;protein binding	Pf00850, Pf02148	Hdac6	15185	ENSMUSG00000031161	X
P30416	Peptidyl-prolyl cis-trans isomerase FKBP4	Fkbp4	0.866747	0.770023	0.818385	-0.206318	2372.9	2461.5	2095.1	1861.3	2067.9	2458.6	2055.4	1700.7	21	21	21	21	98	25	25	5.72	52.4017	458	51.54	0	189.489	cell organization and biogenesis;metabolic process;regulation of biological process;response to stimulus;transport	cytoplasm;cytoskeleton;cytosol;membrane;mitochondrion;nucleus	catalytic activity;nucleotide binding;protein binding;RNA binding	Pf00254, Pf00515, Pf07719, Pf13414, Pf13424, Pf13432, Pf14559	Fkbp4	14228	ENSMUSG00000030357	6
P54823	Probable ATP-dependent RNA helicase DDX6	Ddx6	0.867078	0.988222	0.92765	-0.205766	79.6	98.7	77.3	88.1	69.4	98.6	75.8	80.5	5	5	5	5	21	10	9	8.66	29.8137	483	54.157	0	37.0177	cell organization and biogenesis;metabolic process;regulation of biological process	cytoplasm;membrane;mitochondrion;nucleus	catalytic activity;nucleotide binding;protein binding;RNA binding	Pf00270, Pf00271, Pf14617	Ddx6	13209	ENSMUSG00000032097	9
Q64471	Glutathione S-transferase theta-1	Gstt1	0.867235	1.02893	0.948083	-0.205505	454.5	437.3	386.7	458.8	396.1	436.8	379.4	419.2	4	4	4	4	21	8	8	7.27	27.0833	240	27.356	0	35.9616	metabolic process;response to stimulus	cytoplasm;cytosol;nucleus	antioxidant activity;catalytic activity;protein binding	Pf00043, Pf02798, Pf13409, Pf13410, Pf13417, Pf14497	Gstt1	14871	ENSMUSG00000001663	10
P48025	Tyrosine-protein kinase SYK	Syk	0.867271	0.934048	0.90066	-0.205445	131.5	111.1	105.2	113.3	114.6	111	103.2	103.5	5	5	5	5	10	9	9	7.88	24.6423	629	71.331	0	19.9936	cellular component movement;defense response;metabolic process;regulation of biological process;response to stimulus;transport	cytoplasm;cytosol;membrane;nucleus	catalytic activity;nucleotide binding;protein binding;signal transducer activity	Pf00017, Pf00069, Pf07714	Syk	20963	ENSMUSG00000021457	13
P97333	Neuropilin-1	Nrp1	0.867325	0.856034	0.86168	-0.205355	137	146.4	122.9	121.3	119.4	146.2	120.6	110.8	6	6	6	6	16	10	10	5.9	15.0596	923	102.935	0	34.8371	cell differentiation;cell growth;cell organization and biogenesis;cellular component movement;development;regulation of biological process;response to stimulus;transport	cell surface;cytosol;endosome;membrane	catalytic activity;metal ion binding;protein binding;receptor activity;signal transducer activity	Pf00431, Pf00629, Pf00754, Pf11980	Nrp1	18186	ENSMUSG00000025810	8
Q9DC29	ATP-binding cassette sub-family B member 6, mitochondrial	Abcb6	0.86747	1.0747	0.971084	-0.205114	60.2	64.3	54	66.9	52.5	64.2	53	61.1	2	2	2	2	4	4	4	8.05	5.58195	842	93.711	0	7.07473	cellular homeostasis;metabolic process;transport	endoplasmic reticulum;endosome;Golgi;membrane;mitochondrion	catalytic activity;nucleotide binding;transporter activity	Pf00005, Pf00664, Pf02463, Pf03193, Pf13304, Pf13558	Abcb6	74104	ENSMUSG00000026198	1
P97494	Glutamate--cysteine ligase catalytic subunit	Gclc	0.867701	0.973195	0.920448	-0.204731	537.7	506.9	453.2	508.3	468.6	506.3	444.6	464.4	10	10	10	10	23	12	12	5.9	28.7284	637	72.525	0	62.4939	cell organization and biogenesis;cellular homeostasis;metabolic process;regulation of biological process;response to stimulus	cytosol	catalytic activity;metal ion binding;nucleotide binding;protein binding	Pf03074	Gclc	14629	ENSMUSG00000032350	9
Q2TPA8	Hydroxysteroid dehydrogenase-like protein 2	Hsdl2	0.867971	0.964003	0.915987	-0.204281	2747	2303.4	2191.8	2434.3	2393.9	2300.7	2150.3	2224.2	17	17	17	17	132	21	21	6.74	52.449	490	54.174	0	303.701	metabolic process	membrane;mitochondrion	catalytic activity	Pf00106, Pf02036, Pf14864	Hsdl2	72479	ENSMUSG00000028383	4
Q8VCE1	DnaJ homolog subfamily C member 28	Dnajc28	0.86843	0.914136	0.891283	-0.203519	149.6	156.7	133	140	130.4	156.5	130.5	127.9	6	6	6	6	18	9	9	8.65	26.4935	385	44.845	0	30.5411	cell organization and biogenesis;transport			Pf00226, Pf09350	Dnajc28	246738	ENSMUSG00000039763	16
Q8BFY9	Transportin-1	Tnpo1	0.868542	0.961637	0.91509	-0.203332	212.6	178.4	169.8	188	185.3	178.2	166.6	171.8	7	7	7	7	23	9	5	4.98	12.2494	898	102.291	0	30.4231	cell organization and biogenesis;transport	cytoplasm;membrane;nucleus	protein binding;RNA binding;transporter activity	Pf03810, Pf13513	Tnpo1	238799	ENSMUSG00000009470	13
Q8BYL4	Tyrosine--tRNA ligase, mitochondrial	Yars2	0.868545	1.03492	0.951733	-0.203327	380.3	361.4	322.1	383.8	331.4	361	316	350.7	8	8	8	8	27	10	10	9.16	29.2373	472	52.564	0	71.1509	metabolic process	cytoplasm;cytosol;mitochondrion;organelle lumen	catalytic activity;nucleotide binding;protein binding;RNA binding	Pf00579	Yars2	70120	ENSMUSG00000022792	16
Q8C167	Prolyl endopeptidase-like	Prepl	0.868968	0.918053	0.893511	-0.202624	265.6	215.2	208.9	220.7	231.5	214.9	204.9	201.7	8	8	8	8	25	15	15	6.65	30.6207	725	83.141	0	52.4892	metabolic process	cytoplasm;cytoskeleton;cytosol;Golgi	catalytic activity	Pf00326, Pf02897	Prepl	213760	ENSMUSG00000024127	17
O70439	Syntaxin-7	Stx7	0.868983	0.861645	0.865314	-0.2026	230.4	232.9	201.3	199.6	200.8	232.6	197.5	182.4	3	3	3	3	6	3	3	5.78	13.41	261	29.802	0	20.2243	cell organization and biogenesis;regulation of biological process;transport	endosome;membrane;vacuole	protein binding	Pf05739, Pf14523	Stx7	53331		10
Q9Z2I0	LETM1 and EF-hand domain-containing protein 1, mitochondrial	Letm1	0.869103	0.878667	0.873885	-0.202401	4134	3770.7	3435	3472.8	3602.6	3766.3	3369.9	3173.1	32	32	32	32	208	39	39	6.52	46.6125	738	82.937	0	455.556	cell organization and biogenesis;cellular homeostasis	membrane;mitochondrion	metal ion binding	Pf07766	Letm1	56384	ENSMUSG00000005299	5
P08752	Guanine nucleotide-binding protein G(i) subunit alpha-2	Gnai2	0.869138	0.827121	0.84813	-0.202342	1499.2	1494.8	1301.1	1238.2	1306.5	1493	1276.4	1131.4	15	15	15	15	67	17	10	5.45	52.6761	355	40.463	0	169.98	cell division;cell proliferation;regulation of biological process;response to stimulus	cytoplasm;cytoskeleton;cytosol;membrane;nucleus	catalytic activity;metal ion binding;nucleotide binding;protein binding;signal transducer activity	Pf00025, Pf00503	Gnai2	14678	ENSMUSG00000032562	9
Q925E7	Serine/threonine-protein phosphatase 2A 55 kDa regulatory subunit B delta isoform	Ppp2r2d	0.869165	1.02959	0.949375	-0.202298	78	74.1	66.1	78.3	68	74	64.8	71.5	3	3	3	3	31	13	3	6.49	27.3731	453	51.925	0	70.6755	cell division;cell organization and biogenesis;metabolic process;regulation of biological process	cytoplasm;cytosol	catalytic activity;enzyme regulator activity;protein binding		Ppp2r2d	52432	ENSMUSG00000041769	7
Q5HZI1	Microtubule-associated tumor suppressor 1 homolog	Mtus1	0.869435	0.774387	0.821911	-0.20185	91.9	108	86.9	77.4	80.1	107.9	85.3	70.7	3	3	3	3	6	5	5	6.86	3.38843	1210	134.296	0.000798085	5.4702	cell organization and biogenesis;cellular component movement;metabolic process;regulation of biological process;transport	cytoplasm;cytoskeleton;Golgi;membrane;mitochondrion;nucleus	catalytic activity;motor activity;protein binding;structural molecule activity	Pf00038, Pf01486, Pf01576, Pf02463, Pf03357, Pf03961, Pf04111, Pf04849, Pf05010, Pf05483, Pf05557, Pf05622, Pf06160, Pf06818, Pf07888, Pf08317, Pf09726, Pf09728, Pf09731, Pf09755, Pf10174, Pf12128, Pf12474, Pf12718, Pf13094, Pf13166, Pf13514, Pf13851, Pf14915, Pf15294	Mtus1	102103		8
Q61411	GTPase HRas	Hras1	0.870029	0.878112	0.87407	-0.200864	301.5	317.1	269.1	271.6	262.7	316.7	264	248.2	6	6	6	6	21	8	3	5.31	53.9683	189	21.285	0	31.9673	cell death;cell organization and biogenesis;cell proliferation;defense response;regulation of biological process;response to stimulus;transport	Golgi;membrane	catalytic activity;nucleotide binding;protein binding;transporter activity	Pf00009, Pf00071, Pf02421, Pf03599, Pf08477	Hras1; Hras	15461	ENSMUSG00000025499	7
Q8BHG1	Nardilysin	Nrd1	0.870125	0.908783	0.889454	-0.200705	153	141.9	128.3	134	133.3	141.7	125.9	122.4	6	6	6	6	21	13	13	4.87	14.0396	1161	132.808	0	30.0303	metabolic process;regulation of biological process	mitochondrion	catalytic activity;metal ion binding;protein binding	Pf00675, Pf05193	Nrd1	230598	ENSMUSG00000053510	4
Q80XI3	Eukaryotic translation initiation factor 4 gamma 3	Eif4g3	0.870277	0.843007	0.856642	-0.200454	125.5	131.2	111.7	108.2	109.4	131	109.6	98.9	4	4	4	4	13	10	6	5.53	7.21976	1579	174.781	0	19.5292	metabolic process;regulation of biological process		protein binding;RNA binding	Pf02020, Pf02847, Pf02854	Eif4g3	230861		4
Q8BK08	Transmembrane protein 11, mitochondrial	Tmem11	0.870618	1.08349	0.977055	-0.199888	317.5	310.1	273.2	340	276.7	309.7	268	310.7	3	3	3	3	10	4	4	7.36	16.3158	190	21.298	0	17.836	cell organization and biogenesis	membrane;mitochondrion		Pf14972	Tmem11	216821	ENSMUSG00000043284	11
Q7TMB8	Cytoplasmic FMR1-interacting protein 1	Cyfip1	0.871003	0.931275	0.901139	-0.19925	288.4	255.8	237	253.4	251.3	255.5	232.5	231.5	8	8	8	8	25	15	15	6.9	13.2482	1253	145.148	0	31.8875	cell differentiation;cell growth;cell organization and biogenesis;development;regulation of biological process;response to stimulus	cytoplasm	protein binding	Pf05994, Pf07159	Cyfip1	20430	ENSMUSG00000030447	7
Q6PDL0	Cytoplasmic dynein 1 light intermediate chain 2	Dync1li2	0.87101	0.895671	0.883341	-0.199239	583.2	560.3	498	512.1	508.2	559.6	488.6	467.9	12	12	12	12	37	13	12	6.28	28.6585	492	54.185	0	67.6615	cell organization and biogenesis;cellular component movement;transport	cytoplasm;cytoskeleton;membrane	catalytic activity;motor activity;nucleotide binding;protein binding	Pf05783	Dync1li2	234663	ENSMUSG00000035770	8
O54774	AP-3 complex subunit delta-1	Ap3d1	0.871173	1.00404	0.937608	-0.198969	89	84.1	75.4	86.9	77.6	84	74	79.4	3	3	3	3	21	13	13	7.37	15.3461	1199	134.996	0	35.7574	cell organization and biogenesis;cellular component movement;regulation of biological process;transport	cytoplasm;Golgi;membrane		Pf01602, Pf06375	Ap3d1	11776	ENSMUSG00000020198	10
P03893	NADH-ubiquinone oxidoreductase chain 2	ND2	0.87123	1.0369	0.954065	-0.198875	334	319.1	284.5	338.6	291.1	318.7	279.1	309.4	3	3	3	3	8	2	2	9.92	4.05797	345	38.726	0.00175088	13.1693	metabolic process;transport	membrane;mitochondrion	catalytic activity;protein binding	Pf00361, Pf06444	ND2	17717	ENSMUSG00000064345	MT
Q9DBF1	Alpha-aminoadipic semialdehyde dehydrogenase	Aldh7a1	0.871309	0.834957	0.853133	-0.198744	1054.1	866	836.5	801.6	918.6	865	820.6	732.4	11	11	11	11	36	14	14	7.47	36.1781	539	58.824	0	80.0844	metabolic process	cytoplasm;cytosol;mitochondrion;nucleus	catalytic activity	Pf00171	Aldh7a1	110695	ENSMUSG00000053644	18
Q9CQH3	NADH dehydrogenase [ubiquinone] 1 beta subcomplex subunit 5, mitochondrial	Ndufb5	0.871438	0.923918	0.897678	-0.198529	1812.6	1826.9	1585.8	1681.3	1579.6	1824.8	1555.7	1536.2	6	6	6	6	59	7	7	9.41	25.3968	189	21.696	0	134.478	metabolic process;transport	membrane;mitochondrion		Pf09781	Ndufb5	66046	ENSMUSG00000027673	3
Q8K1Z0	Ubiquinone biosynthesis protein COQ9, mitochondrial	Coq9	0.87152	0.79258	0.83205	-0.198394	1881.8	1832.4	1618.5	1471.9	1639.9	1830.2	1587.8	1344.9	12	12	12	12	128	11	12	5.92	40.8946	313	35.061	0	315.454	metabolic process	membrane;mitochondrion	protein binding	Pf08511	Coq9	67914	ENSMUSG00000031782	8
P29351	Tyrosine-protein phosphatase non-receptor type 6	Ptpn6	0.871734	0.748219	0.809976	-0.19804	45.7	38.5	36.7	31.5	39.8	38.5	36	28.8	2	2	2	2	2	2	2	7.81	3.52941	595	67.517	0.00486674	5.14418	cell differentiation;cell proliferation;defense response;metabolic process;regulation of biological process;response to stimulus	cytoplasm;cytosol;nucleus	catalytic activity;protein binding;receptor activity;signal transducer activity	Pf00017, Pf00102, Pf00782, Pf14566	Ptpn6	15170	ENSMUSG00000004266	6
Q8VCF0	Mitochondrial antiviral-signaling protein	Mavs	0.872336	1.18313	1.02773	-0.197045	209.2	227.1	190.3	258.1	182.3	226.8	186.7	235.8	4	4	4	4	13	7	7	6.37	26.839	503	53.366	0	16.7065	defense response;regulation of biological process;response to stimulus	membrane;mitochondrion	protein binding;signal transducer activity		Mavs	228607	ENSMUSG00000037523	2
Q99NB1	Acetyl-coenzyme A synthetase 2-like, mitochondrial	Acss1	0.872342	0.893518	0.88293	-0.197035	4938.1	4874.8	4280.1	4384	4303.3	4869.1	4199	4005.7	28	28	28	28	254	31	31	6.98	54.3988	682	74.576	0	600.904	metabolic process	mitochondrion;organelle lumen	catalytic activity;nucleotide binding	Pf00501, Pf13193	Acss1	68738	ENSMUSG00000027452	2
Q8R307	Vacuolar protein sorting-associated protein 18 homolog	Vps18	0.872671	1.02174	0.947205	-0.196491	38	26.4	28.1	32.9	33.1	26.4	27.6	30.1	2	2	2	2	4	3	3	6.09	3.59712	973	110.149	0	8.87954	cell organization and biogenesis;metabolic process;regulation of biological process;transport	endosome;membrane;vacuole	catalytic activity;metal ion binding;protein binding	Pf00637, Pf05131, Pf12861	Vps18	228545	ENSMUSG00000034216	2
P01899	H-2 class I histocompatibility antigen, D-B alpha chain	H2-D1	0.872791	0.779546	0.826169	-0.196292	419.3	378.6	348.2	311	365.4	378.2	341.6	284.2	10	10	10	10	29	10	4	6.73	33.4254	362	40.81	0	64.3232	regulation of biological process;response to stimulus	cell surface;endoplasmic reticulum;Golgi;membrane	protein binding;RNA binding	Pf00129, Pf06623, Pf07654, Pf08205	H2-D1	14964	ENSMUSG00000073411	17
Q9ESD7	Dysferlin	Dysf	0.872848	1.24628	1.05957	-0.196198	1925.1	1902.6	1670.5	2385.2	1677.6	1900.4	1638.8	2179.4	39	39	39	39	149	57	56	5.6	34.689	2090	237.759	0	296.032	cell organization and biogenesis	cytoplasm;endosome;membrane	metal ion binding;protein binding	Pf00168, Pf06398, Pf08150, Pf08151, Pf08165	Dysf	26903	ENSMUSG00000033788	6
P36552	Oxygen-dependent coproporphyrinogen-III oxidase, mitochondrial	Cpox	0.872893	0.996684	0.934789	-0.196123	374.8	349	315.9	360.7	326.6	348.6	309.9	329.6	8	8	8	8	33	11	11	8.53	27.7652	443	49.683	0	67.4034	metabolic process;response to stimulus;transport	cytoplasm;membrane;mitochondrion	catalytic activity;protein binding;structural molecule activity;transporter activity	Pf01218	Cpox	12892	ENSMUSG00000022742	16
O35382	Exocyst complex component 4	Exoc4	0.87299	0.983262	0.928126	-0.195963	167.2	137.5	133	149.8	145.7	137.3	130.5	136.9	5	5	5	5	10	9	9	6.49	11.6923	975	110.475	0	18.2214	cell communication;cell differentiation;cell organization and biogenesis;regulation of biological process;transport	cytoplasm;endosome;Golgi;membrane	protein binding	Pf04048	Exoc4	20336	ENSMUSG00000029763	6
Q8R1S0	Ubiquinone biosynthesis monooxygenase COQ6, mitochondrial	Coq6	0.873041	0.853771	0.863406	-0.195879	1321.2	1263.1	1128.1	1103.2	1151.4	1261.6	1106.7	1008	9	9	9	9	63	12	12	7.17	27.521	476	51.36	0	114.653	metabolic process	Golgi;membrane;mitochondrion	catalytic activity;nucleotide binding	Pf01494	Coq6	217707	ENSMUSG00000021235	12
Q9JKL5	Calcineurin B homologous protein 3	Tesc	0.873112	1.00604	0.939577	-0.195762	36.6	29.6	28.9	33.3	31.9	29.6	28.4	30.4	2	2	2	2	10	3	3	4.98	18.6916	214	24.584	0	11.499	cell differentiation;cell organization and biogenesis;cellular homeostasis;metabolic process;regulation of biological process;response to stimulus;transport	cytoplasm;membrane;nucleus	enzyme regulator activity;metal ion binding;protein binding	Pf13405	Tesc	57816	ENSMUSG00000029359	5
Q3URE1	Acyl-CoA synthetase family member 3, mitochondrial	Acsf3	0.873541	0.87051	0.872025	-0.195052	1052.4	926.9	864.5	861.5	917.1	925.8	848.1	787.2	11	11	11	11	57	14	14	8.02	27.9588	583	65.036	0	115.841	metabolic process	mitochondrion	catalytic activity;nucleotide binding	Pf00501, Pf13193	Acsf3	257633	ENSMUSG00000015016	8
Q62425	Cytochrome c oxidase subunit NDUFA4	Ndufa4	0.873923	0.927906	0.900914	-0.194422	3516.7	3285.5	2972.3	3155.9	3064.6	3281.6	2916	2883.6	10	10	10	10	108	9	9	9.52	56.0976	82	9.321	0	201.252	metabolic process;transport	membrane;mitochondrion	catalytic activity;protein binding;transporter activity	Pf06522	Ndufa4	17992	ENSMUSG00000029632	6
P08121	Collagen alpha-1(III) chain	Col3a1	0.873926	1	0.936963	-0.194418	35.7	34.1	30.5	34.9	31.1	34.1	29.9	31.9	2	2	2	2	2	2	2	6.52	2.04918	1464	138.858	0.000540103	6.29722	cell organization and biogenesis;metabolic process;regulation of biological process;response to stimulus	extracellular	metal ion binding;protein binding;structural molecule activity	Pf00093, Pf01391, Pf01410, Pf14828	Col3a1	12825	ENSMUSG00000026043	1
Q8K212	Phosphofurin acidic cluster sorting protein 1	Pacs1	0.874102	0.967793	0.920948	-0.194127	184.2	191.5	164.2	181.8	160.5	191.3	161.1	166.1	3	3	3	3	5	4	4	7.74	4.9948	961	104.764	0	11.8207	cell organization and biogenesis;transport	Golgi	protein binding	Pf10254	Pacs1	107975	ENSMUSG00000024855	19
B2RRE7	OTU domain-containing protein 4	Otud4	0.874114	0.825068	0.849591	-0.194106	83.9	99.6	80.2	75.7	73.1	99.5	78.7	69.2	4	4	4	4	9	7	7	6.76	8.13008	1107	122.979	0	9.83897	metabolic process		catalytic activity;RNA binding	Pf02338, Pf10275	Otud4	73945	ENSMUSG00000036990	8
P07310	Creatine kinase M-type	Ckm	0.87423	0.918948	0.896589	-0.193915	13603	13728.7	11947.1	12558.2	11854.3	13712.6	11720.6	11474.5	38	38	38	38	563	37	33	7.06	81.1024	381	43.018	0	1323.04	metabolic process;response to stimulus	cytoplasm	catalytic activity;nucleotide binding	Pf00217, Pf02807	Ckm	12715	ENSMUSG00000030399	7
Q91XL9	Oxysterol-binding protein-related protein 1	Osbpl1a	0.874267	0.944875	0.909571	-0.193854	449.7	402.9	372.7	402.8	391.9	402.4	365.6	368	8	8	8	8	26	13	12	6.44	15.1579	950	107.727	0	34.1632	transport	cytoplasm;endosome;nucleus	protein binding	Pf00023, Pf00169, Pf01237, Pf12796, Pf13606, Pf13637, Pf13857	Osbpl1a	64291	ENSMUSG00000044252	18
P70236	Dual specificity mitogen-activated protein kinase kinase 6	Map2k6	0.87515	1.02587	0.950511	-0.192397	348.4	316.4	290.9	341	303.6	316	285.4	311.6	6	6	6	6	20	8	5	7.39	28.7425	334	37.408	0	32.1553	cell death;metabolic process;regulation of biological process;response to stimulus	cytoplasm;cytoskeleton;cytosol;nucleus	catalytic activity;nucleotide binding;protein binding;signal transducer activity	Pf00069, Pf07714, Pf14531	Map2k6	26399	ENSMUSG00000020623	11
Q9ER35	Fructosamine-3-kinase	Fn3k	0.87522	0.97188	0.92355	-0.192283	179.4	162	149.4	165.9	156.3	161.8	146.6	151.6	4	4	4	4	14	5	5	8.4	24.5955	309	35.01	0	31.7319	cell differentiation;metabolic process	cytosol	catalytic activity;enzyme regulator activity	Pf01636, Pf03881	Fn3k	63828	ENSMUSG00000025175	11
Q8K012	Formin-binding protein 1-like	Fnbp1l	0.875256	1.20245	1.03885	-0.192224	24	24.9	21.4	29.4	20.9	24.9	21	26.9	2	2	2	2	6	3	3	6.64	7.93388	605	69.842	0	4.53298	cell organization and biogenesis;metabolic process;regulation of biological process;transport	cytoplasm;cytoskeleton;membrane	protein binding	Pf00018, Pf00611, Pf07653, Pf08239, Pf14604	Fnbp1l	214459		3
A2A8Z1	Oxysterol-binding protein-related protein 9	Osbpl9	0.875272	0.938242	0.906757	-0.192196	211.6	201.3	180.7	193.7	184.4	201.1	177.3	177	5	5	5	5	9	9	9	6.07	14.2663	736	83.057	0	17.0368	transport	cytoplasm;endosome;Golgi;membrane		Pf00169, Pf01237, Pf15409, Pf15413	Osbpl9	100273	ENSMUSG00000028559	4
Q99MN9	Propionyl-CoA carboxylase beta chain, mitochondrial	Pccb	0.875301	0.797708	0.836504	-0.19215	3116.2	3080.3	2711.9	2471.5	2715.6	3076.7	2660.5	2258.2	22	22	22	22	206	25	25	7.66	56.9316	541	58.372	0	557.15		mitochondrion;organelle lumen	catalytic activity;nucleotide binding	Pf01039	Pccb	66904	ENSMUSG00000032527	9
P28650	Adenylosuccinate synthetase isozyme 1	Adssl1	0.875367	0.927535	0.901451	-0.192039	2368	1918.2	1876	1987.8	2063.6	1915.9	1840.4	1816.3	22	22	22	22	133	25	23	8.43	59.081	457	50.223	0	311.93	metabolic process;response to stimulus	cytoplasm;membrane	catalytic activity;metal ion binding;nucleotide binding;protein binding	Pf00709	Adssl1	11565	ENSMUSG00000011148	12
P61021	Ras-related protein Rab-5B	Rab5b	0.875494	0.857594	0.866544	-0.191832	185.4	194.5	166.3	162.9	161.6	194.3	163.1	148.8	5	5	5	5	30	8	5	8.13	51.1628	215	23.692	0	71.3833	cell organization and biogenesis;regulation of biological process;response to stimulus;transport	endosome;membrane	catalytic activity;nucleotide binding;protein binding	Pf00009, Pf00025, Pf00071, Pf04670, Pf08477	Rab5b	19344	ENSMUSG00000000711	10
Q6PHN9	Ras-related protein Rab-35	Rab35	0.875573	0.887388	0.881481	-0.191701	400.7	428.7	363.1	368	349.2	428.2	356.2	336.2	3	3	3	3	57	8	5	8.29	50.7463	201	23.011	0	128.895	cell organization and biogenesis;regulation of biological process;response to stimulus;transport	endosome;membrane;mitochondrion	catalytic activity;nucleotide binding;protein binding	Pf00006, Pf00025, Pf00071, Pf00735, Pf01926, Pf04670, Pf08477, Pf13191	Rab35	77407	ENSMUSG00000029518	5
Q8BH57	WD repeat-containing protein 48	Wdr48	0.876006	0.938808	0.907407	-0.190987	57.5	66.7	54.4	58.3	50.1	66.6	53.4	53.3	2	2	2	2	6	6	6	7.17	11.6864	676	75.959	0	11.9802	metabolic process;regulation of biological process;response to stimulus	cytoplasm;endosome;nucleus;vacuole	protein binding	Pf00400, Pf11816	Wdr48	67561	ENSMUSG00000032512	9
Q5EG47	5'-AMP-activated protein kinase catalytic subunit alpha-1	Prkaa1	0.876842	0.934692	0.905767	-0.189611	274.3	275.4	241	256.9	239	275.1	236.4	234.7	4	4	4	4	27	11	5	8.12	18.7835	559	63.889	0	47.8177	cell communication;cell organization and biogenesis;metabolic process;regulation of biological process;response to stimulus	cytoplasm;membrane;nucleus	catalytic activity;metal ion binding;nucleotide binding;protein binding	Pf00069, Pf07714, Pf14531	Prkaa1	105787	ENSMUSG00000050697	15
Q9JK42	[Pyruvate dehydrogenase (acetyl-transferring)] kinase isozyme 2, mitochondrial	Pdk2	0.877035	0.854185	0.86561	-0.189293	2252.1	1844.2	1796.3	1749.5	1962.6	1842	1762.3	1598.5	14	14	14	14	95	19	16	6.61	51.8428	407	46.011	0	202.649	cell communication;metabolic process;regulation of biological process;response to stimulus	cytoplasm;mitochondrion;organelle lumen	catalytic activity;nucleotide binding;protein binding	Pf02518, Pf10436	Pdk2	18604	ENSMUSG00000038967	11
Q3V384	Lactation elevated protein 1	Lace1	0.877317	0.931509	0.904413	-0.18883	1749	1509.8	1429.5	1517.8	1524.2	1508	1402.4	1386.8	16	16	16	16	79	19	19	8.03	50.8333	480	54.279	0	172.624		mitochondrion	nucleotide binding	Pf03969, Pf13191	Lace1	215951	ENSMUSG00000038302	10
Q9QYA2	Mitochondrial import receptor subunit TOM40 homolog	Tomm40	0.877395	1.03831	0.957854	-0.188702	418.8	364.2	343.5	406.5	365	363.8	337	371.4	7	7	7	7	26	8	8	7.74	31.0249	361	37.871	0	45.8657	transport	cytoplasm;membrane;mitochondrion	transporter activity	Pf01459	Tomm40	53333	ENSMUSG00000002984	7
Q9D1R9	60S ribosomal protein L34	Rpl34-ps1	0.877595	0.884276	0.880935	-0.188373	219.1	200	183.9	185.3	190.9	199.8	180.4	169.3	4	4	4	4	11	4	4	11.47	29.0598	117	13.284	0.000280112	17.4441	metabolic process	cytoplasm;mitochondrion;ribosome	RNA binding;structural molecule activity	Pf01199	Rpl34-ps1; Rpl34; Gm4705	619547; 68436; 100043876	ENSMUSG00000062006	6; 3; 17
Q8BIJ7	RUN and FYVE domain-containing protein 1	Rufy1	0.877718	0.915127	0.896423	-0.188171	445.8	409.6	375.4	391.4	388.5	409.1	368.3	357.6	7	7	7	7	23	14	14	5.68	20.3652	712	80.326	0	24.0363	regulation of biological process;transport	cytoplasm;cytosol;endosome;membrane;nucleus	metal ion binding;protein binding;transporter activity	Pf01363, Pf02759, Pf14634	Rufy1	216724	ENSMUSG00000020375	11
Q3TYX3	SET and MYND domain-containing protein 5	Smyd5	0.877805	0.910224	0.894015	-0.188027	80.4	80	70.4	73	70.1	79.9	69.1	66.7	2	2	2	2	4	2	2	5.21	4.32692	416	47.065	0	11.3419	metabolic process		catalytic activity;metal ion binding;protein binding	Pf00856	Smyd5	232187	ENSMUSG00000033706	6
Q9CWD8	Iron-sulfur protein NUBPL	Nubpl	0.877857	0.908983	0.89342	-0.187943	264.2	243.4	222.8	230.7	230.2	243.1	218.6	210.8	4	4	4	4	15	6	6	9.07	23.1975	319	34.117	0	31.3292	cell organization and biogenesis	mitochondrion	metal ion binding;nucleotide binding	Pf01656, Pf10609	Nubpl	76826	ENSMUSG00000035142	12
Q9D710	Thioredoxin-related transmembrane protein 2	Tmx2	0.877909	1.09853	0.988222	-0.187857	169.6	178.5	152.8	191.2	147.8	178.3	149.9	174.7	3	3	3	3	13	5	5	8.75	21.3559	295	33.921	0	18.3959	cellular homeostasis;regulation of biological process	membrane		Pf00085	Tmx2	66958	ENSMUSG00000050043	2
Q6QD59	Vesicle transport protein SEC20	Bnip1	0.879202	0.903214	0.891208	-0.185733	267.9	273.5	238	244.5	233.5	273.2	233.5	223.4	5	5	5	5	11	7	7	8.75	38.5965	228	26.159	0	26.7548	cell death;cell organization and biogenesis;metabolic process;transport	cytoplasm;endoplasmic reticulum;Golgi;membrane;mitochondrion	protein binding	Pf03908	Bnip1	224630	ENSMUSG00000024191	17
P15092	Interferon-activable protein 204	Ifi204	0.879346	0.932515	0.90593	-0.185498	149.6	143.8	129	136.8	130.4	143.6	126.6	125	5	5	5	5	11	7	3	8.69	10.9375	640	71.605	0	8.7937	development;metabolic process;regulation of biological process;response to stimulus	cytoplasm;membrane;nucleus	DNA binding;protein binding;RNA binding	Pf02758, Pf02760	Ifi204	15951		1
Q9D1H8	39S ribosomal protein L53, mitochondrial	Mrpl53	0.879674	0.961251	0.920462	-0.18496	74.1	73	64.7	70.7	64.6	72.9	63.5	64.6	3	3	3	3	6	4	5	9.52	27.1186	118	12.73	0	7.35126		mitochondrion;ribosome		Pf10780	Mrpl53	68499	ENSMUSG00000030037	6
Q8BGQ1	Spermatogenesis-defective protein 39 homolog	Vipas39	0.88	0.918763	0.899381	-0.184425	120.7	121.8	106.7	111.4	105.2	121.7	104.7	101.8	3	3	3	3	6	4	4	7.17	10.1833	491	56.59	0	7.27336	cell differentiation;metabolic process;regulation of biological process;transport	cytoplasm;endosome		Pf09787	Vipas39	104799	ENSMUSG00000021038	12
Q9WUR9	Adenylate kinase 4, mitochondrial	Ak4	0.880115	0.683035	0.781575	-0.184236	775.1	752.2	672.1	521.6	675.5	751.3	659.4	476.6	8	8	8	8	29	8	8	7.53	45.2915	223	25.046	0	74.2067	metabolic process;response to stimulus	mitochondrion;organelle lumen	catalytic activity;nucleotide binding	Pf00406, Pf05191, Pf13207, Pf13238, Pf13671	Ak4	11639	ENSMUSG00000028527	4
Q9JLT4	Thioredoxin reductase 2, mitochondrial	Txnrd2	0.880545	0.830624	0.855585	-0.183531	423.2	530.3	419.8	396	368.8	529.7	411.8	361.8	8	8	8	8	35	13	13	8.46	33.0153	524	56.568	0	87.7687	cellular homeostasis;metabolic process;regulation of biological process;response to stimulus	cytoplasm;mitochondrion	antioxidant activity;catalytic activity;nucleotide binding;protein binding	Pf00070, Pf00890, Pf01134, Pf01266, Pf02852, Pf03486, Pf07992, Pf12831, Pf13434, Pf13450, Pf13738	Txnrd2	26462	ENSMUSG00000075704; ENSMUSG00000099282	16; CHR_MG3833_PATCH
Q5SWU9	Acetyl-CoA carboxylase 1	Acaca	0.880734	1.07768	0.979205	-0.183222	86.8	76.7	72	88.1	75.6	76.6	70.6	80.5	4	4	4	4	23	14	7	6.39	7.12154	2345	265.088	0	35.7176	cell organization and biogenesis;metabolic process;response to stimulus	cytoplasm;cytoskeleton;cytosol;mitochondrion	catalytic activity;metal ion binding;nucleotide binding;protein binding	Pf00289, Pf00364, Pf01039, Pf02222, Pf02655, Pf02785, Pf02786, Pf07478, Pf08326, Pf13535, Pf15632	Acaca	107476	ENSMUSG00000020532	11
Q8K2C6	NAD-dependent protein deacylase sirtuin-5, mitochondrial	Sirt5	0.88083	0.948119	0.914474	-0.183064	515.9	438.2	420.2	452.3	449.6	437.7	412.2	413.3	10	10	10	10	33	13	13	8.53	40.3226	310	34.112	0	78.3118	metabolic process;regulation of biological process;response to stimulus	cytoplasm;cytosol;membrane;mitochondrion;nucleus;organelle lumen	catalytic activity;metal ion binding;nucleotide binding;protein binding	Pf02146, Pf02233	Sirt5	68346	ENSMUSG00000054021	13
O55222	Integrin-linked protein kinase	Ilk	0.881155	0.891515	0.886335	-0.182533	2163.1	1813.5	1752	1772.6	1885	1811.4	1718.8	1619.6	13	13	13	13	89	14	14	8.07	36.7257	452	51.34	0	171.839	cell organization and biogenesis;cellular component movement;metabolic process;regulation of biological process;response to stimulus	cytoplasm;membrane	catalytic activity;nucleotide binding;protein binding;signal transducer activity	Pf00023, Pf00069, Pf07714, Pf12796, Pf13606, Pf13637, Pf13857	Ilk	16202	ENSMUSG00000030890	7
Q3TJZ6	Protein FAM98A	Fam98a	0.881159	0.824638	0.852899	-0.182525	64.9	73.1	60.8	56.9	56.6	73	59.6	52	3	3	3	3	8	5	5	8.95	14.7573	515	55.021	0	23.7569			RNA binding	Pf10239	Fam98a	72722	ENSMUSG00000002017	17
P97390	Vacuolar protein sorting-associated protein 45	Vps45	0.881672	0.939903	0.910788	-0.181686	135.5	132.4	118.1	125.9	118.1	132.2	115.9	115	4	4	4	4	10	7	7	8.25	11.7544	570	65.012	0	10.7524	transport	endosome;Golgi;membrane	protein binding	Pf00995	Vps45	22365	ENSMUSG00000015747	3
Q9EPB5	Serine hydrolase-like protein	Serhl	0.881691	1.02905	0.955371	-0.181655	412.5	396.4	356.6	416.2	359.5	395.9	349.8	380.3	7	7	7	7	34	11	11	8.1	44.373	311	35.288	0	59.6117		cytoplasm;mitochondrion	catalytic activity	Pf00561, Pf12695, Pf12697	Serhl	68607	ENSMUSG00000058586	15
Q9DBZ5	Eukaryotic translation initiation factor 3 subunit K	Eif3k	0.881955	0.892865	0.88741	-0.181223	226.1	232.2	202.1	204.6	197	231.9	198.3	186.9	5	5	5	5	17	7	7	4.93	46.3303	218	25.07	0	37.8437	cell organization and biogenesis;metabolic process;regulation of biological process	cytoplasm;membrane;nucleus	RNA binding	Pf03399, Pf10075	Eif3k	73830	ENSMUSG00000053565	7
Q02013	Aquaporin-1	Aqp1	0.881957	1.08522	0.983587	-0.181221	488.5	431.5	405.7	499.2	425.7	431	398	456.1	4	4	4	4	19	4	4	7.43	15.9851	269	28.775	0	45.6957	cell organization and biogenesis;cellular homeostasis;metabolic process;regulation of biological process;response to stimulus;transport	cytoplasm;membrane;nucleus	protein binding;transporter activity	Pf00230	Aqp1	11826	ENSMUSG00000004655	6
O35350	Calpain-1 catalytic subunit	Capn1	0.882238	0.950918	0.916578	-0.180761	1125.4	1119.8	990.4	1067.5	980.7	1118.5	971.6	975.4	16	16	16	16	61	25	25	5.87	41.655	713	82.054	0	129.145	metabolic process	cytoplasm;cytosol;membrane;mitochondrion;vacuole	catalytic activity;metal ion binding;protein binding	Pf00648, Pf01067, Pf13833	Capn1	12333	ENSMUSG00000024942	19
Q9D7B6	Isobutyryl-CoA dehydrogenase, mitochondrial	Acad8	0.882314	0.916596	0.899455	-0.180637	1670.4	1759.9	1513.3	1572.1	1455.7	1757.8	1484.6	1436.4	22	22	22	22	105	19	20	8.13	54.4794	413	44.99	0	211.641	metabolic process	mitochondrion	catalytic activity;nucleotide binding	Pf00441, Pf02770, Pf02771, Pf08028	Acad8	66948		9
Q61578	NADPH:adrenodoxin oxidoreductase, mitochondrial	Fdxr	0.88247	0.923384	0.902927	-0.18038	751.3	803.2	685.9	717.7	654.7	802.3	672.9	655.8	8	8	8	8	21	10	10	8.66	29.3522	494	54.168	0	49.4586	metabolic process;transport	membrane;mitochondrion;organelle lumen	catalytic activity;nucleotide binding	Pf13450	Fdxr	14149	ENSMUSG00000018861	11
Q8QZT1	Acetyl-CoA acetyltransferase, mitochondrial	Acat1	0.882892	0.83354	0.858216	-0.179692	8298	9565.8	7885.9	7445.1	7231.3	9554.6	7736.4	6802.7	33	33	33	33	395	38	38	8.51	60.8491	424	44.787	0	1050.8	cell organization and biogenesis;metabolic process;response to stimulus	membrane;mitochondrion;organelle lumen	catalytic activity;metal ion binding;protein binding	Pf00108, Pf00109, Pf02803	Acat1	110446	ENSMUSG00000032047	9
P84084	ADP-ribosylation factor 5	Arf5	0.882939	0.98839	0.935665	-0.179614	373.7	358.4	323.2	361.8	325.7	358	317.1	330.6	5	5	5	5	55	9	3	6.79	62.7778	180	20.517	0	132.934	regulation of biological process;response to stimulus;transport	cytoplasm;Golgi;membrane	catalytic activity;nucleotide binding;protein binding;signal transducer activity	Pf00025, Pf00071, Pf00503, Pf01926, Pf04670, Pf08477, Pf09439	Arf5	11844	ENSMUSG00000020440	6
Q9DBN5	Lon protease homolog 2, peroxisomal	Lonp2	0.882969	1.11513	0.999049	-0.179566	53	52.1	46.4	58.6	46.2	52	45.5	53.5	3	3	3	3	8	7	7	7.23	10.2113	852	94.467	0	9.99464	cell organization and biogenesis;metabolic process;regulation of biological process;response to stimulus;transport	cytoplasm;membrane;nucleus;organelle lumen	catalytic activity;nucleotide binding;protein binding	Pf00004, Pf01202, Pf02190, Pf04124, Pf05362, Pf07726, Pf07728, Pf13191, Pf13541	Lonp2	66887	ENSMUSG00000047866	8
P53612	Geranylgeranyl transferase type-2 subunit beta	Rabggtb	0.882981	0.888434	0.885708	-0.179545	233.7	206.4	194.3	195.5	203.7	206.2	190.6	178.6	4	4	4	4	8	4	4	5.16	11.5044	339	37.779	0	17.5163	metabolic process		catalytic activity;metal ion binding;protein binding	Pf00432, Pf13243, Pf13249	Rabggtb	19352	ENSMUSG00000038975	3
Q9R000	Integrin beta-1-binding protein 2	Itgb1bp2	0.883098	0.811982	0.84754	-0.179355	210.2	200.4	181.3	166.7	183.2	200.2	177.9	152.3	4	4	4	4	12	6	6	4.88	19.4286	350	38.743	0	21.5834			metal ion binding;protein binding	Pf04968, Pf04969	Itgb1bp2	26549	ENSMUSG00000031312	X
Q6WVG3	BTB/POZ domain-containing protein KCTD12	Kctd12	0.883459	0.868421	0.87594	-0.178765	59.1	47.3	47	46.2	51.5	47.2	46.1	42.2	3	3	3	3	23	7	7	5.81	24.4648	327	35.87	0	31.0722	cell organization and biogenesis;regulation of biological process	membrane	protein binding;RNA binding	Pf02214	Kctd12	239217		14
Q6ZPJ3	(E3-independent) E2 ubiquitin-conjugating enzyme UBE2O	Ube2o	0.883662	1.18925	1.03646	-0.178433	627.7	562.8	526	707.9	547	562.1	516	646.8	14	14	14	14	52	25	25	5.06	25.9317	1288	140.746	0	92.7904	metabolic process;regulation of biological process;transport	cytoplasm;cytosol;nucleus	catalytic activity;nucleotide binding;protein binding;RNA binding	Pf00179	Ube2o	217342	ENSMUSG00000020802	11
Q8C0J2	Autophagy-related protein 16-1	Atg16l1	0.883708	0.953085	0.918396	-0.178359	170.9	180.8	155.4	167.6	148.9	180.6	152.5	153.1	4	4	4	4	10	6	6	6.38	8.40198	607	68.13	0	13.3879	cell communication;cell organization and biogenesis;metabolic process;response to stimulus;transport	cytoplasm;cytosol;membrane;vacuole	catalytic activity;motor activity;protein binding	Pf00400, Pf00769, Pf01576, Pf03938, Pf04111, Pf05483, Pf07888, Pf08317, Pf08614, Pf14988	Atg16l1	77040	ENSMUSG00000026289	1
Q9DB73	NADH-cytochrome b5 reductase 1	Cyb5r1	0.884737	0.922104	0.903421	-0.176679	175	172.9	153.9	160.4	152.5	172.7	151	146.6	3	3	3	3	13	5	5	8.87	22.9508	305	34.113	0	24.5744	metabolic process	membrane;mitochondrion	catalytic activity;nucleotide binding	Pf00175, Pf00970	Cyb5r1	72017	ENSMUSG00000026456	1
Q9CQ56	Vesicle transport protein USE1	Use1	0.884908	0.856678	0.870793	-0.176401	97.7	86.5	81.5	78.9	85.1	86.4	80	72.1	2	2	2	2	4	3	3	9.11	11.1111	270	30.574	0.00244439	7.32893	cell organization and biogenesis;regulation of biological process;transport	endoplasmic reticulum;membrane		Pf09753	Use1	67023	ENSMUSG00000002395	8
Q08857	Platelet glycoprotein 4	Cd36	0.885164	0.854701	0.869932	-0.175984	2514	2318.1	2138.6	2065	2190.8	2315.4	2098.1	1886.8	12	12	12	12	95	12	12	8.35	25.4237	472	52.664	0	226.804	cell organization and biogenesis;cellular homeostasis;defense response;metabolic process;regulation of biological process;response to stimulus;transport	cell surface;endoplasmic reticulum;Golgi;membrane;mitochondrion	protein binding;receptor activity;signal transducer activity	Pf01130	Cd36	12491	ENSMUSG00000002944	5
Q6NZJ6	Eukaryotic translation initiation factor 4 gamma 1	Eif4g1	0.885236	0.915913	0.900575	-0.175866	1261.3	1105.3	1047.5	1083.8	1099.2	1104	1027.6	990.3	20	20	20	20	75	34	30	5.4	21.6875	1600	175.967	0	142.281	defense response;metabolic process;regulation of biological process;response to stimulus	cytoplasm;membrane	protein binding;RNA binding	Pf00566, Pf02020, Pf02847, Pf02854	Eif4g1	208643	ENSMUSG00000045983	16
Q9CR68	Cytochrome b-c1 complex subunit Rieske, mitochondrial	Uqcrfs1	0.885306	0.927473	0.90639	-0.175751	2384	2714.8	2257	2364.5	2077.5	2711.6	2214.2	2160.5	18	18	18	18	159	20	20	8.7	49.2701	274	29.349	0	348.403	metabolic process;response to stimulus;transport	membrane;mitochondrion	catalytic activity;metal ion binding;protein binding;transporter activity	Pf00355, Pf02921, Pf09165	Uqcrfs1	66694	ENSMUSG00000038462	13
Q9QWK4	CD5 antigen-like	Cd5l	0.885354	0.688974	0.787164	-0.175674	109	73.3	80.7	62.8	95	73.2	79.2	57.4	3	3	3	3	6	6	6	5.16	18.1818	352	38.837	0	9.77129	cell death;defense response;response to stimulus;transport	cytoplasm;extracellular;membrane	receptor activity	Pf00530, Pf15494	Cd5l	11801	ENSMUSG00000015854	3
P50396	Rab GDP dissociation inhibitor alpha	Gdi1	0.885368	1.05039	0.967881	-0.17565	939.6	909.8	818.7	971.3	818.8	908.7	803.2	887.5	11	11	11	11	97	26	19	5.08	66.8904	447	50.489	0	201.777	metabolic process;regulation of biological process;response to stimulus;transport	cytoplasm;Golgi	catalytic activity;enzyme regulator activity;protein binding	Pf00996	Gdi1	14567	ENSMUSG00000015291	X
Q64362	AKT-interacting protein	Aktip	0.885515	0.982922	0.934219	-0.175411	75	83.1	70	77.7	65.4	83	68.7	71	2	2	2	2	3	2	2	9.31	8.21918	292	32.921	0.000280112	6.91009	cell death;cell organization and biogenesis;metabolic process;regulation of biological process;transport	cytoplasm;cytosol;Golgi;membrane	catalytic activity;protein binding	Pf00179	Aktip	14339	ENSMUSG00000031667	8
Q80V03	Uncharacterized aarF domain-containing protein kinase 5	Adck5	0.885553	1.12946	1.0075	-0.175349	30.4	22.9	23.6	30.1	26.5	22.9	23.2	27.5	2	2	2	2	3	3	3	8.76	7.04467	582	66.612	0.000280112	2.40401	metabolic process	membrane;mitochondrion	catalytic activity;enzyme regulator activity;receptor activity;signal transducer activity	Pf03109	Adck5	268822		15
Q9CQF6	L-aminoadipate-semialdehyde dehydrogenase-phosphopantetheinyl transferase	Aasdhppt	0.88563	0.884164	0.884897	-0.175223	68.7	67.7	60.4	60.3	59.9	67.6	59.3	55.1	3	3	3	3	7	5	5	7.14	19.4175	309	35.741	0	11.4364	metabolic process	cytoplasm	catalytic activity;metal ion binding	Pf01648	Aasdhppt	67618	ENSMUSG00000025894	9
Q6PCP5	Mitochondrial fission factor	Mff	0.885782	1.06603	0.975907	-0.174976	173.5	162.7	148.9	179.2	151.2	162.5	146.1	163.7	6	6	6	6	19	9	9	6.83	48.7973	291	32.911	0	32.0178	cell organization and biogenesis;regulation of biological process;transport	membrane;mitochondrion	protein binding	Pf05644	Mff	75734	ENSMUSG00000026150	1
Q921Z5	Tumor necrosis factor alpha-induced protein 8	Tnfaip8	0.885796	0.759885	0.822841	-0.174953	231.9	220.8	200.5	172	202.1	220.5	196.7	157.2	5	5	5	5	11	6	6	7.93	32.3232	198	22.946	0	22.7715	cell death;defense response;regulation of biological process;response to stimulus	cytoplasm	enzyme regulator activity	Pf05527	Tnfaip8	106869		18
Q91VT4	Carbonyl reductase family member 4	Cbr4	0.885847	0.946366	0.916106	-0.174871	673.6	575.6	553.3	591.1	587	574.9	542.8	540.1	6	6	6	6	27	7	7	9.69	32.2034	236	25.398	0	69.9106	cell organization and biogenesis;metabolic process	mitochondrion;organelle lumen	catalytic activity;nucleotide binding	Pf00106, Pf03435, Pf08659, Pf13561	Cbr4	234309	ENSMUSG00000031641	8
Q8R2Q4	Ribosome-releasing factor 2, mitochondrial	Gfm2	0.885914	0.889495	0.887705	-0.174761	608.5	564.3	519.5	521.6	530.3	563.6	509.7	476.6	10	10	10	10	44	19	19	6.43	26.5725	779	86.055	0	91.0599	cell organization and biogenesis;metabolic process	mitochondrion	catalytic activity;nucleotide binding;RNA binding	Pf00009, Pf00679, Pf01926, Pf03144, Pf03764, Pf14492	Gfm2	320806	ENSMUSG00000021666	13
Q91WG2	Rab GTPase-binding effector protein 2	Rabep2	0.885936	0.990033	0.937984	-0.174726	47	43.3	40	44.7	41	43.2	39.2	40.8	2	2	2	2	6	4	4	4.89	7.03971	554	62.095	0	11.0344	regulation of biological process;transport	cytoplasm;endosome	enzyme regulator activity;protein binding	Pf03528, Pf09311	Rabep2	70314	ENSMUSG00000030727	7
Q80YV4	Pantothenate kinase 4	Pank4	0.886277	1.02393	0.955104	-0.17417	498.9	445.5	418.5	483.5	434.8	445	410.6	441.8	10	10	10	10	36	20	19	6.71	25	820	91.464	0	53.6967	metabolic process	cytoplasm	catalytic activity;nucleotide binding	Pf01937, Pf03630	Pank4	269614	ENSMUSG00000029056	4
Q3U5Q7	UMP-CMP kinase 2, mitochondrial	Cmpk2	0.886298	0.961621	0.92396	-0.174136	266.6	291	247.1	268.1	232.3	290.7	242.4	245	5	5	5	5	21	6	6	7.27	15.4362	447	50.005	0	41.2388	metabolic process;response to stimulus	cytosol;mitochondrion;nucleus	catalytic activity;nucleotide binding	Pf02223	Cmpk2	22169	ENSMUSG00000020638	12
O08528	Hexokinase-2	Hk2	0.886342	0.874963	0.880652	-0.174065	6113.4	4941.7	4899.3	4836.4	5327.5	4935.9	4806.4	4419.1	41	41	41	41	244	43	40	6.11	47.0011	917	102.469	0	544.926	cell organization and biogenesis;cellular homeostasis;metabolic process;regulation of biological process;response to stimulus;transport	cytosol;membrane;mitochondrion	catalytic activity;enzyme regulator activity;nucleotide binding	Pf00349, Pf03727	Hk2	15277	ENSMUSG00000000628	6
Q9D8N0	Elongation factor 1-gamma	Eef1g	0.887029	0.924589	0.905809	-0.172947	3717.1	3487.4	3195.3	3330.6	3239.3	3483.3	3134.7	3043.2	20	20	20	20	96	22	22	6.74	40.5034	437	50.029	0	219.192	metabolic process;response to stimulus	cytoplasm;endoplasmic reticulum;membrane;nucleus	catalytic activity;protein binding;RNA binding	Pf00043, Pf00647, Pf02798, Pf13409, Pf13410, Pf13417, Pf14497	Eef1g	67160	ENSMUSG00000071644	19
Q8BIL5	Protein Hook homolog 1	Hook1	0.887746	1.06084	0.974293	-0.171781	60.8	55.9	51.8	61.9	53	55.8	50.8	56.6	2	2	2	2	8	7	5	5.22	12.3626	728	84.386	0	17.6221	cell differentiation;cell organization and biogenesis;development;transport	cytoplasm;cytoskeleton;cytosol	protein binding	Pf04156, Pf05622	Hook1	77963	ENSMUSG00000028572	4
P05201	Aspartate aminotransferase, cytoplasmic	Got1	0.887945	0.847122	0.867534	-0.171457	8766.8	8919.2	7852.1	7491.1	7639.8	8908.7	7703.3	6844.7	30	30	30	30	326	34	34	7.14	73.8499	413	46.219	0	696.617	metabolic process;regulation of biological process;response to stimulus	cytoplasm;cytosol;mitochondrion;nucleus;vacuole	catalytic activity;protein binding	Pf00155	Got1	14718	ENSMUSG00000025190	19
Q80UP8	Sodium-dependent phosphate transporter 2	Slc20a2	0.888158	1	0.944079	-0.171112	46.1	45.1	40.5	45.6	40.2	45	39.7	41.7	2	2	2	2	4	3	3	6.48	5.03049	656	70.82	0.000540103	4.38639	transport	membrane	transporter activity	Pf01384	Slc20a2	20516	ENSMUSG00000037656	8
P14142	Solute carrier family 2, facilitated glucose transporter member 4	Slc2a4	0.888214	0.985386	0.9368	-0.171021	282.7	244.2	234	259.6	246.4	243.9	229.6	237.2	4	4	4	4	11	4	5	8.13	7.07269	509	54.72	0	12.4024	cell differentiation;cell organization and biogenesis;metabolic process;response to stimulus;transport	cell surface;cytoplasm;cytosol;endosome;membrane	protein binding;transporter activity	Pf00083, Pf07690	Slc2a4	20528	ENSMUSG00000018566	11
Q9ES82	Popeye domain-containing protein 2	Popdc2	0.888714	1.09556	0.992135	-0.170209	125.1	129.2	113	139.3	109	129	110.9	127.3	2	2	2	2	14	3	3	5.83	8.99183	367	41.225	0	18.3701	regulation of biological process	membrane	nucleotide binding	Pf04831	Popdc2	64082	ENSMUSG00000022803	16
Q9D3D9	ATP synthase subunit delta, mitochondrial	Atp5d	0.888864	0.850977	0.869921	-0.169965	2012.9	2537.4	2022.3	1936.1	1754.1	2534.4	1984	1769	7	7	7	7	161	11	10	5.08	60.7143	168	17.589	0	428.37	metabolic process;transport	membrane;mitochondrion	catalytic activity;protein binding;transporter activity	Pf02823	Atp5d	66043	ENSMUSG00000003072	10
Q9JJL8	Serine--tRNA ligase, mitochondrial	Sars2	0.888946	1.02944	0.959194	-0.169832	196.1	191.1	172.1	199.3	170.9	190.9	168.8	182.1	7	7	7	7	36	14	14	7.9	38.0309	518	58.28	0	54.4174	metabolic process	cytoplasm;mitochondrion;organelle lumen	catalytic activity;nucleotide binding;RNA binding	Pf00587	Sars2	71984	ENSMUSG00000070699	7
Q7TNG5	Echinoderm microtubule-associated protein-like 2	Eml2	0.88906	0.896135	0.892598	-0.169647	844.2	710.7	691.2	696.7	735.7	709.9	678.1	636.6	9	9	9	9	62	17	16	6.28	31.8952	649	70.689	0	127.184	cell organization and biogenesis;regulation of biological process	cytoplasm;cytoskeleton	protein binding	Pf00400, Pf03451	Eml2	72205		7
Q9Z0E6	Guanylate-binding protein 1	Gbp2	0.889265	0.784734	0.836999	-0.169315	290.3	241.6	236.5	208.7	253	241.3	232	190.7	6	6	6	6	28	13	13	5.71	21.562	589	66.697	0	57.4471	defense response;response to stimulus	cytoplasm;Golgi;membrane	catalytic activity;nucleotide binding	Pf02263, Pf02841, Pf05879	Gbp2	14469	ENSMUSG00000028270	3
Q9JMH9	Unconventional myosin-XVIIIa	Myo18a	0.889502	0.962861	0.926181	-0.16893	423.4	446.3	386.8	418.7	369	445.8	379.5	382.6	12	12	12	12	35	22	21	6.28	13.5122	2050	232.611	0	55.9557	cell differentiation;cell organization and biogenesis;cellular component movement;metabolic process;regulation of biological process;transport	cytoplasm;cytoskeleton;Golgi;membrane	catalytic activity;motor activity;nucleotide binding;protein binding;RNA binding;structural molecule activity;transporter activity	Pf00038, Pf00063, Pf00595, Pf00769, Pf01496, Pf01576, Pf02463, Pf02841, Pf03962, Pf04111, Pf04156, Pf04502, Pf04615, Pf05483, Pf05557, Pf05622, Pf05667, Pf05701, Pf05911, Pf06160, Pf07111, Pf07888, Pf09726, Pf09728, Pf09730, Pf09755, Pf09787, Pf10174, Pf12128, Pf12889, Pf13166, Pf13514, Pf13851, Pf15397	Myo18a	360013	ENSMUSG00000000631	11
Q06185	ATP synthase subunit e, mitochondrial	Atp5k	0.889672	0.830068	0.85987	-0.168655	1254.9	1526.8	1237.4	1154.5	1093.6	1525	1213.9	1054.9	6	6	6	6	55	8	6	9.35	64.7887	71	8.23	0	117.177	metabolic process;transport	membrane;mitochondrion	catalytic activity;transporter activity	Pf05680	Atp5k	11958	ENSMUSG00000050856	5
Q3TC72	Fumarylacetoacetate hydrolase domain-containing protein 2A	Fahd2a	0.889701	0.961493	0.925597	-0.168607	684	656	596.1	644.2	596.1	655.2	584.8	588.6	9	9	9	9	56	10	10	8.16	54.3131	313	34.668	0	157.6	metabolic process	mitochondrion	catalytic activity;metal ion binding	Pf01557	Fahd2a	68126		2
Q8BRN9	Coiled-coil and C2 domain-containing protein 1B	Cc2d1b	0.889785	1.20968	1.04973	-0.168471	33.4	41	33.1	45	29.1	41	32.5	41.1	2	2	2	2	7	6	7	5.41	12.2642	848	93.034	0	5.7266	metabolic process;regulation of biological process	nucleus	DNA binding;protein binding	Pf00168	Cc2d1b	319965	ENSMUSG00000028582	4
Q8K0U4	Heat shock 70 kDa protein 12A	Hspa12a	0.889833	1.00516	0.947496	-0.168393	178.6	150.9	146.6	165.6	155.6	150.7	143.8	151.3	5	5	5	5	17	10	10	6.77	16.5926	675	74.825	0	14.3512			nucleotide binding	Pf00012	Hspa12a	73442	ENSMUSG00000025092	19
P17427	AP-2 complex subunit alpha-2	Ap2a2	0.889963	0.929168	0.909565	-0.168183	1284.1	1302.3	1150.9	1201.6	1119	1300.8	1129.1	1097.9	21	21	21	21	80	26	19	6.93	33.2623	938	103.951	0	155.173	regulation of biological process;transport	Golgi;membrane	protein binding;transporter activity	Pf01602, Pf02296, Pf02883, Pf13646	Ap2a2	11772	ENSMUSG00000002957	7
Q9D6J5	NADH dehydrogenase [ubiquinone] 1 beta subcomplex subunit 8, mitochondrial	Ndufb8	0.89002	0.951194	0.920607	-0.16809	991	1111.2	935.5	999.8	863.6	1109.9	917.8	913.5	10	10	10	10	79	10	10	6.64	61.2903	186	21.862	0	176.517	metabolic process;transport	endoplasmic reticulum;membrane;mitochondrion	catalytic activity	Pf05821	Ndufb8	67264	ENSMUSG00000025204	19
Q8CHS7	Dehydrogenase/reductase SDR family member 7C	Dhrs7c	0.890275	0.948353	0.919314	-0.167677	240.9	272.2	228.4	243.3	209.9	271.9	224.1	222.3	8	8	8	8	22	10	10	8.6	34.7267	311	34.445	0	53.5978	metabolic process;regulation of biological process	extracellular;membrane	catalytic activity	Pf00106, Pf13561	Dhrs7c	68460	ENSMUSG00000033044	11
P70414	Sodium/calcium exchanger 1	Slc8a1	0.890307	0.98144	0.935874	-0.167625	941.1	1095.5	906.6	999.4	820.1	1094.2	889.4	913.2	11	11	11	11	49	18	17	5	19.7938	970	107.967	0	106.537	cell communication;cellular homeostasis;regulation of biological process;response to stimulus;transport	membrane;mitochondrion	metal ion binding;protein binding;transporter activity	Pf01699, Pf03160	Slc8a1	20541		17
Q9DCZ4	MICOS complex subunit Mic26	Apoo	0.890379	0.941958	0.916169	-0.167508	822.3	817.9	730.2	772.5	716.6	816.9	716.4	705.8	6	6	6	6	29	7	7	9.25	44.4444	198	22.59	0	76.25	cell organization and biogenesis	endoplasmic reticulum;extracellular;Golgi;membrane;mitochondrion		Pf09769	Apoo	68316	ENSMUSG00000079508; ENSMUSG00000049233	X; 13
Q8VE97	Serine/arginine-rich splicing factor 4	Srsf4	0.890667	1.368	1.12933	-0.167042	34.8	40.2	33.4	51.3	30.3	40.2	32.8	46.9	2	2	2	2	6	5	3	11.4	8.79346	489	55.947	0.000798085	3.49566	cell differentiation;metabolic process;regulation of biological process	nucleus	nucleotide binding;RNA binding	Pf00076, Pf13893, Pf14259	Srsf4	57317		4
O08759	Ubiquitin-protein ligase E3A	Ube3a	0.890751	1.00892	0.949833	-0.166906	497.7	433.2	414.6	469.6	433.7	432.7	406.7	429.1	12	12	12	12	48	23	23	5.08	32.2989	870	99.756	0	80.8263	metabolic process;regulation of biological process;response to stimulus;transport	cytoplasm;cytosol;nucleus;proteasome	catalytic activity;metal ion binding;protein binding	Pf00632	Ube3a	22215	ENSMUSG00000025326	7
Q3UFY8	Mitochondrial ribonuclease P protein 1	Trmt10c	0.890792	0.896126	0.893459	-0.16684	365.8	346.6	317.3	319.2	318.8	346.2	311.3	291.7	9	9	9	9	28	13	13	9.38	35.5072	414	48.355	0	52.662	cell organization and biogenesis;metabolic process	mitochondrion	catalytic activity;RNA binding	Pf01746	Trmt10c	52575	ENSMUSG00000044763	16
O09161	Calsequestrin-2	Casq2	0.891249	0.897507	0.894378	-0.166099	6637.1	6082.8	5668.3	5708.1	5783.9	6075.6	5560.9	5215.5	29	29	29	29	266	26	26	4.27	56.3855	415	48.146	0	585.327	cell organization and biogenesis;regulation of biological process;response to stimulus	cytoplasm;endoplasmic reticulum;organelle lumen	metal ion binding;protein binding	Pf01216, Pf13848	Casq2	12373	ENSMUSG00000027861	3
P27601	Guanine nucleotide-binding protein subunit alpha-13	Gna13	0.891321	0.906177	0.898749	-0.165982	267.4	244.2	228	231.8	233	243.9	223.7	211.8	7	7	7	7	31	12	9	8.21	32.3607	377	44.027	0	66.7766	cell differentiation;cellular homeostasis;regulation of biological process;response to stimulus	cytoplasm;membrane;nucleus	catalytic activity;metal ion binding;nucleotide binding;protein binding;signal transducer activity	Pf00025, Pf00503	Gna13	14674	ENSMUSG00000020611	11
Q9CQA3	Succinate dehydrogenase [ubiquinone] iron-sulfur subunit, mitochondrial	Sdhb	0.891349	0.86773	0.87954	-0.165938	6450	7488.2	6211.9	6047.3	5620.8	7479.4	6094.2	5525.5	29	29	29	29	273	25	25	8.68	71.9858	282	31.793	0	518.436	metabolic process;transport	membrane;mitochondrion	catalytic activity;metal ion binding	Pf13085, Pf13183, Pf13534	Sdhb	67680	ENSMUSG00000009863	4
Q9DCZ1	GMP reductase 1	Gmpr	0.891533	0.960062	0.925797	-0.16564	896.3	919	809.2	871.4	781.1	917.9	793.9	796.2	9	9	9	9	69	14	12	7.09	49.8551	345	37.458	0	120.755	metabolic process	cytoplasm	catalytic activity;metal ion binding	Pf00478, Pf01081, Pf01645	Gmpr	66355	ENSMUSG00000000253	13
Q9D0W5	Peptidyl-prolyl cis-trans isomerase-like 1	Ppil1	0.891642	0.961395	0.926518	-0.165464	433	398.5	370.7	399.7	377.3	398	363.7	365.2	2	2	2	2	11	2	2	7.99	16.8675	166	18.225	0	19.3615	metabolic process	spliceosomal complex	catalytic activity	Pf00160	Ppil1	68816	ENSMUSG00000024007	17
Q8BK63	Casein kinase I isoform alpha	Csnk1a1	0.892042	0.935095	0.913568	-0.164817	327.6	285.6	273.5	286.7	285.5	285.3	268.3	262	5	5	5	5	13	7	6	9.57	20.7715	337	38.89	0	11.4279	cell division;cell organization and biogenesis;metabolic process;regulation of biological process;response to stimulus;transport	chromosome;cytoplasm;cytoskeleton;cytosol;membrane;nucleus	catalytic activity;metal ion binding;nucleotide binding;protein binding	Pf00069, Pf07714	Csnk1a1	93687	ENSMUSG00000024576	18
Q3ULD5	Methylcrotonoyl-CoA carboxylase beta chain, mitochondrial	Mccc2	0.892489	0.818166	0.855327	-0.164093	3148.6	3091.7	2784.7	2552.8	2743.8	3088.1	2731.9	2332.5	23	23	23	23	148	25	25	8	60.3908	563	61.34	0	392.241	metabolic process	mitochondrion;organelle lumen	catalytic activity;nucleotide binding	Pf01039, Pf03255	Mccc2	78038	ENSMUSG00000021646	13
Q9JMA1	Ubiquitin carboxyl-terminal hydrolase 14	Usp14	0.89288	0.937834	0.915357	-0.163462	1867	1741.1	1610.8	1691.9	1627	1739.1	1580.3	1545.9	18	18	18	18	84	26	26	5.24	56.1866	493	55.966	0	190.312	cell communication;metabolic process;regulation of biological process	cell surface;cytoplasm;membrane;proteasome	catalytic activity;enzyme regulator activity;protein binding	Pf00443, Pf13423	Usp14	59025	ENSMUSG00000047879	18
P97742	Carnitine O-palmitoyltransferase 1, liver isoform	Cpt1a	0.893758	0.980412	0.937085	-0.162043	310.4	292	269.2	295.3	270.5	291.7	264.1	269.8	6	6	6	6	29	12	10	8.62	21.216	773	88.195	0	59.5105	cell differentiation;cell organization and biogenesis;metabolic process;regulation of biological process;response to stimulus;transport	membrane;mitochondrion	catalytic activity;protein binding	Pf00755	Cpt1a	12894	ENSMUSG00000024900	19
P19096	Fatty acid synthase	Fasn	0.893927	1.25534	1.07463	-0.161771	2509	2338.6	2166.7	3042.7	2186.5	2335.9	2125.6	2780.1	57	57	57	57	212	72	72	6.58	32.8674	2504	272.257	0	430.738	cell differentiation;metabolic process;response to stimulus	cytoplasm;Golgi;membrane;mitochondrion	catalytic activity;nucleotide binding;protein binding;RNA binding	Pf00106, Pf00107, Pf00109, Pf00550, Pf00698, Pf00975, Pf02801, Pf08241, Pf08242, Pf08659, Pf12847, Pf13489, Pf13602, Pf13847, Pf14765	Fasn	14104	ENSMUSG00000025153	11
Q9QXY6	EH domain-containing protein 3	Ehd3	0.894003	0.801953	0.847978	-0.161649	74.2	69.2	64.1	57.5	64.7	69.1	62.9	52.5	2	2	2	2	63	12	4	6.46	26.729	535	60.783	0	129.508	cell organization and biogenesis;metabolic process;regulation of biological process;transport	cytoplasm;cytosol;endosome;membrane	metal ion binding;nucleotide binding;protein binding	Pf00350, Pf01926, Pf12763	Ehd3	57440	ENSMUSG00000024065	17
Q99JT1	Glutamyl-tRNA(Gln) amidotransferase subunit B, mitochondrial	Pet112	0.894054	0.860851	0.877452	-0.161567	344.6	318	296.2	285.2	300.3	317.6	290.6	260.6	9	9	9	9	21	12	12	8.54	26.93	557	62.079	0	52.7235	cell organization and biogenesis;metabolic process	mitochondrion	catalytic activity;nucleotide binding	Pf02637, Pf02934	Pet112; Pet112l; Gatb	229487	ENSMUSG00000028085	3
Q99LE6	ATP-binding cassette sub-family F member 2	Abcf2	0.89415	0.904842	0.899496	-0.161411	344.4	310.3	292.7	296.2	300.1	309.9	287.2	270.6	9	9	9	9	30	16	16	7.05	29.6178	628	71.736	0	43.5204		membrane;mitochondrion	catalytic activity;nucleotide binding	Pf00005, Pf12848	Abcf2	27407	ENSMUSG00000028953	5
Q6PDQ2	Chromodomain-helicase-DNA-binding protein 4	Chd4	0.894289	0.988577	0.941433	-0.161187	227.3	254.2	215.3	238	198.1	253.9	211.2	217.5	7	7	7	7	13	11	12	5.81	7.5718	1915	217.614	0	19.8146	cell organization and biogenesis;metabolic process;regulation of biological process	cytoplasm;cytoskeleton;membrane;nucleus	catalytic activity;DNA binding;metal ion binding;nucleotide binding;protein binding	Pf00176, Pf00271, Pf00385, Pf00628, Pf04851, Pf06461, Pf06465, Pf08073, Pf08074, Pf13831	Chd4	107932	ENSMUSG00000063870	6
O54734	Dolichyl-diphosphooligosaccharide--protein glycosyltransferase 48 kDa subunit	Ddost	0.894321	1.04538	0.969853	-0.161135	432	480.2	407.9	476.8	376.5	479.6	400.2	435.7	5	5	5	5	25	11	11	5.83	35.3741	441	48.997	0	42.1804	metabolic process;response to stimulus	endoplasmic reticulum;membrane	catalytic activity	Pf03345	Ddost	13200	ENSMUSG00000028757	4
Q8C129	Leucyl-cystinyl aminopeptidase	Lnpep	0.894392	0.956101	0.925247	-0.161021	765.7	744.6	675.4	722	667.3	743.7	662.6	659.7	13	13	13	13	55	17	18	5.96	22.0488	1025	117.229	0	120.694	cell communication;cell organization and biogenesis;metabolic process;regulation of biological process;response to stimulus	membrane	catalytic activity;metal ion binding;protein binding	Pf01433, Pf11838, Pf13485	Lnpep	240028	ENSMUSG00000023845	17
G5E829	Plasma membrane calcium-transporting ATPase 1	Atp2b1	0.894536	1.04691	0.970724	-0.160788	1017.3	1001.4	902.9	1056.7	886.5	1000.2	885.8	965.5	21	21	21	21	60	27	21	5.91	26.6393	1220	134.662	0	115.329	cell communication;cellular homeostasis;response to stimulus;transport	membrane;nucleus	catalytic activity;metal ion binding;nucleotide binding;protein binding;transporter activity	Pf00122, Pf00689, Pf00690, Pf00702, Pf08282, Pf12424, Pf12710, Pf13246	Atp2b1	67972	ENSMUSG00000019943	10
P28660	Nck-associated protein 1	Nckap1	0.894562	0.942445	0.918503	-0.160747	330.9	299.8	282.1	297.2	288.4	299.4	276.8	271.6	8	8	8	8	19	12	12	6.62	12.5	1128	128.7	0	33.9792	cell organization and biogenesis;cellular component movement;regulation of biological process;response to stimulus	cytoplasm;membrane	protein binding	Pf09735	Nckap1	50884	ENSMUSG00000027002	2
Q9DCN1	Peroxisomal NADH pyrophosphatase NUDT12	Nudt12	0.894737	1.00172	0.948227	-0.160465	184.2	165.4	156.4	175.1	160.5	165.2	153.4	160	5	5	5	5	12	6	6	7.12	14.0693	462	51.478	0	27.7792	metabolic process	cytoplasm;nucleus	catalytic activity;metal ion binding;protein binding	Pf00023, Pf00293, Pf09297, Pf12796, Pf13606, Pf13637, Pf13857	Nudt12	67993	ENSMUSG00000024228	17
Q6PAV2	Probable E3 ubiquitin-protein ligase HERC4	Herc4	0.895141	0.914322	0.904731	-0.159814	160.9	151.9	140	143	140.2	151.7	137.3	130.7	4	4	4	4	15	8	8	6.29	9.83917	1057	118.336	0	22.594	cell differentiation;metabolic process	cytoplasm;cytosol;nucleus	catalytic activity	Pf00415, Pf00632, Pf13540	Herc4	67345		10
Q71LX4	Talin-2	Tln2	0.895506	0.963004	0.929255	-0.159225	1394.7	1500.2	1296.2	1393.9	1215.4	1498.4	1271.6	1273.6	31	31	31	31	134	62	49	5.8	32.5053	2375	253.462	0	258.605	cell organization and biogenesis	cytoplasm;cytoskeleton;membrane	protein binding;structural molecule activity	Pf00373, Pf01608, Pf02174, Pf08913, Pf09141, Pf09379	Tln2	70549		9
Q9Z1W9	STE20/SPS1-related proline-alanine-rich protein kinase	Stk39	0.895526	0.919059	0.907292	-0.159192	352.3	421.1	346.3	355.4	307	420.6	339.7	324.7	4	4	4	4	42	13	9	6.29	25.3597	556	60.282	0	79.7514	metabolic process;regulation of biological process;response to stimulus	cytoplasm;cytoskeleton;membrane;nucleus	catalytic activity;nucleotide binding;protein binding;signal transducer activity	Pf00069, Pf07714, Pf12202	Stk39	53416	ENSMUSG00000027030	2
Q8K4Z3	NAD(P)H-hydrate epimerase	Apoa1bp	0.895544	0.909444	0.902494	-0.159164	508.9	469.5	438.1	444.9	443.5	468.9	429.8	406.5	7	7	7	7	54	7	7	7.69	30.1418	282	30.953	0	114.399	cell organization and biogenesis	cytoplasm;cytosol;extracellular;mitochondrion;nucleus	catalytic activity;metal ion binding;nucleotide binding;protein binding	Pf03853	Apoa1bp	246703	ENSMUSG00000028070	3
P14152	Malate dehydrogenase, cytoplasmic	Mdh1	0.895803	0.827894	0.861849	-0.158747	14739.7	14261.1	12989.5	12004.8	12844.9	14244.3	12743.3	10968.9	35	35	35	35	540	34	34	6.58	68.2635	334	36.488	0	1144.86	metabolic process;regulation of biological process	cytoplasm;cytosol;mitochondrion	catalytic activity;nucleotide binding	Pf00056, Pf02866	Mdh1	17449	ENSMUSG00000020321	11
Q9CQF9	Prenylcysteine oxidase	Pcyox1	0.895827	0.955419	0.925623	-0.158708	704.6	627.8	596.8	636.5	614	627.1	585.5	581.6	9	9	9	9	50	13	13	6.92	39.4059	505	56.459	0	114.083	metabolic process;transport	membrane;vacuole	catalytic activity;transporter activity	Pf01266, Pf01593, Pf01946, Pf07156, Pf07992, Pf13450, Pf13454	Pcyox1	66881	ENSMUSG00000029998	6
Q9Z1P6	NADH dehydrogenase [ubiquinone] 1 alpha subcomplex subunit 7	Ndufa7	0.895931	0.823511	0.859721	-0.158541	1259.7	1328	1159.2	1065.5	1097.8	1326.4	1137.2	973.6	9	9	9	9	66	7	7	10.17	46.0177	113	12.568	0	130.768	cell organization and biogenesis;metabolic process;transport	membrane;mitochondrion;ribosome	catalytic activity;structural molecule activity	Pf07347	Ndufa7	66416	ENSMUSG00000041881	17
Q78RX3	Small integral membrane protein 12	BC003266	0.89608	0.811304	0.853692	-0.1583	217.2	221.6	196.6	178	189.3	221.3	192.9	162.6	3	3	3	3	9	5	5	9.04	35.8696	92	10.789	0	18.4886		membrane			BC003266; Smim12	80284	ENSMUSG00000042380	4
Q99LC5	Electron transfer flavoprotein subunit alpha, mitochondrial	Etfa	0.896429	0.797133	0.846781	-0.157739	8389.1	8076.9	7380.3	6562.8	7310.7	8067.4	7240.4	5996.5	29	29	29	29	358	27	27	8.38	72.6727	333	34.988	0	931.282	metabolic process;transport	mitochondrion;organelle lumen	catalytic activity;nucleotide binding;protein binding	Pf00766, Pf01012	Etfa	110842	ENSMUSG00000032314	9
Q99KK9	Probable histidine--tRNA ligase, mitochondrial	Hars2	0.896445	0.928709	0.912577	-0.157713	511.2	524	464	480.7	445.5	523.4	455.2	439.2	10	10	10	10	41	15	13	8.32	36.4356	505	56.949	0	68.0534	cell organization and biogenesis;metabolic process	cytoplasm;mitochondrion;organelle lumen	catalytic activity;nucleotide binding;protein binding;RNA binding	Pf00587, Pf03129, Pf13393	Hars2	70791	ENSMUSG00000019143	18
O08638	Myosin-11	Myh11	0.896463	1.09017	0.993315	-0.157684	6254.5	7074.1	5974.3	7265.2	5450.5	7065.8	5861.1	6638.3	78	78	78	78	432	114	92	5.45	54.2596	1972	226.888	0	992.029	cell differentiation;cell organization and biogenesis;metabolic process;transport	cytoplasm;extracellular	catalytic activity;motor activity;nucleotide binding;protein binding;structural molecule activity	Pf00038, Pf00063, Pf01442, Pf01576, Pf02463, Pf02736, Pf04111, Pf04156, Pf07111, Pf07888, Pf09726, Pf09731, Pf10079, Pf12128, Pf12252, Pf13166	Myh11	17880		16
P56392	Cytochrome c oxidase subunit 7A1, mitochondrial	Cox7a1	0.896569	0.877754	0.887162	-0.157513	1050.5	937.3	891.1	872.4	915.5	936.2	874.2	797.1	4	4	4	4	42	3	3	9.79	36.25	80	8.981	0	110.06	transport	membrane;mitochondrion	catalytic activity;transporter activity	Pf02238	Cox7a1	12865	ENSMUSG00000074218	7
P0DJE0	Protein PET100 homolog, mitochondrial	Pet100	0.89697	0.858915	0.877942	-0.156869	377.6	331.9	318.2	304.7	329.1	331.5	312.2	278.4	2	2	2	2	8	2	2	9.13	23.6842	76	9.404	0.00327869	7.22419	cell organization and biogenesis	membrane;mitochondrion		Pf09803	2900053A13Rik; Pet100	100503890	ENSMUSG00000087687	8
P14094	Sodium/potassium-transporting ATPase subunit beta-1	Atp1b1	0.89708	0.93824	0.91766	-0.156691	2486.4	2654.5	2305.9	2411.7	2166.8	2651.4	2262.2	2203.6	17	17	17	17	104	16	16	8.65	44.4079	304	35.172	0	235.846	cell organization and biogenesis;cellular homeostasis;metabolic process;regulation of biological process;response to stimulus;transport	membrane	catalytic activity;enzyme regulator activity;metal ion binding;nucleotide binding;protein binding;transporter activity	Pf00287	Atp1b1	11931	ENSMUSG00000026576	1
Q80UJ7	Rab3 GTPase-activating protein catalytic subunit	Rab3gap1	0.897213	0.994774	0.945993	-0.156478	109.6	120	103	114.2	95.5	119.9	101	104.3	2	2	2	2	9	7	7	5.73	9.37819	981	110.128	0	14.5008	cell organization and biogenesis;regulation of biological process;response to stimulus;transport	cytoplasm;Golgi	enzyme regulator activity;protein binding	Pf13890	Rab3gap1	226407	ENSMUSG00000036104	1
Q9D6K5	Synaptojanin-2-binding protein	Synj2bp	0.897357	0.949805	0.923581	-0.156246	230	258.1	219	231.8	200.4	257.8	214.8	211.8	5	5	5	5	25	7	7	6.3	56.5517	145	15.805	0	51.5528	cell organization and biogenesis;regulation of biological process;response to stimulus;transport	cell surface;cytoplasm;membrane;mitochondrion	protein binding	Pf00595, Pf13180	Synj2bp	24071	ENSMUSG00000090935	12
Q922Q1	Mitochondrial amidoxime reducing component 2	Marc2	0.897762	0.940376	0.919069	-0.155595	281.5	277	250.7	262.6	245.3	276.7	245.9	239.9	4	4	4	4	22	9	10	8.68	22.1893	338	38.17	0	39.7777	metabolic process	membrane;mitochondrion	catalytic activity;metal ion binding	Pf03473, Pf03476	Marc2; Mosc2	67247	ENSMUSG00000073481	1
P54822	Adenylosuccinate lyase	Adsl	0.897846	1.00949	0.953667	-0.155461	1456.4	1347.2	1258.6	1415.1	1269.2	1345.6	1234.7	1293	15	15	15	15	81	24	24	7.27	59.0909	484	54.831	0	180.307	cell organization and biogenesis;metabolic process;response to stimulus	cytosol;mitochondrion	catalytic activity	Pf00206, Pf10397	Adsl	11564	ENSMUSG00000022407	15
Q6PHU5	Sortilin	Sort1	0.897853	0.82108	0.859466	-0.155449	82	71.7	69	63.1	71.5	71.6	67.7	57.7	3	3	3	3	4	3	3	5.88	4.12121	825	91.142	0.000798085	3.01375	cell differentiation;cell organization and biogenesis;development;regulation of biological process;response to stimulus;transport	cell surface;cytosol;endoplasmic reticulum;endosome;Golgi;membrane;nucleus;vacuole	protein binding;receptor activity;signal transducer activity		Sort1	20661	ENSMUSG00000068747	3
Q60649	Caseinolytic peptidase B protein homolog	Clpb	0.897926	0.903082	0.900504	-0.155331	871.3	874.5	783.8	788.3	759.3	873.5	768.9	720.3	10	10	10	10	42	20	20	8.51	36.4845	677	75.956	0	99.2996	response to stimulus	mitochondrion	catalytic activity;nucleotide binding;protein binding	Pf00004, Pf00023, Pf06309, Pf06414, Pf07724, Pf07728, Pf10431, Pf12796, Pf13401, Pf13606, Pf13637, Pf13857	Clpb	20480	ENSMUSG00000001829	7
P32233	Developmentally-regulated GTP-binding protein 1	Drg1	0.898038	0.94072	0.919379	-0.155151	239.6	224.3	208.3	218.2	208.8	224	204.4	199.4	6	6	6	6	22	10	9	8.9	31.0627	367	40.487	0	54.0932	transport	cytoplasm;membrane	nucleotide binding;protein binding;transporter activity	Pf00009, Pf01926, Pf02421, Pf02824	Drg1	13494	ENSMUSG00000020457	11
P20108	Thioredoxin-dependent peroxide reductase, mitochondrial	Prdx3	0.898183	0.836416	0.867299	-0.154918	6659.1	6237.6	5791.8	5393.5	5803.1	6230.3	5682	4928.1	17	17	17	17	226	14	14	7.58	59.9222	257	28.109	0	543.595	cell death;cell differentiation;cell organization and biogenesis;cellular homeostasis;metabolic process;regulation of biological process;response to stimulus	cytoplasm;cytosol;endosome;mitochondrion	antioxidant activity;catalytic activity;enzyme regulator activity;protein binding	Pf00578, Pf08534, Pf10417, Pf13905	Prdx3	11757	ENSMUSG00000024997	19
Q9CZ57	5-methylcytosine rRNA methyltransferase NSUN4	Nsun4	0.89823	1.01327	0.955752	-0.154843	70.7	64.9	60.9	68.7	61.6	64.8	59.7	62.8	2	2	2	2	2	2	2	8.25	5.77428	381	42.826	0.0015083	4.73583	cell organization and biogenesis;metabolic process;regulation of biological process	cytoplasm;mitochondrion;nucleus	catalytic activity;RNA binding	Pf01189, Pf13659	Nsun4	72181	ENSMUSG00000028706	4
P53026	60S ribosomal protein L10a	Rpl10a	0.898236	0.919267	0.908752	-0.154833	894.7	874.1	794.4	813	779.7	873.1	779.3	742.8	7	7	7	7	26	8	8	9.98	30.8756	217	24.901	0	43.5268	metabolic process	cytoplasm;membrane;mitochondrion;nucleus;ribosome	RNA binding;structural molecule activity	Pf00687	Rpl10a	19896		17
Q62234	Myomesin-1	Myom1	0.898408	0.879108	0.888758	-0.154558	6801.4	6493.9	5972.3	5844	5927.1	6486.3	5859.1	5339.7	64	64	64	64	296	80	80	6.16	54.6491	1667	185.349	0	626.158	cell organization and biogenesis;regulation of biological process	cytoplasm;cytoskeleton	protein binding;structural molecule activity	Pf00041, Pf00047, Pf07679, Pf08205, Pf13895, Pf13927	Myom1	17929	ENSMUSG00000024049	17
Q80W54	CAAX prenyl protease 1 homolog	Zmpste24	0.898445	0.843125	0.870785	-0.154497	261.9	233.4	222.5	208.8	228.2	233.1	218.3	190.8	7	7	7	7	21	7	7	6.95	12.8421	475	54.699	0	23.3657	cell organization and biogenesis;metabolic process	endoplasmic reticulum;membrane;nucleus	catalytic activity;metal ion binding	Pf01435	Zmpste24	230709	ENSMUSG00000043207	4
O70404	Vesicle-associated membrane protein 8	Vamp8	0.898574	1.04279	0.970681	-0.154291	59.8	66.4	56.7	65.8	52.1	66.3	55.6	60.1	3	3	3	3	5	3	3	8.19	30.6931	101	11.444	0	9.2916	cell organization and biogenesis;metabolic process;regulation of biological process;transport	cell surface;cytoplasm;cytosol;endosome;membrane;mitochondrion;vacuole	protein binding	Pf00957	Vamp8	22320		6
O70194	Eukaryotic translation initiation factor 3 subunit D	Eif3d	0.899068	0.903155	0.901111	-0.153497	1233.1	1214.1	1100.1	1105.1	1074.6	1212.7	1079.2	1009.7	12	12	12	12	58	17	18	6.05	44.1606	548	63.948	0	100.683	cell organization and biogenesis;metabolic process;regulation of biological process	cytoplasm;membrane	RNA binding	Pf05091	Eif3d	55944	ENSMUSG00000016554	15
Q91XE4	N-acyl-aromatic-L-amino acid amidohydrolase (carboxylate-forming)	Acy3	0.899084	0.769515	0.8343	-0.153472	622.5	567.6	535	457.9	542.5	566.9	524.9	418.4	5	5	5	5	43	9	9	5.5	49.6855	318	35.264	0	109.752	metabolic process	cytoplasm;membrane	catalytic activity;metal ion binding;protein binding	Pf04952	Acy3	71670	ENSMUSG00000024866	19
O70468	Myosin-binding protein C, cardiac-type	Mybpc3	0.899149	1.18425	1.0417	-0.153367	13716.9	15049.4	12932.6	17033.2	11953.6	15031.7	12687.5	15563.4	83	83	83	83	653	83	82	6.46	64.8031	1270	140.545	0	1574.79	cell organization and biogenesis;cellular component movement;regulation of biological process;response to stimulus;transport	cytoskeleton	metal ion binding;protein binding;structural molecule activity;transporter activity	Pf00041, Pf00047, Pf07679, Pf13895, Pf13927	Mybpc3	17868		2
Q3TXS7	26S proteasome non-ATPase regulatory subunit 1	Psmd1	0.899458	0.981988	0.940723	-0.152873	2287	2082.3	1965	2145.3	1993	2079.9	1927.8	1960.2	29	29	29	29	131	37	37	5.39	47.5341	953	105.663	0	292.255	metabolic process;regulation of biological process	membrane;nucleus;proteasome	catalytic activity;enzyme regulator activity;protein binding	Pf01851, Pf13513, Pf13646	Psmd1	70247	ENSMUSG00000026229	1
O88967	ATP-dependent zinc metalloprotease YME1L1	Yme1l1	0.89959	0.864754	0.882172	-0.15266	98.7	96.5	87.8	84.4	86	96.4	86.1	77.1	2	2	2	2	24	10	10	8.97	18.3217	715	79.978	0	50.5765	cell organization and biogenesis;cell proliferation;metabolic process;response to stimulus	membrane;mitochondrion	catalytic activity;metal ion binding;nucleotide binding	Pf00004, Pf01078, Pf01434, Pf05496, Pf06068, Pf07724, Pf07728, Pf13191, Pf13207, Pf13401, Pf13481	Yme1l1	27377	ENSMUSG00000026775	2
A6H8H2	DENN domain-containing protein 4C	Dennd4c	0.899611	0.992218	0.945914	-0.152627	134	123	115.6	127.5	116.8	122.9	113.4	116.5	4	4	4	4	10	7	8	6.4	4.87933	1906	211.324	0	10.4162	cell organization and biogenesis;regulation of biological process;response to stimulus;transport	cytoplasm;cytosol;membrane		Pf02141, Pf03455, Pf03456	Dennd4c	329877	ENSMUSG00000038024	4
Q9DBG6	Dolichyl-diphosphooligosaccharide--protein glycosyltransferase subunit 2	Rpn2	0.899992	1.05288	0.976436	-0.152016	649.1	619.8	571	668	565.7	619.1	560.2	610.4	9	9	9	9	34	12	12	5.81	22.9794	631	69.02	0	87.8638	metabolic process;response to stimulus	endoplasmic reticulum;membrane;nucleus	catalytic activity	Pf05817	Rpn2	20014	ENSMUSG00000027642	2
Q9EQK5	Major vault protein	Mvp	0.900077	0.651135	0.775606	-0.151879	1497.6	1219.5	1222.8	884.6	1305.1	1218.1	1199.6	808.3	22	22	22	22	94	36	36	5.59	53.194	861	95.865	0	186.906	cell proliferation;metabolic process;regulation of biological process;response to stimulus	cytoplasm;cytoskeleton;membrane;nucleus	protein binding	Pf01145, Pf01505, Pf11978	Mvp	78388		7
Q499X9	Methionine--tRNA ligase, mitochondrial	Mars2	0.900765	0.902157	0.901461	-0.150777	363.6	354.9	323.6	324.1	316.9	354.5	317.5	296.1	5	5	5	5	19	8	8	8.09	19.4539	586	65.763	0	32.4	metabolic process	cytoplasm;cytosol;mitochondrion;organelle lumen	catalytic activity;nucleotide binding	Pf00133, Pf01406, Pf09334	Mars2	212679	ENSMUSG00000046994	1
Q8BHE8	Uncharacterized protein C2orf47 homolog, mitochondrial	9430016H08Rik	0.901554	1.01894	0.960247	-0.149514	582.9	536.5	504.6	570.3	508	535.9	495	521.1	5	5	5	5	26	5	5	9.14	17.5258	291	32.964	0	47.9566	cell organization and biogenesis;cellular homeostasis;transport	mitochondrion;organelle lumen			9430016H08Rik	68115	ENSMUSG00000025971	1
Q9Z2P8	Vesicle-associated membrane protein 5	Vamp5	0.902156	0.951907	0.927032	-0.148551	307.6	235.1	244.8	258.3	268.1	234.8	240.2	236	3	3	3	3	12	4	4	7.97	44.1176	102	11.409	0	29.1658	cell differentiation;cell organization and biogenesis;development;transport	cell surface;endosome;Golgi;membrane	protein binding	Pf00957	Vamp5	53620	ENSMUSG00000073002; ENSMUSG00000102671	6; CHR_MG184_PATCH
P49615	Cyclin-dependent-like kinase 5	Cdk5	0.902196	0.840319	0.871257	-0.148488	50.8	49.4	45.2	42.1	44.3	49.3	44.3	38.5	2	2	2	2	8	6	5	7.66	25.6849	292	33.267	0	11.3413	cell communication;cell death;cell differentiation;cell division;cell organization and biogenesis;cellular component movement;coagulation;metabolic process;regulation of biological process;response to stimulus;transport	cytoplasm;cytoskeleton;cytosol;membrane;nucleus	catalytic activity;nucleotide binding;protein binding	Pf00069, Pf07714	Cdk5	12568	ENSMUSG00000028969	5
Q8K1N1	Calcium-independent phospholipase A2-gamma	Pnpla8	0.902392	0.966063	0.934228	-0.148174	317.4	301.4	279.2	298.9	276.6	301	273.9	273.1	7	7	7	7	20	12	12	9.23	18.1701	776	87.326	0	29.0198	cell death;metabolic process;transport	cytoplasm;endoplasmic reticulum;Golgi;membrane	catalytic activity	Pf01734	Pnpla8	67452	ENSMUSG00000036257	12
P07742	Ribonucleoside-diphosphate reductase large subunit	Rrm1	0.90252	0.978602	0.940561	-0.147969	105.9	104.4	94.9	102.9	92.3	104.3	93.1	94	4	4	4	4	7	6	6	6.7	9.84848	792	90.153	0	10.631	cell organization and biogenesis;cell proliferation;metabolic process;response to stimulus	cytoplasm	catalytic activity;nucleotide binding;protein binding	Pf00317, Pf02867, Pf03477	Rrm1	20133	ENSMUSG00000030978	7
Q6P4T2	U5 small nuclear ribonucleoprotein 200 kDa helicase	Snrnp200	0.902778	0.844444	0.873611	-0.147557	30.8	41.2	32.5	30.4	26.8	41.2	31.9	27.8	2	2	2	2	7	5	5	6.06	2.29401	2136	244.392	0.000540103	5.79685	cell differentiation;metabolic process	membrane;nucleus;spliceosomal complex	catalytic activity;DNA binding;nucleotide binding;protein binding;RNA binding	Pf00270, Pf00271, Pf02889, Pf04851	Snrnp200	320632	ENSMUSG00000003660	2
Q9D125	28S ribosomal protein S25, mitochondrial	Mrps25	0.902841	0.967614	0.935227	-0.147456	167.5	184.5	158.9	170.3	146	184.3	155.9	155.6	3	3	3	3	5	4	4	9.23	22.2222	171	19.907	0	8.92051	cell organization and biogenesis;metabolic process	mitochondrion;ribosome	structural molecule activity	Pf05047	Mrps25	64658	ENSMUSG00000014551	6
Q9EP89	Serine beta-lactamase-like protein LACTB, mitochondrial	Lactb	0.902922	1.04322	0.973071	-0.147327	368.5	374.2	335.3	387.4	321.1	373.8	328.9	354	5	5	5	5	25	11	11	8.9	20.1452	551	60.667	0	37.9911		cytoplasm;membrane;mitochondrion	catalytic activity	Pf00144	Lactb	80907	ENSMUSG00000032370	9
P45376	Aldose reductase	Akr1b3	0.903204	1.07449	0.988848	-0.146877	2488.3	2156.5	2097.6	2495.4	2168.4	2154	2057.8	2280.1	14	14	14	14	133	17	17	7.18	55.3797	316	35.709	0	337.817	metabolic process;regulation of biological process;response to stimulus	cytoplasm;cytosol;vacuole	catalytic activity	Pf00248	Akr1b3	11677	ENSMUSG00000001642	6
Q922D4	Serine/threonine-protein phosphatase 6 regulatory subunit 3	Ppp6r3	0.903691	0.96434	0.934015	-0.146099	609.1	515.4	508.1	542.2	530.8	514.8	498.5	495.4	14	14	14	14	32	18	18	4.58	25.9479	844	94.593	0	71.4485	regulation of biological process	cytoplasm;membrane;nucleus	protein binding	Pf04499	Ppp6r3	52036	ENSMUSG00000024908	19
Q9D7X8	Gamma-glutamylcyclotransferase	Ggct	0.903887	0.890406	0.897146	-0.145786	598.2	544.2	516.3	508.6	521.3	543.6	506.5	464.7	7	7	7	7	19	7	8	5.67	30.8511	188	21.152	0	41.9954	cell organization and biogenesis;metabolic process	cytosol	catalytic activity;protein binding	Pf06094, Pf13772	Ggct	110175	ENSMUSG00000002797	6
Q6A4J8	Ubiquitin carboxyl-terminal hydrolase 7	Usp7	0.903941	0.997876	0.950909	-0.145699	226.3	197.4	191.5	211.4	197.2	197.2	187.9	193.2	5	5	5	5	20	11	12	5.5	13.5086	1103	128.393	0	34.4815	development;metabolic process;regulation of biological process;response to stimulus	chromosome;cytoplasm;cytosol;nucleus	catalytic activity;protein binding	Pf00443, Pf00917, Pf12436, Pf13423, Pf14533	Usp7	252870		16
Q9ER00	Syntaxin-12	Stx12	0.903972	0.90147	0.902721	-0.145649	170.5	149.2	144.5	144.1	148.6	149	141.8	131.7	4	4	4	4	20	6	6	5.44	32.4818	274	31.176	0	31.4705	cell organization and biogenesis;regulation of biological process;transport	endosome;Golgi;membrane	protein binding	Pf00804, Pf05739, Pf14523	Stx12	100226	ENSMUSG00000028879	4
O89114	DnaJ homolog subfamily B member 5	Dnajb5	0.904234	0.797379	0.850806	-0.145232	90.2	108.2	89.7	79.1	78.6	108.1	88	72.3	3	3	3	3	6	5	5	9.04	20.1149	348	39.095	0	8.82139	metabolic process;regulation of biological process;response to stimulus	cytosol;nucleus	protein binding	Pf00226, Pf01556	Dnajb5	56323	ENSMUSG00000036052	4
P47738	Aldehyde dehydrogenase, mitochondrial	Aldh2	0.904306	0.825998	0.865152	-0.145117	6202.2	5554	5315.6	4855.3	5404.9	5547.5	5214.8	4436.3	30	30	30	30	266	32	31	7.62	55.4913	519	56.502	0	611.985	metabolic process;regulation of biological process	mitochondrion;organelle lumen	catalytic activity;nucleotide binding;protein binding	Pf00171	Aldh2	11669	ENSMUSG00000029455	5
Q9WUM3	Coronin-1B	Coro1b	0.904334	1.03277	0.968552	-0.145072	563.7	571.5	513.3	586.2	491.2	570.8	503.6	535.6	7	7	7	7	21	8	8	5.78	24.3802	484	53.878	0	57.1994	cell organization and biogenesis;cellular component movement;regulation of biological process;response to stimulus	cytoplasm;cytoskeleton;cytosol;membrane	protein binding	Pf00400, Pf08953, Pf08954	Coro1b	23789	ENSMUSG00000097771; ENSMUSG00000024835	19; CHR_MG153_PATCH
Q9D0D3	Poly(A) RNA polymerase, mitochondrial	Mtpap	0.904393	0.870801	0.887597	-0.144979	34.2	43.2	35	33.7	29.8	43.1	34.3	30.8	3	3	3	3	10	7	7	8.88	20.3419	585	65.189	0	12.2652	metabolic process	cytoplasm;mitochondrion	catalytic activity;metal ion binding;nucleotide binding;protein binding;RNA binding	Pf03828	Mtpap	67440	ENSMUSG00000024234	18
P18654	Ribosomal protein S6 kinase alpha-3	Rps6ka3	0.904516	0.963798	0.934157	-0.144783	686.7	608.8	585.9	624.3	598.4	608.1	574.8	570.4	14	14	14	14	41	17	10	6.89	26.3514	740	83.641	0	71.6448	cell death;metabolic process;regulation of biological process;response to stimulus	cytoplasm;nucleus	catalytic activity;enzyme regulator activity;metal ion binding;nucleotide binding;protein binding	Pf00069, Pf00433, Pf07714, Pf14531	Rps6ka3	110651	ENSMUSG00000031309	X
Q9Z239	Phospholemman	Fxyd1	0.904585	1.15489	1.02974	-0.144672	85	76.4	73	93.2	74.1	76.3	71.6	85.2	2	2	2	2	7	2	2	8.54	31.5217	92	10.316	0	20.3038	cellular homeostasis;regulation of biological process;transport	membrane	protein binding;transporter activity	Pf02038	Fxyd1	56188	ENSMUSG00000036570	7
Q9ERK4	Exportin-2	Cse1l	0.905126	0.969643	0.937385	-0.143809	1047.5	846.6	857.2	918.3	912.8	845.6	841	839.1	16	16	16	16	43	22	22	5.77	25.6437	971	110.384	0	83.9726	transport	cytoplasm;cytosol;membrane;nucleus	protein binding;transporter activity	Pf03378, Pf03810, Pf08506	Cse1l	110750	ENSMUSG00000002718	2
P61211	ADP-ribosylation factor-like protein 1	Arl1	0.905263	0.985646	0.945455	-0.143591	54.5	50	47.3	51.5	47.5	49.9	46.4	47.1	2	2	2	2	11	5	5	5.72	45.8564	181	20.398	0	19.2731	cell organization and biogenesis;metabolic process;regulation of biological process;response to stimulus;transport	cytoplasm;cytosol;Golgi;membrane	catalytic activity;enzyme regulator activity;metal ion binding;nucleotide binding;protein binding;signal transducer activity	Pf00025, Pf00071, Pf00503, Pf01926, Pf04670, Pf08477, Pf09439	Arl1	104303	ENSMUSG00000060904	10
Q9D7J9	Enoyl-CoA hydratase domain-containing protein 3, mitochondrial	Echdc3	0.905365	0.885372	0.895368	-0.143429	653.7	546.7	543.4	531.4	569.7	546.1	533.1	485.5	6	6	6	6	36	8	8	8.34	33	300	32.382	0	91.0133	metabolic process	mitochondrion	catalytic activity	Pf00378	Echdc3	67856	ENSMUSG00000039063	2
O88533	Aromatic-L-amino-acid decarboxylase	Ddc	0.905556	1.09259	0.999074	-0.143125	109.9	106.1	97.8	118	95.8	106	95.9	107.8	4	4	4	4	18	9	9	6.6	28.125	480	53.839	0	33.2282	metabolic process;response to stimulus;transport	cytoplasm	catalytic activity;protein binding	Pf00282, Pf01212	Ddc	13195	ENSMUSG00000020182	11
P35821	Tyrosine-protein phosphatase non-receptor type 1	Ptpn1	0.90566	0.931223	0.918442	-0.142958	82.3	82	74.4	76.5	71.7	81.9	73	69.9	2	2	2	2	6	2	2	6.16	5.78704	432	49.561	0	12.4328	cell organization and biogenesis;metabolic process;regulation of biological process;response to stimulus	cytoplasm;cytosol;endoplasmic reticulum;endosome;membrane	catalytic activity;metal ion binding;protein binding;RNA binding	Pf00102, Pf00782	Ptpn1	19246	ENSMUSG00000027540	2
Q91VJ4	Serine/threonine-protein kinase 38	Stk38	0.905828	0.930083	0.917956	-0.14269	417.8	390.3	366	375.8	364.1	389.8	359.1	343.4	7	7	7	7	17	8	7	7.34	19.1398	465	54.139	0	37.3144	metabolic process;regulation of biological process;response to stimulus	cytoplasm;nucleus	catalytic activity;metal ion binding;nucleotide binding;protein binding	Pf00069, Pf00433, Pf01636, Pf07714, Pf14531	Stk38	106504	ENSMUSG00000024006	17
Q9QYY0	GRB2-associated-binding protein 1	Gab1	0.905839	0.905839	0.905839	-0.142673	135.9	138.1	124.1	124.1	118.4	137.9	121.7	113.4	5	5	5	5	8	5	5	5.67	9.64029	695	76.764	0	13.732	regulation of biological process;response to stimulus	cytoplasm	protein binding;signal transducer activity	Pf00169, Pf14593, Pf15409, Pf15413	Gab1	14388	ENSMUSG00000031714	8
P21279	Guanine nucleotide-binding protein G(q) subunit alpha	Gnaq	0.905971	0.92299	0.91448	-0.142464	360	345.1	319.4	325.4	313.7	344.7	313.3	297.3	9	9	9	9	37	13	8	5.68	39.5543	359	42.131	0	60.3601	cell organization and biogenesis;regulation of biological process;response to stimulus	cytosol;membrane;nucleus	catalytic activity;enzyme regulator activity;metal ion binding;nucleotide binding;protein binding;signal transducer activity	Pf00025, Pf00503	Gnaq	14682	ENSMUSG00000024639	19
P51881	ADP/ATP translocase 2	Slc25a5	0.906201	1.19857	1.05239	-0.142097	2899.8	3178.1	2753.9	3642.4	2527	3174.4	2701.7	3328.1	13	13	13	13	209	22	11	9.73	55.7047	298	32.91	0	376.816	metabolic process;regulation of biological process;transport	membrane;mitochondrion;nucleus	protein binding;RNA binding;structural molecule activity;transporter activity	Pf00153	Slc25a5	11740	ENSMUSG00000016319	X
Q8R5A0	N-lysine methyltransferase SMYD2	Smyd2	0.90623	0.957377	0.931803	-0.142052	78.4	74.1	69.1	73	68.3	74	67.8	66.7	3	3	3	3	8	5	5	6.95	17.552	433	49.535	0	12.8842	cell organization and biogenesis;metabolic process;regulation of biological process	cytoplasm;cytosol;nucleus	catalytic activity;metal ion binding;protein binding	Pf00856, Pf01753, Pf13424	Smyd2	226830	ENSMUSG00000026603	1
Q149B8	PGC-1 and ERR-induced regulator in muscle protein 1	Perm1	0.90641	0.974097	0.940253	-0.141765	270.4	258.5	239.7	257.6	235.6	258.2	235.2	235.4	6	6	6	6	25	8	8	5.16	14.1264	807	85.104	0	62.6955	metabolic process;regulation of biological process;response to stimulus	cytoplasm;nucleus			2310042D19Rik; Perm1	74183	ENSMUSG00000078486	4
P62702	40S ribosomal protein S4, X isoform	Rps4x	0.906447	0.878249	0.892348	-0.141705	1026.8	1015.9	925.8	897	894.8	1014.7	908.3	819.6	13	13	13	13	54	14	14	10.15	48.6692	263	29.579	0	125.02	development;metabolic process;regulation of biological process	cytoplasm;membrane;nucleus;ribosome	RNA binding;structural molecule activity	Pf00900, Pf08071	Rps4x	20102	ENSMUSG00000031320	X
P22315	Ferrochelatase, mitochondrial	Fech	0.906485	0.786623	0.846554	-0.141645	743.2	680.1	645.1	559.8	647.7	679.3	632.9	511.5	10	10	10	10	59	14	14	8.91	40.7143	420	47.1	0	124.44	cell differentiation;cell organization and biogenesis;metabolic process;regulation of biological process;response to stimulus	membrane;mitochondrion	catalytic activity;metal ion binding;RNA binding	Pf00762	Fech	14151		18
Q78IK4	MICOS complex subunit Mic27	Apool	0.906568	0.942769	0.924669	-0.141513	1526.9	1716.1	1470	1528.7	1330.6	1714.1	1442.1	1396.8	17	17	17	17	75	16	16	9.31	47.1698	265	29.242	0	154.775	cell organization and biogenesis	membrane;mitochondrion		Pf09769	Apool	68117	ENSMUSG00000025525	X
Q9Z210	Peroxisomal membrane protein 11B	Pex11b	0.906805	0.902367	0.904586	-0.141136	134.5	135.9	122.6	122	117.2	135.7	120.3	111.5	2	2	2	2	7	2	2	9.95	8.10811	259	28.691	0	14.8601	cell organization and biogenesis;regulation of biological process;response to stimulus	membrane;mitochondrion	protein binding	Pf05648	Pex11b	18632	ENSMUSG00000028102	3
Q03265	ATP synthase subunit alpha, mitochondrial	Atp5a1	0.906973	0.914137	0.910555	-0.140869	32838.9	37177.1	31751.3	32002.1	28617.4	37133.4	31149.5	29240.6	66	66	66	66	1575	64	65	9.19	66.0036	553	59.716	0	4456.04	metabolic process;regulation of biological process;transport	membrane;mitochondrion	catalytic activity;nucleotide binding;protein binding;RNA binding;transporter activity	Pf00006, Pf00306, Pf02663, Pf02874, Pf05943	Atp5a1	11946	ENSMUSG00000025428	18
Q6ZQ73	Cullin-associated NEDD8-dissociated protein 2	Cand2	0.907204	0.954717	0.93096	-0.140502	1484.9	1251.2	1241.1	1306.1	1294	1249.7	1217.6	1193.4	16	16	16	16	113	29	28	5.58	28.0162	1235	135.546	0	234.168	cell organization and biogenesis;metabolic process	nucleus	protein binding	Pf08623, Pf13513	Cand2	67088	ENSMUSG00000030319	6
P17563	Selenium-binding protein 1	Selenbp1	0.907303	0.800141	0.853722	-0.140343	3636.5	3442.5	3211.4	2832.1	3169	3438.5	3150.5	2587.7	26	26	26	26	193	25	25	6.29	71.3983	472	52.48	0	499.376	cell differentiation;transport	cytoplasm;cytosol;membrane;nucleus	protein binding	Pf05694, Pf10282	Selenbp1	20341	ENSMUSG00000068874	3
O09167	60S ribosomal protein L21	Rpl21	0.907373	0.95259	0.929981	-0.140232	288.9	303.8	268.9	282.3	251.8	303.4	263.8	257.9	3	3	3	3	22	4	4	10.49	20.625	160	18.55	0	28.2835	metabolic process	cytoplasm;membrane;ribosome	protein binding;RNA binding;structural molecule activity	Pf01157	Rpl21	19933		5
Q9CXI0	2-methoxy-6-polyprenyl-1,4-benzoquinol methylase, mitochondrial	Coq5	0.907539	0.915212	0.911376	-0.139968	671.1	606.2	579.6	584.5	584.8	605.5	568.6	534.1	13	13	13	13	56	17	17	7.49	48.6239	327	37.312	0	140.161	metabolic process	membrane;mitochondrion	catalytic activity	Pf01170, Pf01209, Pf08241, Pf08242, Pf12847, Pf13649, Pf13659, Pf13847	Coq5	52064	ENSMUSG00000041733	5
Q8N7N5	DDB1- and CUL4-associated factor 8	Dcaf8	0.907598	0.946138	0.926868	-0.139875	322.7	310.4	287.3	299.5	281.2	310	281.9	273.7	5	5	5	5	19	7	7	5.87	17.7665	591	65.991	0	34.5712	metabolic process	cytoplasm;nucleus	protein binding	Pf00400	Dcaf8	98193	ENSMUSG00000026554	1
O08756	3-hydroxyacyl-CoA dehydrogenase type-2	Hsd17b10	0.907803	0.848499	0.878151	-0.139549	837.9	828.1	756.2	706.8	730.2	827.1	741.9	645.8	7	7	7	7	66	8	8	8.41	44.8276	261	27.402	0	180.446	cell organization and biogenesis;metabolic process	endoplasmic reticulum;membrane;mitochondrion	catalytic activity;nucleotide binding;protein binding;RNA binding	Pf00106, Pf08659, Pf13561	Hsd17b10	15108		X
P61290	Proteasome activator complex subunit 3	Psme3	0.90786	1.02863	0.968246	-0.139457	97	95.1	87.2	98.8	84.5	95	85.5	90.3	2	2	2	2	10	4	4	5.95	20.0787	254	29.488	0	21.7429	cell death;metabolic process;regulation of biological process	cytoplasm;membrane;nucleus;proteasome	catalytic activity;enzyme regulator activity;protein binding	Pf02251, Pf02252	Psme3	19192	ENSMUSG00000078652	11
P35762	CD81 antigen	Cd81	0.908023	0.982559	0.945291	-0.1392	260.4	284.3	247.3	267.6	226.9	284	242.6	244.5	3	3	3	3	20	2	2	5.83	17.7966	236	25.797	0	74.4663	metabolic process;regulation of biological process;response to stimulus;transport	membrane	protein binding	Pf00335	Cd81	12520	ENSMUSG00000037706	7
Q9JHR7	Insulin-degrading enzyme	Ide	0.90807	0.973207	0.940639	-0.139125	674.7	571.9	566	606.6	588	571.2	555.3	554.3	17	17	17	17	74	25	26	6.54	29.735	1019	117.697	0	121.059	cell organization and biogenesis;cellular homeostasis;metabolic process;regulation of biological process	cell surface;cytoplasm;cytosol;extracellular;membrane;mitochondrion;nucleus;organelle lumen;proteasome	catalytic activity;metal ion binding;nucleotide binding;protein binding	Pf00675, Pf05193	Ide	15925		19
Q9Z0X1	Apoptosis-inducing factor 1, mitochondrial	Aifm1	0.908255	0.876678	0.892466	-0.138831	4114.3	4759.2	4029.7	3889.6	3585.4	4753.6	3953.3	3554	22	22	22	22	212	21	21	9.17	41.1765	612	66.724	0	507.812	cell death;cell differentiation;cell organization and biogenesis;cellular homeostasis;metabolic process;regulation of biological process;response to stimulus	cytoplasm;cytosol;membrane;mitochondrion;nucleus	catalytic activity;DNA binding;nucleotide binding;protein binding	Pf00070, Pf07992, Pf14721, Pf14962	Aifm1	26926	ENSMUSG00000036932	X
P49222	Erythrocyte membrane protein band 4.2	Epb4.2	0.908389	1.30886	1.10863	-0.138617	519.1	491.7	459.1	661.5	452.4	491.1	450.4	604.4	6	6	6	6	43	11	11	7.31	20.6946	691	76.707	0	91.0568	cell organization and biogenesis;metabolic process;regulation of biological process	cytoplasm;cytoskeleton;membrane	catalytic activity	Pf00868, Pf00927, Pf01841	Epb4.2; Epb42	13828	ENSMUSG00000023216	2
Q6GQT9	Nodal modulator 1	Nomo1	0.908458	1.06183	0.985143	-0.138509	617.5	674.8	587	686.1	538.1	674	575.9	626.9	17	17	17	17	55	28	28	6.09	34.1021	1214	133.336	0	107.788		membrane		Pf05738, Pf13620, Pf13715, Pf14686	Nomo1	211548	ENSMUSG00000030835	7
P47809	Dual specificity mitogen-activated protein kinase kinase 4	Map2k4	0.90903	1.00557	0.957302	-0.1376	472.3	424.7	407.7	451	411.6	424.2	400	412.1	7	7	7	7	16	9	9	8.07	29.9748	397	44.085	0	19.2095	cell death;cell growth;metabolic process;regulation of biological process;response to stimulus	cytoplasm;cytosol;nucleus	catalytic activity;nucleotide binding;protein binding;signal transducer activity	Pf00069, Pf07714, Pf14531	Map2k4	26398	ENSMUSG00000033352	11
B1AR13	CDGSH iron-sulfur domain-containing protein 3, mitochondrial	Cisd3	0.909633	0.976167	0.9429	-0.136644	95.8	105.6	91.6	98.3	83.5	105.5	89.9	89.8	4	4	4	4	13	6	6	9.79	40.146	137	15.666	0	21.6431		mitochondrion	metal ion binding	Pf09360	Cisd3	217149	ENSMUSG00000078695	11
Q61133	Glutathione S-transferase theta-2	Gstt2	0.909633	1.14995	1.02979	-0.136644	59.8	40.9	45.8	57.9	52.1	40.9	44.9	52.9	2	2	2	2	8	5	5	7.55	25	244	27.617	0	15.1161	metabolic process	cytoplasm;cytosol;nucleus	antioxidant activity;catalytic activity;protein binding	Pf00043, Pf02798, Pf13409, Pf13410, Pf13417	Gstt2	14872	ENSMUSG00000033318	10
Q9QXK3	Coatomer subunit gamma-2	Copg2	0.91003	1.03315	0.971588	-0.136014	116.9	115.4	105.7	120	101.9	115.3	103.7	109.6	4	4	4	4	21	10	8	5.8	14.0069	871	97.617	0	28.2271	transport	cytoplasm;cytosol;Golgi;membrane	structural molecule activity	Pf01602, Pf08752, Pf13646	Copg2	54160	ENSMUSG00000025607	6
P25976	Nucleolar transcription factor 1	Ubtf	0.910429	0.880982	0.895706	-0.135381	38.7	42.8	37.1	35.9	33.7	42.7	36.4	32.8	2	2	2	2	5	5	5	5.76	7.84314	765	89.453	0	4.99605	metabolic process;regulation of biological process	nucleus	DNA binding;protein binding;RNA binding	Pf00505, Pf09011, Pf14887	Ubtf	21429		11
P04919	Band 3 anion transport protein	Slc4a1	0.910576	1.43633	1.17345	-0.135149	2164.2	1876.1	1839.5	2901.6	1886	1873.9	1804.6	2651.2	17	17	17	17	118	16	16	5.45	23.5737	929	103.07	0	252.284	cell organization and biogenesis;cellular homeostasis;regulation of biological process;response to stimulus;transport	cell surface;cytoskeleton;membrane	protein binding;transporter activity	Pf00955, Pf07565	Slc4a1	20533	ENSMUSG00000006574	11
D3YYU8	Obscurin-like protein 1	Obsl1	0.910684	1.11018	1.01043	-0.134977	113.7	125.9	109.1	133	99.1	125.8	107	121.5	5	5	5	5	13	10	10	5.41	6.48559	1804	197.813	0	16.3764	cell organization and biogenesis;regulation of biological process	cytoplasm;Golgi	protein binding	Pf00041, Pf00047, Pf01108, Pf07679, Pf07686, Pf13895, Pf13927	Obsl1	98733	ENSMUSG00000026211	1
Q8R127	Saccharopine dehydrogenase-like oxidoreductase	Sccpdh	0.910748	1.11342	1.01208	-0.134876	747.1	734.1	674.5	824.6	651.1	733.2	661.7	753.4	7	7	7	7	48	9	9	8.6	29.6037	429	47.099	0	87.9686	metabolic process	membrane;mitochondrion;nucleus	catalytic activity	Pf03435, Pf13460	Sccpdh	109232	ENSMUSG00000038936	1
Q8R1G2	Carboxymethylenebutenolidase homolog	Cmbl	0.910817	0.778741	0.844779	-0.134767	917.2	789.4	777.2	664.5	799.3	788.5	762.5	607.2	9	9	9	9	33	10	10	7.18	44.0816	245	27.884	0	96.0084	metabolic process	cytoplasm;cytosol	catalytic activity	Pf00326, Pf00561, Pf01738, Pf03959, Pf12695, Pf12697	Cmbl	69574	ENSMUSG00000022235	15
Q80X90	Filamin-B	Flnb	0.910883	0.964294	0.937589	-0.134662	2073.9	2003.9	1857.2	1966.1	1807.3	2001.5	1822	1796.4	41	41	41	41	187	73	66	5.71	37.3559	2602	277.651	0	357.58	cell differentiation;cell organization and biogenesis	cytoplasm;cytoskeleton;membrane	protein binding;RNA binding	Pf00307, Pf00630	Flnb	286940	ENSMUSG00000025278	14
P10630	Eukaryotic initiation factor 4A-II	Eif4a2	0.910998	0.876938	0.893968	-0.134481	1140.6	1090.8	1016.4	978.4	994	1089.5	997.1	894	8	8	8	8	124	19	10	5.48	54.5455	407	46.373	0	243.862	metabolic process;regulation of biological process		catalytic activity;DNA binding;nucleotide binding;RNA binding	Pf00270, Pf00271, Pf04851	Eif4a2	13682	ENSMUSG00000022884	16
Q6PHQ8	N-alpha-acetyltransferase 35, NatC auxiliary subunit	Naa35	0.911	1.04605	0.978525	-0.134477	225.4	193.7	190.9	219.2	196.4	193.5	187.3	200.3	6	6	6	6	7	6	6	7.3	8.68966	725	83.251	0	10.5882	cell proliferation;regulation of biological process	cytoplasm	protein binding	Pf04112	Naa35	78689	ENSMUSG00000021555	13
Q9QXS1	Plectin	Plec	0.911151	0.929812	0.920482	-0.134237	1418.9	1678.5	1411.1	1440	1236.5	1676.5	1384.4	1315.7	40	40	40	40	105	78	77	5.96	19.3349	4691	533.861	0	157.325	cell organization and biogenesis;response to stimulus	cytoplasm;cytoskeleton;membrane	protein binding;RNA binding;structural molecule activity	Pf00307, Pf00681, Pf03501, Pf07812, Pf11971	Plec	18810	ENSMUSG00000022565	15
P62743	AP-2 complex subunit sigma	Ap2s1	0.91121	1.0336	0.972403	-0.134144	304.8	278.6	265.8	301.5	265.6	278.3	260.8	275.5	4	4	4	4	12	5	5	6.18	39.4366	142	17.007	0	24.6516	transport	membrane	transporter activity	Pf01217	Ap2s1	232910	ENSMUSG00000008036	7
Q80YD1	ATP-dependent RNA helicase SUPV3L1, mitochondrial	Supv3l1	0.911315	0.996385	0.95385	-0.133979	664.9	635.2	592.4	647.7	579.4	634.5	581.2	591.8	13	13	13	13	47	19	19	7.84	30.552	779	86.95	0	82.1605	cell organization and biogenesis;metabolic process;regulation of biological process	cytoplasm;mitochondrion;nucleus;organelle lumen	catalytic activity;DNA binding;nucleotide binding;protein binding;RNA binding	Pf00271, Pf12513	Supv3l1	338359	ENSMUSG00000020079	10
Q9CXR1	Dehydrogenase/reductase SDR family member 7	Dhrs7	0.911381	1.04489	0.978135	-0.133873	384.5	306.1	314.7	360.8	335.1	305.7	308.7	329.7	5	5	5	5	18	7	7	8.32	19.8225	338	38.143	0	26.2858	metabolic process	membrane	catalytic activity	Pf00106, Pf08659, Pf13561	Dhrs7	66375	ENSMUSG00000021094	12
P47199	Quinone oxidoreductase	Cryz	0.911561	0.820367	0.865964	-0.133589	545.6	507.1	479.8	431.8	475.5	506.5	470.7	394.5	7	7	7	7	41	13	13	8.07	58.3082	331	35.246	0	110.479	cell organization and biogenesis;metabolic process	cytoplasm;cytosol	catalytic activity;metal ion binding;nucleotide binding;RNA binding	Pf00107, Pf08240, Pf13602	Cryz	12972	ENSMUSG00000028199	3
P31428	Dipeptidase 1	Dpep1	0.911579	0.669173	0.790376	-0.13356	323.3	341.7	303.1	222.5	281.7	341.3	297.4	203.3	5	5	5	5	16	7	7	6.37	18.7805	410	45.693	0	34.2101	cell death;metabolic process;regulation of biological process;response to stimulus	membrane	catalytic activity;enzyme regulator activity;metal ion binding	Pf01244	Dpep1	13479	ENSMUSG00000019278	8
Q3TQB2	FAD-dependent oxidoreductase domain-containing protein 1	Foxred1	0.91182	0.933083	0.922452	-0.133179	84.8	75.1	72.9	74.6	73.9	75	71.5	68.2	3	3	3	3	9	6	6	7.53	17.4538	487	54.144	0	14.3016	cell organization and biogenesis;metabolic process;transport	membrane;mitochondrion	catalytic activity	Pf01266	Foxred1	235169	ENSMUSG00000039048	9
Q8BGZ4	Cell division cycle protein 23 homolog	Cdc23	0.911935	0.903824	0.907879	-0.132997	88.7	83.9	78.7	78	77.3	83.8	77.2	71.3	2	2	2	2	6	4	4	7.18	6.86767	597	68.518	0.000280112	9.41391	cell division;cell organization and biogenesis;metabolic process;regulation of biological process		catalytic activity;protein binding	Pf00515, Pf01981, Pf04049, Pf13414, Pf13432	Cdc23	52563		18
P84096	Rho-related GTP-binding protein RhoG	Rhog	0.912198	0.978197	0.945197	-0.132581	91.3	78.4	77.4	83	79.6	78.3	75.9	75.8	4	4	4	4	17	6	5	8.12	51.3089	191	21.295	0	40.975	cell organization and biogenesis;cellular component movement;regulation of biological process;response to stimulus	membrane	catalytic activity;nucleotide binding;protein binding	Pf00025, Pf00071, Pf04670, Pf08477	Rhog	56212	ENSMUSG00000073982	7
Q9ER72	Cysteine--tRNA ligase, cytoplasmic	Cars	0.912267	0.966097	0.939182	-0.132472	380.9	391.9	352.5	373.3	331.9	391.4	345.8	341.1	10	10	10	10	30	17	17	6.76	24.9097	831	94.8	0	39.3197	metabolic process	cytoplasm;cytosol	catalytic activity;metal ion binding;nucleotide binding;protein binding;RNA binding	Pf01406, Pf09334, Pf11101, Pf14497	Cars	27267	ENSMUSG00000010755	7
Q9QXZ0	Microtubule-actin cross-linking factor 1	Macf1	0.912496	0.906643	0.90957	-0.132109	186.4	155.3	155.9	154.9	162.4	155.1	152.9	141.5	8	8	8	8	32	31	28	5.43	5.43922	7354	831.362	0	26.6263	cell organization and biogenesis;cellular component movement;regulation of biological process;response to stimulus;transport	cytoplasm;cytoskeleton;Golgi;membrane	catalytic activity;metal ion binding;motor activity;protein binding	Pf00036, Pf00307, Pf00435, Pf00681, Pf01576, Pf02187, Pf02463, Pf11971, Pf13499, Pf13514, Pf13833	Macf1	11426		4
P53994	Ras-related protein Rab-2A	Rab2a	0.91257	0.983174	0.947872	-0.131993	1358.7	1369.2	1244.7	1341	1184	1367.6	1221.1	1225.3	10	10	10	10	61	10	10	6.54	51.4151	212	23.533	0	157.205	cell organization and biogenesis;regulation of biological process;response to stimulus;transport	endoplasmic reticulum;Golgi;membrane;nucleus	catalytic activity;nucleotide binding	Pf00009, Pf00025, Pf00071, Pf01926, Pf04670, Pf08477	Rab2a	59021	ENSMUSG00000047187	4
Q791T5	Mitochondrial carrier homolog 1	Mtch1	0.912745	1.16446	1.0386	-0.131717	96.4	92.7	86.3	110.1	84	92.6	84.7	100.6	4	4	4	4	7	4	4	9.32	12.3393	389	41.538	0	6.80854	cell death;metabolic process;regulation of biological process;transport	membrane;mitochondrion		Pf00153	Mtch1	56462	ENSMUSG00000024012	17
Q9QXG4	Acetyl-coenzyme A synthetase, cytoplasmic	Acss2	0.912868	0.963695	0.938282	-0.131522	274.5	221.3	226.3	238.9	239.2	221	222	218.3	5	5	5	5	13	10	10	6.64	18.9729	701	78.811	0	30.3518	metabolic process	cytoplasm	catalytic activity;nucleotide binding	Pf00501, Pf13193	Acss2	60525	ENSMUSG00000027605	2
Q61234	Alpha-1-syntrophin	Snta1	0.912975	0.967523	0.940249	-0.131353	569.4	699.2	579.1	613.7	496.2	698.4	568.1	560.7	8	8	8	8	37	13	13	6.86	35.3877	503	53.632	0	83.9992	cell organization and biogenesis;regulation of biological process	cytoplasm;cytoskeleton;membrane	protein binding;structural molecule activity	Pf00169, Pf00595	Snta1	20648	ENSMUSG00000027488	2
Q9CXY9	GPI-anchor transamidase	Pigk	0.913502	0.993671	0.953586	-0.13052	50.8	44	43.3	47.1	44.3	43.9	42.5	43	2	2	2	2	3	2	2	6.54	4.81013	395	44.867	0.00351041	5.94044	metabolic process	endoplasmic reticulum;membrane	catalytic activity	Pf01650	Pigk	329777	ENSMUSG00000039047	3
Q9CQN1	Heat shock protein 75 kDa, mitochondrial	Trap1	0.91362	0.923117	0.918369	-0.130333	4033.4	3653.6	3511.5	3548	3514.9	3649.3	3444.9	3241.8	33	33	33	33	194	39	38	6.68	62.4646	706	80.159	0	432.2	metabolic process;regulation of biological process;response to stimulus	membrane;mitochondrion;organelle lumen	nucleotide binding;protein binding;RNA binding	Pf00183, Pf02518, Pf13589	Trap1	68015	ENSMUSG00000005981	16
Q3UHD3	Microtubule-associated tumor suppressor candidate 2 homolog	Mtus2	0.913748	0.946158	0.929953	-0.130132	98.2	93.1	87.4	90.5	85.6	93	85.7	82.7	3	3	3	3	11	7	6	8.24	6.57797	1353	147.266	0	12.318		cytoplasm;cytoskeleton;nucleus	protein binding		Mtus2	77521	ENSMUSG00000029651	5
Q99JI4	26S proteasome non-ATPase regulatory subunit 6	Psmd6	0.914302	1.02435	0.969325	-0.129258	938.1	848.4	816.7	915	817.5	847.4	801.2	836	13	13	13	13	46	15	15	5.52	43.9589	389	45.507	0	93.1358	metabolic process	proteasome	protein binding	Pf01399, Pf10602	Psmd6	66413	ENSMUSG00000021737	14
Q9ERI6	Retinol dehydrogenase 14	Rdh14	0.914338	0.969604	0.941971	-0.1292	160.8	164.9	148.9	157.9	140.1	164.7	146.1	144.3	2	2	2	2	11	7	7	8.18	21.5569	334	36.343	0	21.3293	cell differentiation;metabolic process	endoplasmic reticulum;membrane;mitochondrion;nucleus	catalytic activity	Pf00106, Pf01370, Pf01488, Pf08659, Pf13460	Rdh14	105014	ENSMUSG00000020621	12
O54901	OX-2 membrane glycoprotein	Cd200	0.914474	1.00193	0.958204	-0.128986	267.7	249.1	236.3	258.9	233.3	248.8	231.8	236.6	4	4	4	4	19	4	4	8.79	12.2302	278	31.236	0	35.8457	regulation of biological process	membrane	protein binding;receptor activity	Pf00047, Pf08205	Cd200	17470		16
Q9JLV5	Cullin-3	Cul3	0.914686	1.01846	0.966575	-0.128651	543	513.1	483	537.8	473.2	512.5	473.8	491.4	14	14	14	14	40	22	21	8.46	31.3802	768	88.891	0	66.2493	cell death;cell division;cell organization and biogenesis;cellular component movement;metabolic process;regulation of biological process;response to stimulus;transport	cytoplasm;Golgi;membrane;nucleus	catalytic activity;protein binding	Pf00888, Pf10557	Cul3	26554	ENSMUSG00000004364	1
P49183	Deoxyribonuclease-1	Dnase1	0.914896	1.0872	1.00105	-0.128321	489.3	466	437	519.3	426.4	465.5	428.7	474.5	2	2	2	2	11	2	2	4.92	5.28169	284	32.007	0.000540103	23.0502	cell death;metabolic process	extracellular;nucleus	catalytic activity;protein binding	Pf03372	Dnase1	13419	ENSMUSG00000005980	16
Q9DC77	Small muscular protein	Smpx	0.915025	0.685425	0.800225	-0.128116	76.3	101.4	81.3	60.9	66.5	101.3	79.8	55.6	2	2	2	2	7	4	4	9.7	55.2941	85	9.247	0	19.0497		cytoplasm;nucleus		Pf15355	Smpx	66106	ENSMUSG00000041476	X
Q99M01	Phenylalanine--tRNA ligase, mitochondrial	Fars2	0.91518	0.948751	0.931966	-0.127873	653.3	579.9	564.3	585	569.3	579.2	553.6	534.5	12	12	12	12	43	17	17	7.17	38.3592	451	52.303	0	87.0141	metabolic process	cytoplasm;mitochondrion;organelle lumen	catalytic activity;metal ion binding;nucleotide binding;RNA binding	Pf01409, Pf03147	Fars2	69955	ENSMUSG00000021420	13
Q8BZJ7	DCN1-like protein 2	Dcun1d2	0.915563	0.929372	0.922468	-0.127268	841.7	737	722.7	733.6	733.5	736.1	709	670.3	8	8	8	8	29	8	6	5.59	35.5212	259	30.049	0	47.1233	metabolic process;regulation of biological process		protein binding	Pf03556, Pf14555	Dcun1d2	102323	ENSMUSG00000038506	8
Q61749	Translation initiation factor eIF-2B subunit delta	Eif2b4	0.915589	0.95057	0.93308	-0.127227	69.5	62	60.2	62.5	60.6	61.9	59.1	57.1	4	4	4	4	5	5	5	9.25	10.687	524	57.588	0	10.1807	metabolic process;regulation of biological process;response to stimulus	cytoplasm	catalytic activity;protein binding;RNA binding	Pf01008	Eif2b4	13667	ENSMUSG00000029145	5
Q8C7D2	Protein cereblon	Crbn	0.915811	0.867899	0.891855	-0.126878	151.5	140.7	133.8	126.8	132	140.5	131.3	115.9	4	4	4	4	9	4	4	5.33	11.236	445	50.847	0	16.1455	metabolic process;regulation of biological process	cytoplasm;membrane;nucleus	catalytic activity;metal ion binding	Pf02190	Crbn	58799	ENSMUSG00000005362	6
P61202	COP9 signalosome complex subunit 2	Cops2	0.915856	0.907106	0.911481	-0.126807	1203.1	1059.7	1036.2	1026.3	1048.4	1058.5	1016.6	937.7	12	12	12	12	40	20	20	5.53	47.6298	443	51.564	0	93.6606	cell differentiation;cell proliferation;metabolic process;regulation of biological process	cytoplasm;nucleus	protein binding	Pf01399, Pf10075	Cops2	12848	ENSMUSG00000027206	2
Q922H4	Mannose-1-phosphate guanyltransferase alpha	Gmppa	0.915934	0.888563	0.902248	-0.126685	104.3	100.3	93.7	90.9	90.9	100.2	91.9	83.1	3	3	3	3	8	5	5	7.62	12.8571	420	46.215	0	13.2802	metabolic process	cytoplasm	catalytic activity	Pf00132, Pf00483, Pf12804	Gmppa	69080	ENSMUSG00000033021	1
Q922E4	Ethanolamine-phosphate cytidylyltransferase	Pcyt2	0.916312	0.887943	0.902128	-0.126089	214.9	208.1	193.8	187.8	187.3	207.9	190.1	171.6	2	2	2	2	17	5	5	6.58	15.8416	404	45.207	0	33.5434	metabolic process		catalytic activity	Pf01467	Pcyt2	68671	ENSMUSG00000025137	11
Q9JHK4	Geranylgeranyl transferase type-2 subunit alpha	Rabggta	0.916524	0.917331	0.916927	-0.125756	524.2	466.5	454	454.4	456.8	466	445.4	415.2	9	9	9	9	30	15	15	5.8	31.746	567	64.948	0	53.4547	metabolic process		catalytic activity;metal ion binding;protein binding	Pf01239, Pf07711	Rabggta	56187	ENSMUSG00000040472	14
Q99KW3	TRIO and F-actin-binding protein	Triobp	0.916556	0.976159	0.946358	-0.125705	72.8	78.2	69.2	73.7	63.4	78.1	67.9	67.3	3	3	3	3	4	4	4	8.06	2.68123	2014	223.232	0	10.0805	cell division;cell organization and biogenesis;regulation of biological process	cytoplasm;cytoskeleton;nucleus	protein binding;RNA binding	Pf00169, Pf03999, Pf04156, Pf04514, Pf05557, Pf06160, Pf11559	Triobp	110253	ENSMUSG00000033088	15
Q05920	Pyruvate carboxylase, mitochondrial	Pcx	0.916634	0.888311	0.902472	-0.125583	2203.3	2104.2	1974.2	1913.2	1920.1	2101.7	1936.8	1748.1	27	27	27	27	144	39	39	6.71	41.7657	1178	129.602	0	319.677	metabolic process;regulation of biological process	cytoplasm;membrane;mitochondrion;organelle lumen	catalytic activity;DNA binding;metal ion binding;nucleotide binding	Pf00289, Pf00364, Pf00682, Pf02222, Pf02436, Pf02785, Pf02786, Pf07478, Pf08443, Pf13533, Pf13535, Pf15632	Pcx	18563		19
P62983	Ubiquitin-40S ribosomal protein S27a	Rps27a	0.916923	0.934102	0.925512	-0.125128	2488.4	3146.1	2583.2	2631.6	2168.5	3142.4	2534.2	2404.5	7	7	7	7	104	8	8	9.64	47.4359	156	17.939	0	236.343	metabolic process;regulation of biological process;response to stimulus	cytoplasm;cytosol;membrane;nucleus;ribosome	metal ion binding;protein binding;RNA binding;structural molecule activity	Pf00240, Pf01599, Pf11976, Pf13019, Pf13881, Pf14560	Rps27a; Rps27a-ps2; LOC100042019	78294; 619900; 100042019	ENSMUSG00000020460	11; 9
Q8BGC4	Zinc-binding alcohol dehydrogenase domain-containing protein 2	Zadh2	0.917182	0.864121	0.890652	-0.124719	782.1	736.9	696.6	656.3	681.6	736	683.4	599.7	8	8	8	8	38	10	11	7.42	30.504	377	40.503	0	66.6286	metabolic process	mitochondrion	catalytic activity;metal ion binding	Pf00107, Pf08240	Zadh2	225791	ENSMUSG00000049090	18
P51150	Ras-related protein Rab-7a	Rab7	0.917354	0.973896	0.945625	-0.12445	972.7	919.7	868	921.5	847.7	918.6	851.5	842	10	10	10	10	65	13	13	6.7	68.599	207	23.475	0	152.234	cell organization and biogenesis;cellular homeostasis;metabolic process;regulation of biological process;response to stimulus;transport	cytoplasm;cytosol;endosome;Golgi;membrane;vacuole	catalytic activity;nucleotide binding;protein binding	Pf00025, Pf00071, Pf01926, Pf04670, Pf07728, Pf08477	Rab7	19349	ENSMUSG00000079477	6
P62267	40S ribosomal protein S23	Rps23	0.917594	0.995166	0.95638	-0.124072	430	459.5	408.1	442.6	374.7	459	400.4	404.4	4	4	4	4	16	5	5	10.49	44.7552	143	15.798	0	38.9406	metabolic process	cytoplasm;membrane;ribosome	RNA binding;structural molecule activity	Pf00164	Rps23	66475	ENSMUSG00000049517	13
P58252	Elongation factor 2	Eef2	0.917634	0.920843	0.919239	-0.124009	9594.4	9042	8550.7	8580.6	8361	9031.4	8388.6	7840.2	47	47	47	47	358	47	46	6.83	51.7483	858	95.253	0	790.113	cell differentiation;cell proliferation;metabolic process;regulation of biological process;response to stimulus	cytoplasm;cytosol;membrane;nucleus;ribosome	catalytic activity;nucleotide binding;protein binding;RNA binding	Pf00009, Pf00679, Pf03144, Pf03764, Pf14492	Eef2	13629	ENSMUSG00000034994	10
O55057	Retinal rod rhodopsin-sensitive cGMP 3',5'-cyclic phosphodiesterase subunit delta	Pde6d	0.917782	0.92798	0.922881	-0.123777	77.8	79.1	72	72.8	67.8	79	70.6	66.5	3	3	3	3	7	3	3	5.67	28.6667	150	17.337	0	16.8609	regulation of biological process;response to stimulus	cytoplasm;cytoskeleton;cytosol;membrane	catalytic activity;enzyme regulator activity;protein binding	Pf05351	Pde6d	18582	ENSMUSG00000026239	1
Q8CGY8	UDP-N-acetylglucosamine--peptide N-acetylglucosaminyltransferase 110 kDa subunit	Ogt	0.917842	0.929483	0.923662	-0.123682	222	224.7	205	207.6	193.5	224.4	201.1	189.7	7	7	7	7	28	17	17	6.7	22.1797	1046	116.877	0	55.9476	cell death;cell organization and biogenesis;cellular homeostasis;metabolic process;regulation of biological process;response to stimulus	cytoplasm;cytosol;membrane;mitochondrion;nucleus	catalytic activity;enzyme regulator activity;protein binding	Pf00515, Pf04184, Pf07719, Pf13176, Pf13181, Pf13374, Pf13414, Pf13424, Pf13428, Pf13429, Pf13431, Pf13432, Pf13844, Pf14559	Ogt	108155	ENSMUSG00000034160	X
Q8CIG8	Protein arginine N-methyltransferase 5	Prmt5	0.918033	1.02307	0.970553	-0.123382	170.5	158.9	151.2	168.5	148.6	158.7	148.3	154	6	6	6	6	17	11	11	6.42	25.7457	637	72.634	0	32.0474	cell organization and biogenesis;metabolic process;regulation of biological process	cytoplasm;cytosol;Golgi;nucleus	catalytic activity;DNA binding;nucleotide binding;protein binding	Pf02475, Pf05185, Pf13659	Prmt5	27374		14
Q7TMY8	E3 ubiquitin-protein ligase HUWE1	Huwe1	0.918309	1.02503	0.97167	-0.122948	586.8	503.9	500.8	559	511.4	503.3	491.3	510.8	15	15	15	15	46	32	32	5.22	9.57277	4377	482.332	0	67.314	cell differentiation;cell organization and biogenesis;metabolic process;response to stimulus	cytoplasm;membrane;nucleus	catalytic activity;DNA binding;protein binding;RNA binding	Pf00632, Pf02825, Pf06012, Pf06025, Pf14377	Huwe1	59026	ENSMUSG00000025261	X
O88844	Isocitrate dehydrogenase [NADP] cytoplasmic	Idh1	0.918534	0.84517	0.881852	-0.122595	4270	4172.8	3877.5	3567.8	3721.1	4167.9	3804	3259.9	28	28	28	28	153	25	25	7.17	58.2126	414	46.644	0	331.043	metabolic process;regulation of biological process;response to stimulus	cytoplasm;cytosol;mitochondrion	catalytic activity;metal ion binding;nucleotide binding;protein binding	Pf00180, Pf01960	Idh1	15926	ENSMUSG00000025950	1
Q91YQ5	Dolichyl-diphosphooligosaccharide--protein glycosyltransferase subunit 1	Rpn1	0.918569	0.972915	0.945742	-0.12254	1050.8	1205.1	1036.1	1097.4	915.7	1203.7	1016.5	1002.7	15	15	15	15	55	23	23	6.46	40.2961	608	68.486	0	104.936	metabolic process	endoplasmic reticulum;membrane	catalytic activity;RNA binding	Pf04597	Rpn1	103963	ENSMUSG00000030062	6
Q9D7N9	Adipocyte plasma membrane-associated protein	Apmap	0.918674	0.985166	0.95192	-0.122374	472	478.5	436.6	468.2	411.3	477.9	428.3	427.8	8	8	8	8	45	12	12	6.32	34.2169	415	46.405	0	86.5777	metabolic process	cell surface;endoplasmic reticulum;membrane	catalytic activity	Pf03088, Pf08450	Apmap	71881	ENSMUSG00000033096	2
O88543	COP9 signalosome complex subunit 3	Cops3	0.918675	0.952256	0.935466	-0.122373	1405.1	1412	1294	1341.3	1224.5	1410.3	1269.5	1225.6	11	11	11	11	40	14	14	6.65	40.4255	423	47.801	0	94.4458	metabolic process	cytoplasm;nucleus	protein binding	Pf01399	Cops3	26572	ENSMUSG00000019373	11
P97449	Aminopeptidase N	Anpep	0.918862	0.975782	0.947322	-0.122081	293	272.7	259.9	276	255.3	272.4	255	252.2	8	8	8	8	22	12	12	5.9	15.8385	966	109.582	0	41.0767	cell differentiation;development;metabolic process;regulation of biological process	cytoplasm;membrane;organelle lumen	catalytic activity;metal ion binding	Pf01433, Pf11838, Pf13485	Anpep	16790	ENSMUSG00000039062	7
P46978	Dolichyl-diphosphooligosaccharide--protein glycosyltransferase subunit STT3A	Stt3a	0.918888	1.02934	0.974113	-0.122039	251.1	270.4	239.6	268.4	218.8	270.1	235.1	245.2	5	5	5	5	17	7	7	8.1	9.50355	705	80.545	0	20.874	metabolic process	endoplasmic reticulum;membrane	catalytic activity	Pf02516	Stt3a	16430	ENSMUSG00000032116	9
Q9DB77	Cytochrome b-c1 complex subunit 2, mitochondrial	Uqcrc2	0.919406	0.962109	0.940757	-0.121226	4603.8	5124	4471.9	4679.6	4012	5118	4387.1	4275.8	26	26	26	26	276	25	25	9.25	65.1214	453	48.205	0	652.179	metabolic process;transport	membrane;mitochondrion	catalytic activity;metal ion binding;protein binding	Pf00675, Pf05193	Uqcrc2	67003	ENSMUSG00000030884	7
Q922B2	Aspartate--tRNA ligase, cytoplasmic	Dars	0.919468	0.969347	0.944407	-0.121129	1807.5	1640.8	1585.3	1671.3	1575.1	1638.9	1555.3	1527.1	21	21	21	21	111	29	29	6.49	59.2814	501	57.111	0	232.514	metabolic process	cytoplasm;membrane	catalytic activity;nucleotide binding;RNA binding	Pf00152, Pf01336	Dars	226414	ENSMUSG00000026356	1
Q91V92	ATP-citrate synthase	Acly	0.919505	1.17336	1.04643	-0.12107	1244.9	1115.5	1085.2	1384.8	1084.9	1114.2	1064.6	1265.3	22	22	22	22	84	30	30	7.44	31.3474	1091	119.651	0	137.358	metabolic process	cytoplasm;cytosol;membrane;mitochondrion	catalytic activity;metal ion binding;nucleotide binding;protein binding	Pf00285, Pf00549, Pf02629, Pf08442	Acly	104112	ENSMUSG00000020917	11
Q14C51	Pentatricopeptide repeat domain-containing protein 3, mitochondrial	Ptcd3	0.919591	1.0204	0.969993	-0.120936	645	634.7	588.4	652.9	562.1	634	577.2	596.6	12	12	12	12	42	16	15	5.88	28.6131	685	77.747	0	87.3437	cell organization and biogenesis;metabolic process;regulation of biological process	mitochondrion	RNA binding	Pf12854, Pf13041	Ptcd3	69956	ENSMUSG00000063884	6
Q8R2H9	Phosphoethanolamine/phosphocholine phosphatase	Phospho1	0.920277	0.930965	0.925621	-0.119859	356	336.4	318.6	322.3	310.2	336	312.6	294.5	5	5	5	5	17	6	6	7.94	20.5993	267	29.892	0	20.8758	metabolic process;regulation of biological process		catalytic activity;metal ion binding	Pf00702, Pf06888, Pf12710, Pf13419	Phospho1	237928	ENSMUSG00000050860	11
P43023	Cytochrome c oxidase subunit 6A2, mitochondrial	Cox6a2	0.920341	0.935371	0.927856	-0.11976	206.8	192.4	183.7	186.7	180.2	192.2	180.2	170.6	5	5	5	5	26	6	6	9.07	49.4845	97	10.742	0	50.2468	transport	membrane;mitochondrion	catalytic activity;transporter activity	Pf02046	Cox6a2	12862	ENSMUSG00000030785	7
Q60823	RAC-beta serine/threonine-protein kinase	Akt2	0.920412	0.948036	0.934224	-0.119648	447.4	435.9	406.5	418.7	389.9	435.4	398.8	382.6	8	8	8	8	31	16	12	6.37	38.2536	481	55.706	0	44.8092	cell death;cell organization and biogenesis;development;metabolic process;regulation of biological process;response to stimulus;transport	cytoplasm;cytosol;endosome;membrane;nucleus	catalytic activity;nucleotide binding;protein binding	Pf00069, Pf00169, Pf00433, Pf07714, Pf14531, Pf15413	Akt2	11652	ENSMUSG00000004056	7
P14115	60S ribosomal protein L27a	Rpl27a	0.920507	0.963134	0.94182	-0.1195	96	77.6	79.9	83.6	83.7	77.5	78.4	76.4	2	2	2	2	12	2	2	11.12	15.5405	148	16.595	0	27.1854	metabolic process	membrane;ribosome	RNA binding;structural molecule activity	Pf00828	Rpl27a	26451	ENSMUSG00000046364	7
Q8C0D5	Elongation factor-like GTPase 1	Eftud1	0.920554	0.958772	0.939663	-0.119426	351.7	312.9	305.9	318.6	306.5	312.5	300.1	291.1	6	6	6	6	18	10	10	6.16	10.7365	1127	125.697	0	11.2857	cell organization and biogenesis;metabolic process		catalytic activity;nucleotide binding;RNA binding	Pf00009, Pf00679, Pf01926, Pf03764, Pf14492	Eftud1; Efl1	101592	ENSMUSG00000038563	7
Q6PAR5	GTPase-activating protein and VPS9 domain-containing protein 1	Gapvd1	0.920935	1.08241	1.00167	-0.118828	92.4	87.2	82.7	97.2	80.5	87.1	81.1	88.8	3	3	3	3	14	11	11	5.19	9.46502	1458	162.3	0	12.6493	regulation of biological process;response to stimulus;transport	cytosol;endosome;membrane	enzyme regulator activity;protein binding	Pf00616, Pf02204	Gapvd1	66691	ENSMUSG00000026867	2
Q6ZQ38	Cullin-associated NEDD8-dissociated protein 1	Cand1	0.921209	1.00704	0.964127	-0.118399	1937.6	1753.2	1700	1858.4	1688.5	1751.1	1667.8	1698	29	29	29	29	100	36	36	5.78	30.7317	1230	136.245	0	169.441	cell differentiation;cell organization and biogenesis;metabolic process;regulation of biological process	cytoplasm;Golgi;membrane;nucleus	protein binding	Pf08623, Pf12755, Pf13513	Cand1	71902	ENSMUSG00000020114	10
P97371	Proteasome activator complex subunit 1	Psme1	0.921323	0.845442	0.883383	-0.118221	1235.4	1089.3	1070.9	982.7	1076.6	1088	1050.6	897.9	13	13	13	13	63	14	13	5.97	65.0602	249	28.655	0	131.555	regulation of biological process	cytoplasm;proteasome	enzyme regulator activity;protein binding	Pf02251, Pf02252	Psme1	19186	ENSMUSG00000022216	14
Q9R0N0	Galactokinase	Galk1	0.921714	0.784295	0.853005	-0.117609	200.7	217	192.5	163.8	174.9	216.7	188.9	149.7	5	5	5	5	21	9	9	5.26	21.9388	392	42.268	0	45.0018	metabolic process	cytoplasm;membrane	catalytic activity;nucleotide binding;protein binding	Pf08544, Pf10509	Galk1	14635	ENSMUSG00000020766	11
Q6P1F6	Serine/threonine-protein phosphatase 2A 55 kDa regulatory subunit B alpha isoform	Ppp2r2a	0.921873	0.948543	0.935208	-0.11736	1015.9	1053.8	954	981.6	885.3	1052.6	935.9	896.9	12	12	12	12	49	17	7	6.2	40.7159	447	51.659	0	101.352	metabolic process;regulation of biological process;response to stimulus	cytosol	catalytic activity;enzyme regulator activity;protein binding		Ppp2r2a	71978	ENSMUSG00000022052	14
P32921	Tryptophan--tRNA ligase, cytoplasmic	Wars	0.922082	0.887207	0.904644	-0.117033	1520.6	1478.7	1382.8	1330.5	1325.1	1477	1356.6	1215.7	16	16	16	16	69	21	21	6.89	47.1933	481	54.323	0	141.33	metabolic process;regulation of biological process	cytoplasm;nucleus	catalytic activity;nucleotide binding	Pf00458, Pf00579	Wars	22375	ENSMUSG00000021266	12
Q8CI95	Oxysterol-binding protein-related protein 11	Osbpl11	0.922673	0.982733	0.952703	-0.116109	133.6	132.8	122.9	130.9	116.4	132.6	120.6	119.6	3	3	3	3	8	5	5	7.01	7.72304	751	83.576	0	14.533	cell differentiation;regulation of biological process;transport	endosome;Golgi;membrane		Pf00169, Pf01237, Pf15409	Osbpl11	106326		16
Q9Z0U1	Tight junction protein ZO-2	Tjp2	0.923077	0.912587	0.917832	-0.115477	56.5	57.9	52.8	52.2	49.2	57.8	51.8	47.7	3	3	3	3	18	11	11	6.79	12.9392	1167	131.2	0	12.9977	regulation of biological process;response to stimulus;transport	cell surface;cytoplasm;membrane;nucleus	protein binding	Pf00595, Pf00625, Pf07653, Pf13180	Tjp2	21873	ENSMUSG00000024812	19
Q99JX4	Eukaryotic translation initiation factor 3 subunit M	Eif3m	0.923459	0.923128	0.923294	-0.11488	293.3	310.3	278.7	278.6	255.6	309.9	273.4	254.6	5	5	5	5	17	7	8	5.74	21.3904	374	42.49	0	46.2008	cell organization and biogenesis;metabolic process;regulation of biological process	cytoplasm	protein binding;RNA binding	Pf01399	Eif3m	98221	ENSMUSG00000027170	2
Q8BUV3	Gephyrin	Gphn	0.924134	0.983453	0.953793	-0.113827	153.7	166.6	148	157.5	133.9	166.4	145.2	143.9	8	8	8	8	21	11	11	5.6	16.645	769	83.23	0	40.2769	cell organization and biogenesis;metabolic process	cytoplasm;cytoskeleton;membrane	catalytic activity;metal ion binding;nucleotide binding;protein binding;structural molecule activity	Pf00994, Pf03453, Pf03454	Gphn	268566	ENSMUSG00000047454	12
Q99LD4	COP9 signalosome complex subunit 1	Gps1	0.924222	0.984	0.954111	-0.113688	920.5	879.5	831.8	885.6	802.2	878.5	816	809.2	13	13	13	13	46	19	19	6.84	36.0934	471	53.408	0	84.0906	cell organization and biogenesis;metabolic process	cytoplasm;nucleus	protein binding	Pf01399, Pf10602	Gps1	209318		11
Q78PY7	Staphylococcal nuclease domain-containing protein 1	Snd1	0.924341	0.868224	0.896283	-0.113503	1709.9	1636.7	1546.7	1452.8	1490.1	1634.8	1517.4	1327.4	19	19	19	19	89	30	30	7.43	38.1319	910	102.025	0	197.126	cell differentiation;metabolic process;regulation of biological process	cytoplasm;membrane;mitochondrion;nucleus	catalytic activity;protein binding;RNA binding	Pf00565, Pf00567	Snd1	56463	ENSMUSG00000001424	6
Q68FF6	ARF GTPase-activating protein GIT1	Git1	0.924416	0.960147	0.942281	-0.113386	117.2	101.1	100.9	104.8	102.1	101	99	95.8	3	3	3	3	7	5	4	6.93	7.4026	770	85.247	0	6.57962	regulation of biological process;response to stimulus	cytoplasm;cytosol;membrane	enzyme regulator activity;metal ion binding;protein binding	Pf00023, Pf01412, Pf08518, Pf12205, Pf12796, Pf13637, Pf13857	Git1	216963	ENSMUSG00000011877	11
Q9CQ80	Vacuolar protein-sorting-associated protein 25	Vps25	0.924515	0.953086	0.938801	-0.113231	289.4	277.6	262.1	270.2	252.2	277.3	257.1	246.9	3	3	3	3	16	6	6	6.34	53.9773	176	20.735	0	37.1486	metabolic process;regulation of biological process;transport	cytoplasm;cytosol;endosome;membrane;mitochondrion;nucleus	protein binding;structural molecule activity	Pf05871	Vps25	28084	ENSMUSG00000078656	11
Q9CPX7	28S ribosomal protein S16, mitochondrial	Mrps16	0.92456	1.05048	0.987521	-0.113161	86.5	89.8	81.5	92.6	75.4	89.7	80	84.6	3	3	3	3	10	3	3	9.67	25.1852	135	15.182	0	9.11841	cell organization and biogenesis;metabolic process	cytoplasm;mitochondrion;ribosome	structural molecule activity	Pf00886	Mrps16	66242	ENSMUSG00000049960	14
Q06138	Calcium-binding protein 39	Cab39	0.925133	0.909676	0.917405	-0.112268	325.1	296	287.3	282.5	283.3	295.7	281.9	258.1	8	8	8	8	17	9	8	6.89	26.0997	341	39.818	0	35.3761	cell organization and biogenesis;metabolic process;regulation of biological process;response to stimulus	cytoplasm	catalytic activity;enzyme regulator activity;metal ion binding;protein binding	Pf08569	Cab39	12283	ENSMUSG00000036707	1
P60766	Cell division control protein 42 homolog	Cdc42	0.925502	0.890065	0.907783	-0.111692	894.5	843.8	804.4	773.6	779.5	842.8	789.2	706.8	6	6	6	6	54	8	7	6.55	42.9319	191	21.245	0	123.746	cell communication;cell differentiation;cell organization and biogenesis;cellular component movement;metabolic process;regulation of biological process;response to stimulus;transport	cytoplasm;cytoskeleton;cytosol;membrane;vacuole	catalytic activity;nucleotide binding;protein binding	Pf00025, Pf00071, Pf08477	Cdc42	12540	ENSMUSG00000006699	4
Q62348	Translin	Tsn	0.92562	1.0284	0.97701	-0.111508	358.9	306.6	308	342.2	312.8	306.2	302.2	312.7	5	5	5	5	19	5	5	6.44	28.5088	228	26.185	0	44.7444	metabolic process	cytoplasm;nucleus	catalytic activity;DNA binding;protein binding;RNA binding	Pf01997	Tsn	22099	ENSMUSG00000026374	1
Q9QZH6	Evolutionarily conserved signaling intermediate in Toll pathway, mitochondrial	Ecsit	0.925686	0.973529	0.949608	-0.111405	527.2	492.8	472.1	496.5	459.4	492.2	463.2	453.7	8	8	8	8	24	10	10	6.6	30.1149	435	49.767	0	50.4544	defense response;metabolic process;regulation of biological process;response to stimulus	cytoplasm;mitochondrion;nucleus	catalytic activity;protein binding;signal transducer activity	Pf06239, Pf14784	Ecsit	26940		9
Q91YM4	Protein TBRG4	Tbrg4	0.926207	0.992184	0.959195	-0.110594	450.6	419.4	402.9	431.6	392.7	418.9	395.3	394.4	7	7	7	7	25	11	11	8.34	20.4762	630	71.468	0	50.0882	metabolic process	mitochondrion	catalytic activity;RNA binding	Pf06743, Pf08368, Pf08373	Tbrg4	21379	ENSMUSG00000000384	11
Q9D0J4	ADP-ribosylation factor-like protein 2	Arl2	0.926316	0.809211	0.867763	-0.110424	85.4	66.6	70.4	61.5	74.4	66.5	69.1	56.2	2	2	2	2	12	5	5	5.96	39.1304	184	20.851	0	19.936	cell organization and biogenesis;regulation of biological process;response to stimulus;transport	cytoplasm;cytoskeleton;cytosol;Golgi;mitochondrion;nucleus	catalytic activity;nucleotide binding;protein binding;signal transducer activity	Pf00025, Pf00071, Pf00503, Pf01926, Pf04670, Pf08477, Pf09439	Arl2	56327	ENSMUSG00000024944	19
Q9D5T0	ATPase family AAA domain-containing protein 1	Atad1	0.926447	0.995395	0.960921	-0.11022	423.5	380	372.2	399.9	369.1	379.6	365.1	365.4	5	5	5	5	30	10	10	6.9	37.3961	361	40.718	0	60.7866	cell organization and biogenesis;metabolic process;regulation of biological process;response to stimulus	membrane;mitochondrion;nucleus	catalytic activity;nucleotide binding;protein binding;RNA binding	Pf00004, Pf00910, Pf01078, Pf05496, Pf06068, Pf07724, Pf07726, Pf13173, Pf13191, Pf13207, Pf13479	Atad1	67979	ENSMUSG00000013662	19
Q9JI91	Alpha-actinin-2	Actn2	0.926594	1.30293	1.11476	-0.109991	3736.5	4588.4	3856.9	5423.4	3256.2	4583	3783.8	4955.4	45	45	45	45	233	51	39	5.45	59.396	894	103.768	0	488.592	cell organization and biogenesis;regulation of biological process;response to stimulus	cytoplasm;cytoskeleton;membrane	metal ion binding;protein binding	Pf00307, Pf00435, Pf08726, Pf11971, Pf13499, Pf13833	Actn2	11472	ENSMUSG00000052374	13
Q8CJG0	Protein argonaute-2	Ago2	0.926669	1.02639	0.976529	-0.109874	410.9	411.4	381	422	358.1	410.9	373.8	385.6	9	9	9	9	37	17	16	9.19	24.186	860	97.242	0	61.1188	cell differentiation;cell organization and biogenesis;development;metabolic process;regulation of biological process;response to stimulus	cytoplasm;cytosol;membrane;mitochondrion;nucleus	catalytic activity;DNA binding;metal ion binding;protein binding;RNA binding	Pf02170, Pf02171, Pf08699	Ago2; Eif2c2	239528	ENSMUSG00000036698	15
Q9DCJ5	NADH dehydrogenase [ubiquinone] 1 alpha subcomplex subunit 8	Ndufa8	0.926751	0.822659	0.874705	-0.109747	1124.6	1417.4	1177.9	1045.6	980	1415.7	1155.6	955.4	11	11	11	11	82	14	14	8.46	73.2558	172	19.979	0	162.73	metabolic process;transport	membrane;mitochondrion	catalytic activity;protein binding	Pf06747	Ndufa8	68375	ENSMUSG00000026895	2
Q9R0P6	Signal peptidase complex catalytic subunit SEC11A	Sec11a	0.927152	1.03606	0.981604	-0.109122	61.4	74.5	63	70.4	53.5	74.4	61.8	64.3	2	2	2	2	4	3	3	9.33	13.9665	179	20.613	0	4.97731	metabolic process	endoplasmic reticulum;membrane	catalytic activity	Pf00717	Sec11a	56529	ENSMUSG00000025724	7
Q9Z1R3	Apolipoprotein M	Apom	0.927468	1.07085	0.999161	-0.10863	319.2	276.4	276.2	318.9	278.2	276.1	271	291.4	5	5	5	5	13	5	5	6.52	27.8947	190	21.259	0	25.4236	cell organization and biogenesis;metabolic process;regulation of biological process;response to stimulus;transport	extracellular	antioxidant activity;catalytic activity;transporter activity	Pf11032	Apom	55938	ENSMUSG00000024391	17
Q9CR57	60S ribosomal protein L14	Rpl14	0.927474	0.984073	0.955774	-0.108621	418.3	284.9	326.1	346	364.5	284.6	319.9	316.1	4	4	4	4	31	5	6	11.02	17.9724	217	23.549	0	65.0896	metabolic process	cytoplasm;membrane;ribosome	protein binding;RNA binding;structural molecule activity	Pf01929	Rpl14	67115	ENSMUSG00000025794	9
P26443	Glutamate dehydrogenase 1, mitochondrial	Glud1	0.927575	0.925033	0.926304	-0.108463	4884.9	4790	4487.1	4474.8	4256.9	4784.4	4402	4088.7	30	30	30	30	192	30	30	8	46.7742	558	61.298	0	486.395	metabolic process;regulation of biological process;response to stimulus	cytoplasm;membrane;mitochondrion;organelle lumen	catalytic activity;nucleotide binding;protein binding	Pf00208, Pf02812	Glud1	14661	ENSMUSG00000021794	14
Q9CQC7	NADH dehydrogenase [ubiquinone] 1 beta subcomplex subunit 4	Gm3244	0.927596	0.931694	0.929645	-0.108432	351.3	380.7	339.5	341	306.1	380.3	333.1	311.6	8	8	8	8	46	12	11	9.89	44.186	129	15.072	0	112.708	metabolic process;response to stimulus;transport	membrane;mitochondrion	catalytic activity	Pf07225	Gm3244; Ndufb4; Gm3873	100041273; 68194; 100042503	ENSMUSG00000022820	15; 16; 19
P62245	40S ribosomal protein S15a	Rps15a	0.927893	0.949367	0.93863	-0.107969	931.2	838.4	821	840	811.5	837.4	805.4	767.5	6	6	6	6	36	7	7	10.13	38.4615	130	14.83	0	57.9511	metabolic process;regulation of biological process;response to stimulus	cytoplasm;membrane;mitochondrion;ribosome	RNA binding;structural molecule activity	Pf00410	Rps15a	267019	ENSMUSG00000008683	7
Q9D7H3	RNA 3'-terminal phosphate cyclase	Rtca	0.928058	0.978417	0.953237	-0.107714	78.4	60.6	64.5	68	68.3	60.5	63.3	62.1	2	2	2	2	11	8	8	7.9	28.6885	366	39.229	0	17.6494	metabolic process	nucleus	catalytic activity;nucleotide binding;RNA binding	Pf01137, Pf05189	Rtca; Rtcd1	66368	ENSMUSG00000000339	3
Q5SUC9	Protein SCO1 homolog, mitochondrial	Sco1	0.928244	0.905852	0.917048	-0.107423	759.4	857.2	750.3	732.2	661.8	856.2	736.1	669	7	7	7	7	29	8	8	8.47	31.338	284	31.597	0	56.6114	cell organization and biogenesis;cellular homeostasis;metabolic process;regulation of biological process	mitochondrion	antioxidant activity;catalytic activity;metal ion binding	Pf00578, Pf02630	Sco1	52892	ENSMUSG00000069844	11
Q5U3K5	Rab-like protein 6	Rabl6	0.929108	0.854879	0.891993	-0.106082	113.7	126.1	111.4	102.5	99.1	126	109.3	93.7	2	2	2	2	7	6	6	5.53	14.6207	725	79.782	0	15.2986	regulation of biological process;response to stimulus	cytoplasm;nucleus	nucleotide binding	Pf00025, Pf00071, Pf08477	Rabl6	227624	ENSMUSG00000015087	2
Q6NSR8	Probable aminopeptidase NPEPL1	Npepl1	0.92937	0.817834	0.873602	-0.105675	378	328.5	328.3	288.9	329.4	328.1	322.1	264	5	5	5	5	31	9	9	6.84	34.7328	524	55.904	0	80.6304	metabolic process	cytoplasm;nucleus	catalytic activity;metal ion binding	Pf00883	Npepl1	228961	ENSMUSG00000039263	2
P59016	Vacuolar protein sorting-associated protein 33B	Vps33b	0.929507	0.818465	0.873986	-0.105462	79.3	81	74.5	65.6	69.1	80.9	73.1	59.9	3	3	3	3	7	5	5	6.86	9.5624	617	70.481	0	5.24787	cell organization and biogenesis;regulation of biological process;transport	cytoplasm;endosome;membrane;vacuole	protein binding	Pf00995	Vps33b	233405	ENSMUSG00000030534	7
P35831	Tyrosine-protein phosphatase non-receptor type 12	Ptpn12	0.929555	1.03806	0.983806	-0.105388	131.3	115.7	114.8	128.2	114.4	115.6	112.6	117.1	4	4	4	4	10	7	7	5.99	11.0968	775	86.473	0	13.359	metabolic process;regulation of biological process;response to stimulus	cytoplasm;cytosol;membrane	catalytic activity;DNA binding;protein binding	Pf00102, Pf04560	Ptpn12	19248	ENSMUSG00000028771	5
Q8JZQ9	Eukaryotic translation initiation factor 3 subunit B	Eif3b	0.929691	0.962979	0.946335	-0.105176	1163.1	1114	1058.5	1096.4	1013.6	1112.7	1038.4	1001.8	18	18	18	18	72	25	25	5.02	35.4919	803	91.313	0	148.104	cell organization and biogenesis;metabolic process;regulation of biological process	cytoplasm	nucleotide binding;protein binding;RNA binding	Pf00076, Pf08662, Pf13893, Pf14259	Eif3b	27979	ENSMUSG00000056076	5
Q6A026	Sister chromatid cohesion protein PDS5 homolog A	Pds5a	0.929766	1.1505	1.04013	-0.105061	30.2	29.6	27.8	34.4	26.3	29.6	27.3	31.4	2	2	2	2	4	4	3	7.85	4.42943	1332	150.232	0	8.742	cell division;cell organization and biogenesis;metabolic process;regulation of biological process;response to stimulus	chromosome;membrane;nucleus			Pds5a	71521		5
P63321	Ras-related protein Ral-A	Rala	0.929806	0.742888	0.836347	-0.104999	389.5	362.7	349.7	279.4	339.4	362.3	343.1	255.3	6	6	6	6	25	9	6	7.11	53.8835	206	23.538	0	57.7391	cell division;cell organization and biogenesis;regulation of biological process;response to stimulus;transport	cell surface;membrane	catalytic activity;nucleotide binding;protein binding	Pf00025, Pf00071, Pf08477	Rala	56044	ENSMUSG00000008859	13
Q64516	Glycerol kinase	Gyk	0.929866	1.20303	1.06645	-0.104905	756.4	628.1	643.7	832.8	659.2	627.4	631.5	760.9	6	6	6	6	38	15	15	5.87	27.0125	559	61.188	0	61.448	metabolic process;regulation of biological process;response to stimulus	cytoplasm;cytosol;membrane;mitochondrion;nucleus	catalytic activity;nucleotide binding;protein binding	Pf00370, Pf02782	Gyk; Gk	14933	ENSMUSG00000025059	X
Q02357	Ankyrin-1	Ank1	0.929905	1.29919	1.11455	-0.104844	2833.1	2779.3	2609.5	3645.8	2468.9	2776	2560	3331.2	53	53	53	53	185	65	65	6.55	44.0924	1862	204.101	0	414.043	cell organization and biogenesis;metabolic process;regulation of biological process;response to stimulus;transport	cytoplasm;cytoskeleton;endoplasmic reticulum;membrane;nucleus	protein binding	Pf00023, Pf00531, Pf00791, Pf12796, Pf13606, Pf13637, Pf13857	Ank1	11733		8
Q91VR2	ATP synthase subunit gamma, mitochondrial	Atp5c1	0.930385	0.892258	0.911322	-0.1041	8786.3	9961.2	8721.2	8363.8	7656.8	9949.5	8555.9	7642.1	21	21	21	21	279	21	20	9.01	53.3557	298	32.865	0	557.33	metabolic process;transport	membrane;mitochondrion	catalytic activity;RNA binding;transporter activity	Pf00231	Atp5c1	11949	ENSMUSG00000025781	2
P62852	40S ribosomal protein S25	Rps25	0.930462	0.925874	0.928168	-0.10398	285.8	280.8	263.6	262.3	249.1	280.5	258.6	239.7	3	3	3	3	16	3	3	10.11	22.4	125	13.734	0	37.7847	cell organization and biogenesis	cytoplasm;nucleus;ribosome	RNA binding;structural molecule activity	Pf03297	Rps25	75617	ENSMUSG00000009927	9
P14824	Annexin A6	Anxa6	0.93087	0.964783	0.947826	-0.103349	6705.8	6327.6	6066.2	6287.2	5843.8	6320.2	5951.2	5744.7	46	46	46	46	284	49	47	5.5	67.9049	673	75.837	0	583.797	cell organization and biogenesis;cellular homeostasis;regulation of biological process;response to stimulus;transport	cytoplasm;cytosol;membrane;mitochondrion;nucleus	metal ion binding;nucleotide binding;protein binding;transporter activity	Pf00191	Anxa6	11749	ENSMUSG00000018340	11
Q9JLI8	Squamous cell carcinoma antigen recognized by T-cells 3	Sart3	0.930884	1.10703	1.01896	-0.103327	179.6	163.3	159.6	189.8	156.5	163.1	156.6	173.4	4	4	4	4	14	11	10	5.24	13.5135	962	109.55	0	21.5006	cell organization and biogenesis;cell proliferation;metabolic process;regulation of biological process	cytoplasm;nucleus	nucleotide binding;protein binding;RNA binding	Pf00076, Pf13893, Pf14259	Sart3	53890	ENSMUSG00000018974	5
Q9JLJ2	4-trimethylaminobutyraldehyde dehydrogenase	Aldh9a1	0.931054	1.02302	0.977039	-0.103063	833.8	751.5	738	810.9	726.6	750.6	724	740.9	11	11	11	11	52	16	15	6.98	34.8178	494	53.48	0	103.183	metabolic process	cytoplasm;cytosol;mitochondrion	catalytic activity;nucleotide binding;protein binding	Pf00171	Aldh9a1	56752		1
Q9D020	Cytosolic 5'-nucleotidase 3A	Nt5c3	0.931109	0.859998	0.895553	-0.102978	1861.6	1651.2	1635.4	1510.5	1622.3	1649.3	1604.4	1380.2	15	15	15	15	110	18	18	6.65	54.6828	331	37.228	0	192.521	metabolic process	cytoplasm;endoplasmic reticulum;mitochondrion	catalytic activity;metal ion binding;nucleotide binding	Pf05822	Nt5c3	107569	ENSMUSG00000029780	6
P70265	6-phosphofructo-2-kinase/fructose-2,6-bisphosphatase 2	Pfkfb2	0.931258	0.931482	0.93137	-0.102747	459.2	434	415.9	416	400.2	433.5	408	380.1	12	12	12	12	42	15	14	8.12	31.7919	519	59.887	0	81.6889	metabolic process;regulation of biological process;response to stimulus	cytoplasm	catalytic activity;nucleotide binding;protein binding	Pf00300, Pf01591, Pf13207, Pf13671	Pfkfb2	18640		1
Q9JIG7	Coiled-coil domain-containing protein 22	Ccdc22	0.931271	0.941581	0.936426	-0.102726	60.5	55.9	54.2	54.8	52.7	55.8	53.2	50.1	2	2	2	2	9	6	6	6.01	14.0351	627	70.8	0	15.9501	cellular homeostasis;regulation of biological process;transport	endosome	protein binding	Pf05667	Ccdc22	54638	ENSMUSG00000031143	X
Q9EPK7	Exportin-7	Xpo7	0.931437	0.958317	0.944877	-0.102469	285.6	227.8	239.1	246	248.9	227.5	234.6	224.8	5	5	5	5	11	10	10	6.38	11.5915	1087	123.731	0	15.731	transport	cytoplasm;nucleus	protein binding;transporter activity	Pf03810	Xpo7	65246	ENSMUSG00000022100	14
P62281	40S ribosomal protein S11	Rps11	0.931544	0.967248	0.949396	-0.102305	769.8	720.2	694	720.6	670.8	719.4	680.8	658.4	5	5	5	5	28	6	6	10.3	34.1772	158	18.419	0	65.0178	cell differentiation;metabolic process	cytoplasm;membrane;ribosome	RNA binding;structural molecule activity	Pf00366	Rps11	27207	ENSMUSG00000003429	7
Q8R146	Acylamino-acid-releasing enzyme	Apeh	0.931656	1.0388	0.985226	-0.102131	2283.3	2366.7	2166.1	2415.2	1989.8	2363.9	2125	2206.8	17	17	17	17	129	23	23	5.59	41.6667	732	81.529	0	310.035	metabolic process	cytoplasm;membrane	catalytic activity;protein binding;RNA binding	Pf00326, Pf00561, Pf01738, Pf02230, Pf05448, Pf07859, Pf12695, Pf12697	Apeh	235606	ENSMUSG00000032590	9
Q921L3	Transmembrane and coiled-coil domain-containing protein 1	Tmco1	0.931799	1.10571	1.01876	-0.10191	111.3	123.3	109.3	129.7	97	123.2	107.2	118.5	2	2	2	2	4	2	2	9.74	12.766	188	21.161	0.000280112	10.0945	cellular homeostasis;regulation of biological process;response to stimulus;transport	endoplasmic reticulum;Golgi;membrane	transporter activity	Pf01956	Tmco1	68944	ENSMUSG00000052428	1
P70168	Importin subunit beta-1	Kpnb1	0.932044	0.980133	0.956089	-0.101529	1112.9	945.8	959.4	1008.9	969.8	944.7	941.2	921.8	15	15	15	15	77	18	18	4.78	24.3151	876	97.122	0	135.047	cell organization and biogenesis;cellular component movement;regulation of biological process;response to stimulus;transport	cytoplasm;membrane;nucleus	protein binding;RNA binding;transporter activity	Pf02985, Pf03810, Pf13513	Kpnb1	16211	ENSMUSG00000001440	11
P53702	Cytochrome c-type heme lyase	Hccs	0.932264	1.03871	0.985485	-0.101189	754.6	754.2	703.3	783.6	657.6	753.3	690	716	7	7	7	7	34	12	12	7.12	49.2647	272	30.958	0	84.4065		membrane;mitochondrion	catalytic activity;metal ion binding;protein binding	Pf01265	Hccs	15159	ENSMUSG00000031352	X
P26883	Peptidyl-prolyl cis-trans isomerase FKBP1A	Fkbp1a	0.932632	0.934604	0.933618	-0.10062	154.9	149.4	141.9	142.2	135	149.2	139.2	129.9	3	3	3	3	16	3	3	8.16	29.6296	108	11.915	0	41.9028	cell organization and biogenesis;cell proliferation;cellular homeostasis;metabolic process;regulation of biological process;response to stimulus;transport	cytoplasm;cytosol;membrane	catalytic activity;protein binding;signal transducer activity	Pf00254	Fkbp1a	14225	ENSMUSG00000032966	2
Q8R349	Cell division cycle protein 16 homolog	Cdc16	0.933148	1.00696	0.970056	-0.0998227	76.8	66.8	67	72.3	66.9	66.7	65.7	66.1	2	2	2	2	4	4	5	5.76	7.90323	620	71.414	0.000280112	5.44484	cell division;cell organization and biogenesis;metabolic process	cytoplasm;nucleus	protein binding	Pf00515, Pf07719, Pf12895, Pf13374, Pf13414, Pf13424	Cdc16	69957	ENSMUSG00000038416	8
O88958	Glucosamine-6-phosphate isomerase 1	Gnpda1	0.933194	0.956159	0.944676	-0.0997508	258.9	220.1	223.5	229	225.6	219.8	219.3	209.2	5	5	5	5	30	8	7	6.6	28.0277	289	32.528	0	46.8051	metabolic process;transport	cytoplasm	catalytic activity	Pf01182	Gnpda1	26384	ENSMUSG00000052102	18
Q9CR24	Nucleoside diphosphate-linked moiety X motif 8	Nudt8	0.933231	0.866462	0.899847	-0.0996939	395	386.8	364.8	338.7	344.2	386.3	357.9	309.5	2	2	2	2	11	4	4	6.52	24.2857	210	23.238	0	23.8692		mitochondrion	catalytic activity;metal ion binding	Pf00293	Nudt8	66387	ENSMUSG00000024869	19
P61971	Nuclear transport factor 2	Nutf2	0.933314	0.923188	0.928251	-0.0995655	371.1	320.2	322.6	319.1	323.4	319.8	316.5	291.6	5	5	5	5	22	4	3	5.38	49.6063	127	14.469	0	43.4701	cell organization and biogenesis;regulation of biological process;transport	cytoplasm;cytosol;membrane	protein binding;transporter activity	Pf02136	Nutf2; Gm10349; Nutf2-ps2	68051; 621832	ENSMUSG00000008450; ENSMUSG00000071497	8; 18; 19
Q9DB27	Malignant T-cell-amplified sequence 1	Mcts1	0.933436	1.01347	0.973451	-0.0993771	129.1	130.8	121.3	131.7	112.5	130.6	119	120.3	2	2	2	2	10	6	6	8.82	37.5691	181	20.542	0	11.3274	cell organization and biogenesis;metabolic process;regulation of biological process;response to stimulus	cytoplasm;membrane	RNA binding	Pf01472	Mcts1	68995	ENSMUSG00000000355	X
P63011	Ras-related protein Rab-3A	Rab3a	0.933439	1.05173	0.992582	-0.0993726	482.3	528.8	471.9	531.7	420.3	528.2	463	485.8	6	6	6	6	58	9	5	5.03	50	220	24.954	0	110.423	cell communication;cell organization and biogenesis;regulation of biological process;response to stimulus;transport	cytosol;endosome;membrane	catalytic activity;enzyme regulator activity;nucleotide binding;protein binding	Pf00025, Pf00071, Pf08477, Pf09439	Rab3a	19339	ENSMUSG00000031840	8
Q8BGV8	Mitochondrial dynamics protein MID51	Smcr7l	0.933488	0.86524	0.899364	-0.0992973	84.3	88.6	80.7	74.8	73.5	88.5	79.2	68.3	2	2	2	2	3	2	2	7.88	6.04752	463	51.152	0.00128833	4.83953	cell organization and biogenesis;regulation of biological process	membrane;mitochondrion	nucleotide binding;protein binding	Pf03281	Smcr7l; Mief1	239555	ENSMUSG00000022412	15
Q9R0M6	Ras-related protein Rab-9A	Rab9	0.933568	0.921811	0.92769	-0.0991722	81.9	88.2	79.4	78.4	71.4	88.1	77.9	71.6	2	2	2	2	8	3	3	5.66	19.403	201	22.895	0	13.8871	regulation of biological process;response to stimulus;transport	cytosol;endoplasmic reticulum;endosome;Golgi;membrane;vacuole	catalytic activity;nucleotide binding;protein binding	Pf00025, Pf00071, Pf01926, Pf08477	Rab9	56382	ENSMUSG00000079316	X
Q9QZB7	Actin-related protein 10	Actr10	0.933978	0.893965	0.913971	-0.0985395	302.3	297.5	280.1	268.1	263.4	297.2	274.8	245	5	5	5	5	35	13	13	7.61	35.9712	417	46.178	0	40.8794	cellular component movement	cytoplasm;cytoskeleton	protein binding	Pf00022	Actr10	56444	ENSMUSG00000021076	12
Q61107	Guanylate-binding protein 4	Gbp3	0.934158	1.00309	0.968626	-0.0982612	118.3	108	105.7	113.5	103.1	107.9	103.7	103.7	4	4	4	4	4	4	4	6.64	6.45161	620	70.757	0.000798085	5.03735	defense response;response to stimulus	cytoplasm;cytosol;Golgi;membrane;nucleus	catalytic activity;nucleotide binding	Pf02263, Pf02841, Pf05879, Pf10359	Gbp3	55932	ENSMUSG00000028268	3
P17426	AP-2 complex subunit alpha-1	Ap2a1	0.934262	1.01308	0.973671	-0.098101	288.5	300.2	275	298.2	251.4	299.8	269.8	272.5	8	8	8	8	62	23	15	7.03	27.4309	977	107.596	0	110.755	regulation of biological process;transport	membrane	protein binding;transporter activity	Pf01602, Pf02296, Pf02883, Pf13646	Ap2a1	11771	ENSMUSG00000060279	7
Q9Z2A5	Arginyl-tRNA--protein transferase 1	Ate1	0.934842	0.980101	0.957472	-0.0972056	253.9	258.7	239.6	251.2	221.3	258.4	235.1	229.5	6	6	6	6	10	7	7	8.19	16.4729	516	59.108	0	17.895	metabolic process	cytoplasm;nucleus	catalytic activity;protein binding	Pf04376, Pf04377	Ate1	11907	ENSMUSG00000030850	7
P40124	Adenylyl cyclase-associated protein 1	Cap1	0.934843	0.919576	0.92721	-0.0972034	1496.5	1293.7	1304.2	1282.9	1304.1	1292.2	1279.5	1172.2	19	19	19	19	73	24	22	7.52	59.0717	474	51.532	0	168.802	cell organization and biogenesis;cellular component movement;regulation of biological process;response to stimulus;transport	cytoplasm;cytoskeleton;cytosol;extracellular;membrane	protein binding	Pf01213, Pf07986, Pf08603	Cap1	12331	ENSMUSG00000028656	4
P61963	DDB1- and CUL4-associated factor 7	Dcaf7	0.934884	1.0186	0.976744	-0.0971412	42.6	43.4	40.2	43.8	37.1	43.3	39.4	40	2	2	2	2	6	3	3	5.52	11.4035	342	38.901	0.000540103	9.24226	development;metabolic process	cytoplasm;nucleus	protein binding	Pf00400	Dcaf7	71833	ENSMUSG00000049354	11
P35283	Ras-related protein Rab-12	Rab12	0.934968	1.08821	1.01159	-0.0970109	1097.4	1129.2	1040.9	1211.5	956.3	1127.9	1021.2	1107	6	6	6	6	59	9	9	8.41	36.6255	243	27.311	0	109.454	metabolic process;regulation of biological process;response to stimulus;transport	endosome;Golgi;membrane;vacuole	nucleotide binding	Pf00025, Pf00071, Pf01926, Pf08477	Rab12	19328	ENSMUSG00000023460	17
P31230	Aminoacyl tRNA synthase complex-interacting multifunctional protein 1	Aimp1	0.934989	0.964625	0.949807	-0.0969786	500.7	457.6	448	462.2	436.3	457.1	439.5	422.3	9	9	9	9	39	12	12	8.35	59.0323	310	33.976	0	78.4746	cell communication;cell death;cellular component movement;defense response;metabolic process;regulation of biological process;response to stimulus	cell surface;cytoplasm;cytosol;endoplasmic reticulum;extracellular;Golgi;membrane;nucleus	protein binding;RNA binding	Pf01588	Aimp1	13722		3
O35071	Kinesin-like protein KIF1C	Kif1c	0.935024	0.937741	0.936382	-0.0969251	212.4	229.3	206.5	207.1	185.1	229	202.6	189.2	8	8	8	8	20	14	8	7.03	14.9091	1100	122.358	0	32.0813	cellular component movement;transport	cytoplasm;cytoskeleton;Golgi	catalytic activity;motor activity;nucleotide binding;protein binding;RNA binding	Pf00225, Pf00498	Kif1c	16562	ENSMUSG00000020821	11
P21550	Beta-enolase	Eno3	0.935047	0.900502	0.917775	-0.0968888	11920.2	13044.1	11671.4	11240.2	10387.8	13028.8	11450.2	10270.3	42	42	42	42	740	38	29	7.18	69.3548	434	46.995	0	2022.31	metabolic process;response to stimulus	cytoplasm;membrane	catalytic activity;metal ion binding;protein binding	Pf00113, Pf03952, Pf13378	Eno3	13808	ENSMUSG00000060600	11
Q8R086	Sulfite oxidase, mitochondrial	Suox	0.935271	0.839181	0.887226	-0.0965431	686.6	710	653.1	586	598.3	709.2	640.7	535.4	10	10	10	10	58	16	16	6.54	44.5055	546	60.718	0	144.717	metabolic process;response to stimulus	cytosol;mitochondrion	catalytic activity;metal ion binding	Pf00173, Pf00174, Pf03404	Suox	211389	ENSMUSG00000049858	10
P62880	Guanine nucleotide-binding protein G(I)/G(S)/G(T) subunit beta-2	Gnb2	0.935778	0.862034	0.898906	-0.0957618	484.9	502.3	461.9	425.5	422.6	501.7	453.1	388.8	3	3	3	3	67	9	4	6	41.1765	340	37.307	0	177.115	regulation of biological process;response to stimulus	cytoplasm;membrane	catalytic activity;protein binding;signal transducer activity	Pf00400	Gnb2	14693	ENSMUSG00000029713	5
O70572	Sphingomyelin phosphodiesterase 2	Smpd2	0.935911	0.989617	0.962764	-0.0955564	144.4	134.9	130.7	138.2	125.8	134.7	128.2	126.3	5	5	5	5	17	10	10	6.44	31.5036	419	47.436	0	31.4219	metabolic process;regulation of biological process;response to stimulus	membrane	catalytic activity;metal ion binding	Pf03372	Smpd2	20598	ENSMUSG00000019822	10
P12815	Programmed cell death protein 6	Pdcd6	0.935941	0.893459	0.9147	-0.095511	146.2	150.4	138.8	132.5	127.4	150.2	136.2	121.1	3	3	3	3	10	4	4	5.4	29.3194	191	21.854	0	23.0211	cell death;metabolic process;regulation of biological process;response to stimulus;transport	cytoplasm;endoplasmic reticulum;endosome;membrane;nucleus	catalytic activity;metal ion binding;protein binding	Pf00036, Pf13405, Pf13499, Pf13833	Pdcd6	18570	ENSMUSG00000021576	13
Q80XI4	Phosphatidylinositol 5-phosphate 4-kinase type-2 beta	Pip4k2b	0.936097	0.996546	0.966321	-0.0952705	177.6	169.8	162.6	173.1	154.8	169.6	159.5	158.2	6	6	6	6	17	9	6	7.33	26.6827	416	47.289	0	32.7428	metabolic process;regulation of biological process	cytoplasm;endoplasmic reticulum;membrane;nucleus;vacuole	catalytic activity;nucleotide binding;protein binding	Pf01504	Pip4k2b	108083	ENSMUSG00000018547	11
P11152	Lipoprotein lipase	Lpl	0.936189	0.915766	0.925978	-0.0951278	1023.4	984.1	939.7	919.2	891.8	982.9	921.9	839.9	9	9	9	9	59	14	14	7.87	31.0127	474	53.076	0	132.99	cell organization and biogenesis;metabolic process;regulation of biological process;response to stimulus	cell surface;extracellular;membrane	catalytic activity;protein binding	Pf00151, Pf01477, Pf12695, Pf12697	Lpl	16956	ENSMUSG00000015568	8
P16330	2',3'-cyclic-nucleotide 3'-phosphodiesterase	Cnp	0.936424	0.875497	0.90596	-0.0947664	76.1	74.9	70.7	66.1	66.3	74.8	69.4	60.4	4	4	4	4	6	5	5	8.97	17.619	420	47.094	0	14.5741	cell differentiation;cell organization and biogenesis;metabolic process;response to stimulus	cytoplasm;membrane;nucleus	catalytic activity;nucleotide binding;RNA binding	Pf05881, Pf06414, Pf13207, Pf13238, Pf13401, Pf13671	Cnp	12799	ENSMUSG00000006782	11
O70161	Phosphatidylinositol 4-phosphate 5-kinase type-1 gamma	Pip5k1c	0.936475	0.987705	0.96209	-0.094687	52.8	44.8	45.7	48.2	46	44.7	44.8	44	2	2	2	2	4	3	3	5.59	5.14372	661	72.363	0.000540103	9.01133	cell organization and biogenesis;metabolic process;response to stimulus;transport	cytoplasm;cytosol;membrane	catalytic activity;nucleotide binding;protein binding	Pf01504	Pip5k1c	18717	ENSMUSG00000034902	10
P10922	Histone H1.0	H1f0	0.93688	0.732285	0.834583	-0.0940634	218.8	194.7	193.7	151.4	190.7	194.5	190	138.3	2	2	2	2	6	2	2	10.9	11.8557	194	20.848	0	17.8441	cell organization and biogenesis	chromosome;cytoskeleton;Golgi;nucleus	DNA binding;RNA binding	Pf00538	H1f0	14958	ENSMUSG00000096210	15
Q8QZS1	3-hydroxyisobutyryl-CoA hydrolase, mitochondrial	Hibch	0.936968	0.86367	0.900319	-0.0939291	4177	4074.3	3865.6	3563.2	3640	4069.5	3792.3	3255.7	25	25	25	25	176	28	29	8.06	63.3766	385	43.01	0	410.847	metabolic process	mitochondrion	catalytic activity	Pf00378, Pf13766	Hibch	227095	ENSMUSG00000041426	1
Q3UL36	Arginine and glutamate-rich protein 1	Arglu1	0.936983	1.05411	0.995544	-0.0939055	72.6	84.5	73.6	82.8	63.3	84.4	72.2	75.7	3	3	3	3	5	4	4	10.36	12.1771	271	32.868	0	13.0721		mitochondrion	protein binding	Pf15346	Arglu1	234023	ENSMUSG00000040459	8
Q99KI0	Aconitate hydratase, mitochondrial	Aco2	0.937027	0.852268	0.894647	-0.093838	21212.2	22426.9	20445.5	18596.1	18485.3	22400.5	20058	16991.4	91	91	91	91	1069	82	82	7.93	72.1795	780	85.41	0	2770.29	metabolic process	mitochondrion;nucleus	catalytic activity;metal ion binding	Pf00330, Pf00694	Aco2	11429	ENSMUSG00000022477	15
Q07968	Coagulation factor XIII B chain	F13b	0.937143	1.00063	0.968889	-0.0936591	78.8	78.7	73.8	78.8	68.7	78.6	72.4	72	3	3	3	3	13	10	10	6.92	21.2257	669	76.145	0	21.2753	coagulation	extracellular		Pf00084	F13b	14060	ENSMUSG00000026368	1
P21278	Guanine nucleotide-binding protein subunit alpha-11	Gna11	0.937184	0.891537	0.914361	-0.0935951	253.5	241.6	232	220.7	220.9	241.3	227.6	201.7	4	4	4	4	28	9	5	5.97	25.9053	359	41.997	0	45.932	cell organization and biogenesis;regulation of biological process;response to stimulus	cytoplasm;cytosol;membrane	catalytic activity;metal ion binding;nucleotide binding;protein binding;signal transducer activity	Pf00025, Pf00503	Gna11	14672	ENSMUSG00000034781	10
Q3UV70	[Pyruvate dehydrogenase [acetyl-transferring]]-phosphatase 1, mitochondrial	Pdp1	0.937195	0.845028	0.891112	-0.0935786	511.3	493.4	470.8	424.5	445.6	492.8	461.9	387.9	7	7	7	7	37	11	11	6.67	26.9517	538	61.142	0	69.0806	metabolic process	mitochondrion;organelle lumen	catalytic activity;metal ion binding;protein binding	Pf00481	Pdp1	381511	ENSMUSG00000049225	4
D0QMC3	Myeloid cell nuclear differentiation antigen-like protein	Mndal	0.937273	0.84639	0.891832	-0.093458	179.9	178.8	168.1	151.8	156.8	178.6	164.9	138.7	6	6	6	6	16	9	7	9.28	21.0037	538	60.488	0	19.9638	regulation of biological process	cytoplasm;membrane;nucleus	DNA binding;protein binding;RNA binding	Pf02758, Pf02760	Mndal	100040462	ENSMUSG00000090272	1
Q99MN1	Lysine--tRNA ligase	Kars	0.937356	0.946109	0.941732	-0.0933311	1902.8	1958.7	1809.8	1826.7	1658.2	1956.4	1775.5	1669.1	19	19	19	19	81	24	24	5.94	46.2185	595	67.796	0	159.01	metabolic process	cytoplasm;cytoskeleton;mitochondrion	catalytic activity;metal ion binding;nucleotide binding;RNA binding	Pf00152, Pf00587, Pf01336	Kars	85305	ENSMUSG00000031948	8
P67778	Prohibitin	Phb	0.937442	1.00678	0.972112	-0.0931992	1937.9	2131.9	1907.6	2048.7	1688.8	2129.4	1871.4	1871.9	15	15	15	15	131	19	19	5.76	56.9853	272	29.802	0	288.839	cell differentiation;cell organization and biogenesis;metabolic process;regulation of biological process;response to stimulus	cell surface;cytoplasm;endosome;membrane;mitochondrion;nucleus	DNA binding;protein binding	Pf01145	Phb	18673	ENSMUSG00000038845	11
Q8VDM4	26S proteasome non-ATPase regulatory subunit 2	Psmd2	0.937463	1.01704	0.977253	-0.0931668	1546.6	1469.2	1413.6	1533.6	1347.8	1467.5	1386.8	1401.3	19	19	19	19	88	30	30	5.17	37.6652	908	100.139	0	186.136	metabolic process;regulation of biological process	membrane;nucleus;proteasome	catalytic activity;enzyme regulator activity;protein binding	Pf01851	Psmd2	21762	ENSMUSG00000006998	16
P49138	MAP kinase-activated protein kinase 2	Mapkapk2	0.937529	0.939251	0.93839	-0.0930648	785.2	724.3	707.6	708.9	684.3	723.4	694.2	647.7	8	8	8	8	24	8	6	8.57	22.2798	386	44.022	0	46.9465	defense response;metabolic process;regulation of biological process;response to stimulus;transport	cytoplasm;nucleus	catalytic activity;nucleotide binding;protein binding;signal transducer activity	Pf00069, Pf07714, Pf14531	Mapkapk2	17164	ENSMUSG00000016528	1
P48774	Glutathione S-transferase Mu 5	Gstm5	0.937943	0.865306	0.901624	-0.0924286	680.2	520.3	563	519.4	592.8	519.7	552.3	474.6	9	9	9	9	46	12	11	7.21	55.8036	224	26.617	0	91.7971	metabolic process;response to stimulus	cytoplasm;nucleus	catalytic activity;protein binding	Pf00043, Pf02798, Pf14497	Gstm5	14866	ENSMUSG00000004032	3
Q924L1	LETM1 domain-containing protein 1	Letmd1	0.937987	1.58387	1.26093	-0.09236	164.8	130.3	138.4	233.7	143.6	130.1	135.8	213.5	2	2	2	2	2	2	3	10.54	8.61111	360	41.674	0.00290065	2.75729		membrane;mitochondrion		Pf07766	Letmd1	68614	ENSMUSG00000037353	15
P15864	Histone H1.2	Hist1h1c	0.938313	0.739404	0.838859	-0.0918588	240.3	236.3	223.6	176.2	209.4	236	219.4	161	2	2	2	2	36	6	2	11	27.3585	212	21.254	0	83.2311	cell organization and biogenesis;metabolic process;regulation of biological process	chromosome;nucleus	DNA binding;protein binding;RNA binding	Pf00538	Hist1h1c	50708	ENSMUSG00000036181	13
[truncated: 2,094 more rows]
