# Supplementary material for: Formation of a TBX20-CASZ1 protein complex is protective against dilated cardiomyopathy and critical for cardiac homeostasis
Source: PLoS Genet. 2017 Sep 25;13(9):e1007011. doi: 10.1371/journal.pgen.1007011 (PMC5629033; doi:10.1371/journal.pgen.1007011)
Supplement: S5 Table — (XLSX) [file pgen.1007011.s015.xlsx]

## Sheet: Sheet1
Differential Genes from Figure S7	Protein log2 Mut/WT	Gene In ChiP List?	RPKM_wt	RPKM_ko	P_expression	P_background	DE_status	ChIP_peaks column
A1bg	-2.54	Yes	0.0226804	0	1	0.13093	same_bkgd	none
D2hgdh	-2.13	Yes	2.82584	0.83968	1.48706e-09	0.00805938	under	none
Fbp2	-1.96	Yes	11.7904	7.79147	0.0352319	0.00346834	same_expr	none
Bdh1	-0.8	Yes	24.2847	5.68718	2.62193e-48	0.0022634	under	none
Nqo1	-0.81	Yes	15.9312	16.4231	0.38705	0.00288775	same_expr	none
Ccdc8	-0.65	Yes	3.51585	4.38526	0.077173	0.00599297	same_expr	chr7:17565932-17566132
Acsm5	-1.14	Yes	0.429145	0	1.11664e-05	0.031255	same_bkgd	chr7:126669523-126669894
Fth1	-0.53	Yes	1559.04	2073.75	0.013581	0	same_expr	none
Mylk3	-1.08	Yes	126.8	69.1628	1.96391e-06	0.0014109	under	none
Gstk1	-0.76	Yes	37.4341	8.68907	2.49285e-47	0.00165045	under	none
Pltp	-0.48	Yes	25.8244	25.1739	0.628244	0.00212768	same_expr	none
Sdhc	-0.98	Yes	270.874	106.653	1.73668e-19	0.000971833	under	none
Isoc2a	-0.45	Yes	28.8437	9.96083	2.11614e-20	0.00183646	under	none
Gcat	-0.38	Yes	3.63511	2.59165	0.256891	0.00675147	same_expr	none
Maob	-0.72	Yes	11.4776	1.75741	1.89273e-79	0.00355195	under	none
H2-K1	-0.39	Yes	29.3067	56.1097	2.96136e-15	0.00147823	over	none
Dhdh	-0.53	Yes	7.95821	4.44084	0.000342733	0.00436652	under	none
Irgm1	-0.72	Yes	3.95455	4.66289	0.132438	0.00576765	same_expr	none
9030617O03Rik	-0.72	Yes	11.1401	3.02883	1.25938e-42	0.00355195	under	chr12:102058279-102058687
Ech1	-0.38	Yes	617.871	186.581	2.62675e-36	0	under	none
Macrod1	-0.55	Yes	126.68	51.9654	9.1782e-19	0.0014109	under	none
Alpl	-0.56	Yes	15.4824	21.1198	0.00027107	0.00232604	same_expr	chr4:137324828-137325191
Fah	-0.53	Yes	2.6149	2.03346	0.563558	0.00847428	same_expr	none
Ccbl2	-0.57	Yes	6.13017	1.86619	7.52219e-12	0.00471604	under	none
Acad10	-0.38	Yes	2.16952	1.12626	0.00348378	0.0101097	same_bkgd	none
Acsf2	-0.63	Yes	3.4489	2.10398	0.0195957	0.00702972	same_expr	none
Acot1	-1.03	Yes	3.02341	1.81659	0.0833411	0.00782201	same_expr	none
Gp1bb	-0.91	Yes	3.17877	7.52356	3.32713e-11	0.00436652	over	none
Atp2a3	-0.72	Yes	3.0877	3.07481	0.607176	0.0076912	same_expr	none
Galt	-0.59	Yes	7.91784	5.77742	0.14983	0.00436652	same_expr	none
Jph1	-0.75	Yes	9.7896	5.94321	0.003309	0.00390999	same_expr	none
Sqrdl	-0.52	Yes	11.2	7.77298	0.0617901	0.00355195	same_expr	none
Phka1	-0.89	Yes	5.34157	3.89651	0.0827878	0.00521447	same_expr	none
Rpl13	-0.72	Yes	74.8818	173.158	1.49497e-43	0.0014109	over	none
Itga2b	-0.67	Yes	0.336835	1.46122	1.9714e-11	0.0135364	same_bkgd	none
Phkg1	-1.01	Yes	6.79596	3.07962	3.08466e-06	0.00451855	under	none
Tubb1	-0.68	Yes	0.0588143	0.026857	1	0.0892675	same_bkgd	none
Crat	-0.71	Yes	178.864	69.118	4.65885e-16	0.0014109	under	none
Bst2	-0.39	Yes	11.5063	15.0433	0.0190653	0.00308779	same_expr	none
S100a9	-0.56	Yes	2.28761	22.4399	5.59213e-52	0.00228032	over	none
Alpk2	-0.74	Yes	47.671	45.5267	0.74773	0.00159576	same_expr	chr18:65431837-65431994, chr18:65486959-65487172, chr18:65520964-65521204
Bcat2	-0.5	Yes	66.9232	49.0343	0.0500863	0.0014109	same_expr	chr7:52825576-52825905
Gpt	-0.79	Yes	19.1775	2.35079	3.02614e-55	0.00245385	under	none
Plek	-0.73	Yes	0.602571	9.18112	2.82899e-118	0.00405867	over	none
Fermt3	-0.89	Yes	1.86994	9.89637	3.75249e-79	0.00390999	over	none
Mut	-0.5	Yes	27.9759	7.95279	2.1163e-48	0.00195326	under	chr17:41277739-41277952
Slc2a3	-0.88	Yes	0.16651	0.608281	5.58576e-05	0.0252851	same_bkgd	none
Itgb3	-0.46	Yes	0.570788	1.68116	2.48075e-13	0.0121749	same_bkgd	none
Pygm	-0.66	Yes	498.646	203.086	4.73944e-12	0	under	chr19:6384355-6384776
Fbn1	-0.86	Yes	19.3618	104.041	7.25691e-61	0.0014109	over	chr2:125311280-125311410
Decr1	-0.55	Yes	71.9873	30.3607	1.75772e-15	0.0014109	under	none
Khk	-0.5	Yes	5.2192	6.01741	0.246109	0.00481882	same_expr	none
Ryr2	-0.78	Yes	131.198	51.0703	7.94331e-11	0.0014109	under	chr13:12175718-12175864, chr13:12225710-12226072
Gys1	-0.68	Yes	56.4091	39.7716	0.0188546	0.00147823	same_expr	chr7:52690170-52690449
Nmnat3	-0.45	Yes	2.79471	1.04891	6.04265e-05	0.00810221	under	none
Rpl24	-0.49	Yes	0	0.22018	0.141044	0.0463892	same_bkgd	none
Ttn	-0.58	Yes	91.841	35.924	9.23201e-05	0.0014109	under	chr2:76630281-76630474
Slc25a42	-0.71	Yes	23.1753	6.05409	1.825e-48	0.00228032	under	none
Hmgcs2	-1.06	Yes	4.80743	2.87735	0.00524681	0.00561476	same_expr	none
Thbs1	-0.64	Yes	1.76018	32.8862	1.02276e-230	0.00176366	over	chr2:117975691-117975931
Gsta3	-0.39	Yes	3.50732	1.25002	9.104e-05	0.00695454	under	none
Atp5e	-0.4	Yes	654.142	345.346	8.18883e-08	0	under	none
Rptor	-0.39	Yes	8.79117	7.2851	0.445654	0.00409505	same_expr	chr11:119464166-119464443
Prune2	-0.57	Yes	4.22651	5.47461	0.0012005	0.00509212	same_expr	chr19:17234237-17234503
Nqo2	-0.43	Yes	6.83558	3.89582	0.000297375	0.00451855	under	none
Vldlr	-0.49	Yes	27.1753	5.97228	6.6218e-92	0.00201224	under	none
Me1	-0.51	Yes	8.87355	10.6663	0.0233503	0.00359578	same_expr	chr9:86501271-86501433
Cpt2	-0.56	Yes	74.2698	23.3652	7.5434e-38	0.0014109	under	none
Stx4a	-0.56	Yes	34.4453	32.4215	0.844243	0.00165045	same_expr	none
Acsl1	-0.56	Yes	225.636	56.85	1.02797e-28	0.0014109	under	chr8:47534054-47534258
Rpl4	-0.91	Yes	158.931	281.215	1.75933e-13	0.000971833	over	none
Dtna	-0.43	Yes	7.72507	5.64532	0.0654445	0.00436652	same_expr	none
Tnni3k	-0.43	Yes	17.6422	6.39279	2.19003e-25	0.002628	under	none
Rpl13a	-0.7	Yes	69.8719	158.097	1.30718e-21	0.0014109	over	none
Hadha	-0.38	Yes	404.095	123.848	1.57362e-28	0	under	none
Pygb	-0.44	Yes	145.077	46.937	6.21208e-22	0.0014109	under	none
Hnmt	-0.42	Yes	2.00104	0.365502	5.70115e-07	0.0108282	same_bkgd	chr2:23740661-23740811
Plbd1	-0.78	Yes	9.09035	12.1661	0.00291264	0.0034488	same_expr	none
Plcg2	-0.55	Yes	2.88331	6.31811	1.25768e-19	0.00458044	over	none
Abcb8	-0.43	Yes	27.5969	13.0927	5.78938e-11	0.00195326	under	none
Naprt1	-0.59	Yes	8.00677	4.09576	0.000171505	0.00436652	under	none
Npr3	0.39	Yes	3.02753	1.60337	9.67956e-05	0.00782201	under	none
Col15a1	0.48	Yes	50.1505	90.0104	1.10413e-12	0.0014109	over	none
Mrps6	0.37	Yes	26.7842	16.4818	0.00438752	0.00212768	same_expr	none
Pglyrp2	0.4	Yes	0	0.0730385	0.141044	0.0813027	same_bkgd	none
Lpin1	0.48	Yes	47.4977	15.7662	7.62547e-24	0.00159576	under	chr12:16521943-16522281, chr12:16625852-16626071
Vtn	0.39	Yes	17.5892	4.51932	2.00992e-21	0.002628	under	none
Capza1	0.43	Yes	0.311363	0.639815	0.01767	0.0244199	same_bkgd	none
Myl9	0.46	Yes	67.4982	116.979	1.22733e-12	0.0014109	over	none
Fhl2	0.42	Yes	607.922	106.566	2.11859e-86	0	under	chr1:43304440-43304812, chr1:43316769-43317074
Alb	0.44	Yes	0.0202381	0	1	0.135408	same_bkgd	none
Nid2	0.38	Yes	9.48452	12.0208	0.00293882	0.0034488	same_expr	none
Itih4	0.41	Yes	0.697442	2.66802	2.66718e-14	0.00824997	over	none
Col14a1	0.48	Yes	3.69656	8.70283	2.77484e-23	0.00419021	over	none
Snrpd2	0.38	Yes	7.08098	12.3392	0.00138511	0.00339225	same_expr	none
Hc	0.39	Yes	0.0076525	0.0209666	0.534278	0.135408	same_bkgd	chr2:34838354-34838503
Serpina1e	0.47	Yes	0	0	0	0	nodata	none
Hnrnpul2	0.41	Yes	16.839	24.6046	2.62932e-06	0.0022634	same_expr	none
Des	0.44	Yes	1119.05	2800.82	5.72661e-07	0	over	none
Matr3	0.48	Yes	15.3847	18.4583	0.0119569	0.0024946	same_expr	chr18:35721715-35721958
Aldh1b1	0.38	Yes	4.22086	3.42834	0.55199	0.00620572	same_expr	none
C8b	0.43	Yes	0.0184665	0.0168651	1	0.140484	same_bkgd	chr4:104447248-104447419
Mug1	0.41	Yes	0	0	0	0	nodata	none
Hp	0.45	Yes	1.2722	9.79294	1.92385e-61	0.00390999	over	none
Synpo2l	1.16	Yes	91.4323	183.018	8.88496e-16	0.0014109	over	none
Car3	0.52	Yes	4.86903	1.08099	2.2018e-15	0.0055714	under	none
Ddah2	0.55	Yes	19.5522	20.085	0.404452	0.00245385	same_expr	none
C9	0.7	Yes	0	0	0	0	nodata	none
Chchd4	0.85	Yes	11.6567	8.79572	0.241968	0.00355195	same_expr	none
Ace	0.77	Yes	22.9712	38.6344	1.66797e-11	0.00165045	over	none
Ehd4	0.54	Yes	175.152	269.968	1.75367e-05	0.000971833	over	chr2:119924665-119925141, chr2:119955352-119955518
Lgals1	0.75	Yes	141.448	625.667	2.66341e-61	0	over	none
Bmp10	1.02	Yes	0.0627888	0	0.636879	0.086766	same_bkgd	chr6:87374122-87374426
Sepp1	0.63	Yes	116.481	114.502	0.554079	0.0014109	same_expr	none
Spon1	0.66	Yes	6.01488	6.98755	0.0414514	0.00451855	same_expr	none
Vim	0.68	Yes	123.927	495.71	8.42198e-74	0	over	chr2:13495140-13495476
Nme1	0.65	Yes	15.936	61.9768	1.45425e-49	0.0014109	over	none
Pdlim3	0.75	Yes	11.7384	40.441	2.19662e-53	0.00165045	over	none
Postn	0.55	Yes	11.3648	282.597	2.69879e-286	0.000971833	over	none
Serpina6	0.8	Yes	0	0	0	0	nodata	none
Palld	0.67	Yes	78.1942	54.5977	0.0161292	0.0014109	same_expr	chr8:64054275-64054453, chr8:64143880-64144133, chr8:64155998-64156337, chr8:64387417-64387730
Azgp1	0.71	Yes	0	0	0	0	nodata	none
M6pr	0.64	Yes	5.93279	10.4018	1.08889e-07	0.00370359	over	none
Ahsg	0.51	Yes	2.21599	5.5591	5.11347e-09	0.004935	over	none
Dstn	0.65	Yes	55.7034	104.522	2.02841e-15	0.0014109	over	chr2:143741258-143741417
2310022B05Rik	0.82	Yes	30.0157	28.9155	0.678401	0.00181124	same_expr	chr8:127156962-127157348
Fetub	0.83	Yes	0.323229	0.491999	0.359697	0.0289027	same_bkgd	none
Pycard	0.78	Yes	1.76231	3.51964	3.3388e-05	0.00692527	over	none
Fhl1	1.24	Yes	30.9867	119.229	1.8282e-51	0.0014109	over	none
Kbtbd10	0.56	Yes	26.147	15.3543	7.97224e-05	0.00212768	under	none
Safb	0.52	Yes	15.4708	16.3476	0.228366	0.00288775	same_expr	none
Sparc	0.69	Yes	378.125	872.18	1.69034e-16	0	over	none
Gnb5	0.62	Yes	18.759	10.2666	0.000193474	0.00245385	under	none
Dpysl3	0.88	Yes	11.3673	77.0206	1.87601e-224	0.0014109	over	chr18:43597887-43598123
Rgs6	0.68	Yes	4.64478	2.51644	0.0015481	0.00578115	same_expr	chr12:84047509-84047767, chr12:84174331-84174531
Cfh	0.72	Yes	10.6847	13.3915	0.00426044	0.00315266	same_expr	none
Ddo	0.54	Yes	15.8114	4.33961	9.29775e-31	0.00297882	under	none
Sulf2	0.53	Yes	42.1873	43.8136	0.269789	0.00159576	same_expr	none
Pdlim4	0.76	Yes	5.14657	7.9714	0.00185296	0.00436652	same_expr	chr11:53880947-53881149
Acox1	0.56	Yes	44.0012	34.8162	0.218942	0.00159576	same_expr	chr11:116059852-116060532
Cyp27a1	0.79	Yes	7.52549	3.93593	0.000363171	0.00436652	under	none
Rbp7	1.21	Yes	43.2922	23.9893	0.000154255	0.00159576	under	chr4:148819478-148819837
Efhd2	1.43	Yes	12.3119	144.335	9.10233e-264	0.0014109	over	none
Crp	0.55	Yes	0.0243501	0	1	0.126669	same_bkgd	none
Lifr	0.8	Yes	5.39134	3.72412	0.0178384	0.00516508	same_expr	chr15:7112736-7113018
Hrg	0.81	Yes	0	0	0	0	nodata	none
Ctgf	1.54	Yes	46.5276	309.287	1.78718e-218	0.000971833	over	chr10:24313391-24313734
Ckb	0.57	Yes	9.81908	21.0776	1.96045e-18	0.00236921	over	none
Hebp1	0.6	Yes	5.71083	7.09321	0.100147	0.00443888	same_expr	none
C3	0.65	Yes	40.9769	45.8091	0.0693692	0.00159576	same_expr	none
Cox6a1	0.61	Yes	155.999	214.309	7.37663e-05	0.0014109	same_expr	none
Ckap4	0.86	Yes	27.7865	85.4576	6.35061e-58	0.0014109	over	none
Ucp1	1.23	Yes	0.0754497	0	0.409919	0.0802285	same_bkgd	none
Hmgn3	1.26	Yes	2.28458	4.25475	0.00404758	0.0061935	same_expr	none
Egfr	0.8	Yes	1.18863	2.47406	5.69156e-10	0.0089867	over	none
Serpina3n	0.65	Yes	8.30895	292.507	2.2008e-280	0.000971833	over	none
Myl7	0.86	Yes	67.9214	18.975	1.53546e-36	0.0014109	under	none
Myl4	0.83	Yes	52.8186	28.9942	1.29845e-05	0.00159576	under	chr11:104429243-104429535
Myl1	0.9	Yes	4.08105	3.01184	0.437271	0.00634704	same_expr	none
C8a	0.67	Yes	0	0	0	0	nodata	none
Fga	0.57	Yes	0	0.0142387	0.547447	0.147044	same_bkgd	none
Myh7	1.13	Yes	1183.36	355.067	1.18814e-10	0	under	none
Fgb	0.62	Yes	0	0	0	0	nodata	none
Fgg	0.68	Yes	0	0	0	0	nodata	none
Serpina3k	1.35	Yes	0	0.0914308	0.141044	0.0732305	same_bkgd	none
Ighv1-72	-0.4	No
IghmAC38.205.12	-0.45	No
Ces1d	-1.12	No
Ce9	-0.54	No
Ighm	-0.54	No
Fam210a	-0.61	No
Bin2	-0.58	No
Adck3	-0.39	No
Dmtn	0.4	No
Map1a	1.29	No
